# Supplementary material for: Comparison of Three Targeted Enrichment Strategies on the SOLiD Sequencing Platform
Source: PLoS One. 2011 Apr 29;6(4):e18595. doi: 10.1371/journal.pone.0018595 (PMC3084696; doi:10.1371/journal.pone.0018595)
Supplement: Table S1 — Positions targeted for genomic enrichment by random selection from across the genome. (XLSX) [file pone.0018595.s001.xlsx]

## Sheet: SupTable1_random_targets
	Table S1. Randomly Selected Targets
5FLANK	uc002yly.2	chr21:26024199-26029199	5000									uc002yly.2			uc001aep.1
CONSERV	uc002yly.2	chr21:26029848-26029952	5104									uc002yly.2			uc001aod.2
CONSERV	uc002yly.2	chr21:26048357-26048496	5243									uc002yly.2			uc001awo.1
CONSERV	uc002yly.2	chr21:26057164-26057305	5384									uc002yly.2			uc001bac.1
CONSERV	uc002yly.2	chr21:26057367-26057473	5490									uc002yly.2			uc001bfs.2
CONSERV	uc002yly.2	chr21:26057672-26057744	5562									uc002yly.2			uc001bsn.1
CONSERV	uc002yly.2	chr21:26057881-26057945	5626									uc002yly.2			uc001buw.1
EXON	uc002yly.2	chr21:26029199-26029760	6187									uc002yly.2			uc001cbd.1
EXON	uc002yly.2	chr21:26035754-26035857	6290									uc002yly.2			uc001ccd.1
EXON	uc002yly.2	chr21:26039391-26039536	6435									uc002yly.2			uc001cfd.2
EXON	uc002yly.2	chr21:26043217-26043302	6520									uc002yly.2			uc001cqu.1
EXON	uc002yly.2	chr21:26046170-26046416	6766									uc002yly.2			uc001cuz.2
EXON	uc002yly.2	chr21:26052191-26052386	6961									uc002yly.2			uc001djt.1
EXON	uc002yly.2	chr21:26056493-26056547	7015									uc002yly.2			uc001djx.2
EXON	uc002yly.2	chr21:26058391-26058532	7156									uc002yly.2			uc001dqz.2
EXON	uc002yly.2	chr21:26058776-26058969	7349									uc002yly.2			uc001dsy.1
EXON	uc002yly.2	chr21:26063185-26066642	10806									uc002yly.2			uc001dxm.1
5FLANK	uc002lrw.2	chr19:1221519-1226519	15806									uc002lrw.2			uc001eff.1
EXON	uc002lrw.2	chr19:1226519-1226829	16116									uc002lrw.2			uc001emn.2
EXON	uc002lrw.2	chr19:1228181-1228298	16233									uc002lrw.2			uc001eoo.1
EXON	uc002lrw.2	chr19:1229775-1230243	16701									uc002lrw.2			uc001eou.2
5FLANK	uc003rrl.2	chr6_qbl_hap2:858241-863241	21701									uc003rrl.2			uc001ezf.1
CONSERV	uc003rrl.2	chr6_qbl_hap2:837719-837873	21855									uc003rrl.2			uc001ffw.1
CONSERV	uc003rrl.2	chr6_qbl_hap2:850759-850815	21911									uc003rrl.2			uc001fhp.1
CONSERV	uc003rrl.2	chr6_qbl_hap2:852096-852149	21964									uc003rrl.2			uc001fpk.1
CONSERV	uc003rrl.2	chr6_qbl_hap2:854267-854328	22025									uc003rrl.2			uc001fqo.1
CONSERV	uc003rrl.2	chr6_qbl_hap2:857566-857699	22158									uc003rrl.2			uc001fqt.1
EXON	uc003rrl.2	chr6_qbl_hap2:827282-828771	23647									uc003rrl.2			uc001fsa.1
EXON	uc003rrl.2	chr6_qbl_hap2:829548-829692	23791									uc003rrl.2			uc001gpa.1
EXON	uc003rrl.2	chr6_qbl_hap2:829914-830043	23920									uc003rrl.2			uc001gsc.1
EXON	uc003rrl.2	chr6_qbl_hap2:830623-830751	24048									uc003rrl.2			uc001gtc.2
EXON	uc003rrl.2	chr6_qbl_hap2:831445-831539	24142									uc003rrl.2			uc001hiu.1
EXON	uc003rrl.2	chr6_qbl_hap2:831951-832059	24250									uc003rrl.2			uc001hiv.1
EXON	uc003rrl.2	chr6_qbl_hap2:832156-832273	24367									uc003rrl.2			uc001hol.1
EXON	uc003rrl.2	chr6_qbl_hap2:833655-833788	24500									uc003rrl.2			uc001hxo.1
EXON	uc003rrl.2	chr6_qbl_hap2:834283-834434	24651									uc003rrl.2			uc001iel.1
EXON	uc003rrl.2	chr6_qbl_hap2:835978-836056	24729									uc003rrl.2			uc001iie.1
EXON	uc003rrl.2	chr6_qbl_hap2:837605-837669	24793									uc003rrl.2			uc001ima.1
EXON	uc003rrl.2	chr6_qbl_hap2:838297-838540	25036									uc003rrl.2			uc001iqd.1
EXON	uc003rrl.2	chr6_qbl_hap2:846156-846348	25228									uc003rrl.2			uc001jen.1
EXON	uc003rrl.2	chr6_qbl_hap2:846807-846873	25294									uc003rrl.2			uc001jrt.2
EXON	uc003rrl.2	chr6_qbl_hap2:847159-847261	25396									uc003rrl.2			uc001jxs.2
EXON	uc003rrl.2	chr6_qbl_hap2:848360-848531	25567									uc003rrl.2			uc001kfi.1
EXON	uc003rrl.2	chr6_qbl_hap2:848945-849080	25702									uc003rrl.2			uc001kxj.1
EXON	uc003rrl.2	chr6_qbl_hap2:852541-852702	25863									uc003rrl.2			uc001lbl.1
EXON	uc003rrl.2	chr6_qbl_hap2:854142-854163	25884									uc003rrl.2			uc001ldo.1
EXON	uc003rrl.2	chr6_qbl_hap2:855513-855699	26070									uc003rrl.2			uc001lhh.1
EXON	uc003rrl.2	chr6_qbl_hap2:856451-856655	26274									uc003rrl.2			uc001lmi.2
EXON	uc003rrl.2	chr6_qbl_hap2:857356-857441	26359									uc003rrl.2			uc001lpg.2
EXON	uc003rrl.2	chr6_qbl_hap2:857905-858241	26695									uc003rrl.2			uc001mgo.2
5FLANK	uc001whk.1	chr14:22458236-22463236	31695									uc001whk.1			uc001mgz.1
CONSERV	uc001whk.1	chr14:22446521-22446613	31787									uc001whk.1			uc001mrl.1
CONSERV	uc001whk.1	chr14:22448352-22448422	31857									uc001whk.1			uc001mud.1
EXON	uc001whk.1	chr14:22441805-22443239	33291									uc001whk.1			uc001myj.1
EXON	uc001whk.1	chr14:22443309-22443375	33357									uc001whk.1			uc001ngb.1
EXON	uc001whk.1	chr14:22443923-22444061	33495									uc001whk.1			uc001ngh.1
EXON	uc001whk.1	chr14:22444142-22444295	33648									uc001whk.1			uc001nls.2
EXON	uc001whk.1	chr14:22444384-22444502	33766									uc001whk.1			uc001nmd.2
EXON	uc001whk.1	chr14:22444654-22444708	33820									uc001whk.1			uc001omq.1
EXON	uc001whk.1	chr14:22445243-22445417	33994									uc001whk.1			uc001osd.1
EXON	uc001whk.1	chr14:22447381-22447429	34042									uc001whk.1			uc001pgp.1
EXON	uc001whk.1	chr14:22448531-22448644	34155									uc001whk.1			uc001pih.1
EXON	uc001whk.1	chr14:22450376-22450452	34231									uc001whk.1			uc001pxv.1
EXON	uc001whk.1	chr14:22458047-22458236	34420									uc001whk.1			uc001qiq.2
5FLANK	uc001vyj.1	chr14:20424401-20429401	39420									uc001vyj.1			uc001qov.1
EXON	uc001vyj.1	chr14:20429401-20429450	39469									uc001vyj.1			uc001rln.2
EXON	uc001vyj.1	chr14:20429680-20430347	40136									uc001vyj.1			uc001rlv.1
5FLANK	uc010fjb.1	chr2:102739921-102744921	45136									uc010fjb.1			uc001rrz.2
CONSERV	uc010fjb.1	chr2:102749133-102749258	45261									uc010fjb.1			uc001ryx.1
CONSERV	uc010fjb.1	chr2:102750267-102750327	45321									uc010fjb.1			uc001slr.1
CONSERV	uc010fjb.1	chr2:102772116-102772193	45398									uc010fjb.1			uc001sth.1
CONSERV	uc010fjb.1	chr2:102779869-102779972	45501									uc010fjb.1			uc001suf.1
CONSERV	uc010fjb.1	chr2:102793621-102793688	45568									uc010fjb.1			uc001tim.1
EXON	uc010fjb.1	chr2:102744921-102745240	45887									uc010fjb.1			uc001tjc.1
EXON	uc010fjb.1	chr2:102745477-102745577	45987									uc010fjb.1			uc001tpi.1
EXON	uc010fjb.1	chr2:102747219-102747318	46086									uc010fjb.1			uc001tti.1
EXON	uc010fjb.1	chr2:102780753-102780891	46224									uc010fjb.1			uc001twh.1
EXON	uc010fjb.1	chr2:102797638-102800570	49156									uc010fjb.1			uc001ubw.2
5FLANK	uc003vyk.2	chr7:141797373-141802373	54156									uc003vyk.2			uc001ubz.1
EXON	uc003vyk.2	chr7:141802373-141802469	54252									uc003vyk.2			uc001umy.1
EXON	uc003vyk.2	chr7:141802561-141802858	54549									uc003vyk.2			uc001uul.1
5FLANK	uc002blj.1	chr15:83321208-83326208	59549									uc002blj.1			uc001vdu.1
CONSERV	uc002blj.1	chr15:83329527-83329591	59613									uc002blj.1			uc001vll.1
CONSERV	uc002blj.1	chr15:83329601-83329714	59726									uc002blj.1			uc001vmp.1
CONSERV	uc002blj.1	chr15:83332062-83332113	59777									uc002blj.1			uc001vyj.1
CONSERV	uc002blj.1	chr15:83333178-83333295	59894									uc002blj.1			uc001vzh.1
CONSERV	uc002blj.1	chr15:83334640-83334710	59964									uc002blj.1			uc001wch.2
CONSERV	uc002blj.1	chr15:83335125-83335214	60053									uc002blj.1			uc001whd.1
CONSERV	uc002blj.1	chr15:83335389-83335510	60174									uc002blj.1			uc001whk.1
CONSERV	uc002blj.1	chr15:83339563-83339834	60445									uc002blj.1			uc001wkk.2
CONSERV	uc002blj.1	chr15:83339923-83340202	60724									uc002blj.1			uc001wnb.1
CONSERV	uc002blj.1	chr15:83355141-83355270	60853									uc002blj.1			uc001wox.1
CONSERV	uc002blj.1	chr15:83358621-83358717	60949									uc002blj.1			uc001wrh.2
CONSERV	uc002blj.1	chr15:83361513-83361580	61016									uc002blj.1			uc001wrm.1
CONSERV	uc002blj.1	chr15:83369836-83369900	61080									uc002blj.1			uc001wsw.2
CONSERV	uc002blj.1	chr15:83375081-83375226	61225									uc002blj.1			uc001xnl.1
CONSERV	uc002blj.1	chr15:83376358-83376422	61289									uc002blj.1			uc001xrb.1
CONSERV	uc002blj.1	chr15:83376584-83376966	61671									uc002blj.1			uc001xri.1
CONSERV	uc002blj.1	chr15:83381952-83382293	62012									uc002blj.1			uc001xyf.1
CONSERV	uc002blj.1	chr15:83385243-83385297	62066									uc002blj.1			uc001yhi.1
CONSERV	uc002blj.1	chr15:83388662-83388715	62119									uc002blj.1			uc001ymk.1
CONSERV	uc002blj.1	chr15:83391576-83391657	62200									uc002blj.1			uc001ype.1
CONSERV	uc002blj.1	chr15:83391682-83391791	62309									uc002blj.1			uc001ypn.1
CONSERV	uc002blj.1	chr15:83391875-83391935	62369									uc002blj.1			uc001yur.2
CONSERV	uc002blj.1	chr15:83410267-83410327	62429									uc002blj.1			uc001ywx.1
CONSERV	uc002blj.1	chr15:83433568-83433668	62529									uc002blj.1			uc001zcq.1
CONSERV	uc002blj.1	chr15:83435258-83435426	62697									uc002blj.1			uc001zgw.1
CONSERV	uc002blj.1	chr15:83463887-83464062	62872									uc002blj.1			uc001znh.1
CONSERV	uc002blj.1	chr15:83467570-83467622	62924									uc002blj.1			uc001zsg.1
EXON	uc002blj.1	chr15:83326208-83326583	63299									uc002blj.1			uc001ztm.1
EXON	uc002blj.1	chr15:83408604-83408661	63356									uc002blj.1			uc002alz.1
EXON	uc002blj.1	chr15:83411248-83411439	63547									uc002blj.1			uc002aof.2
EXON	uc002blj.1	chr15:83420096-83420153	63604									uc002blj.1			uc002apm.2
EXON	uc002blj.1	chr15:83420967-83421022	63659									uc002blj.1			uc002axe.1
EXON	uc002blj.1	chr15:83427790-83427879	63748									uc002blj.1			uc002bav.1
EXON	uc002blj.1	chr15:83442182-83442271	63837									uc002blj.1			uc002bax.1
EXON	uc002blj.1	chr15:83444249-83444301	63889									uc002blj.1			uc002bfu.1
EXON	uc002blj.1	chr15:83444390-83444433	63932									uc002blj.1			uc002blj.1
EXON	uc002blj.1	chr15:83453287-83453365	64010									uc002blj.1			uc002boy.1
EXON	uc002blj.1	chr15:83457611-83457682	64081									uc002blj.1			uc002buv.1
EXON	uc002blj.1	chr15:83458107-83458272	64246									uc002blj.1			uc002cfl.2
EXON	uc002blj.1	chr15:83459673-83459722	64295									uc002blj.1			uc002chz.1
EXON	uc002blj.1	chr15:83460218-83460354	64431									uc002blj.1			uc002cjb.1
EXON	uc002blj.1	chr15:83461875-83462074	64630									uc002blj.1			uc002cwf.1
EXON	uc002blj.1	chr15:83465031-83465249	64848									uc002blj.1			uc002dab.1
EXON	uc002blj.1	chr15:83467295-83467428	64981									uc002blj.1			uc002dde.1
EXON	uc002blj.1	chr15:83470441-83470609	65149									uc002blj.1			uc002djw.2
EXON	uc002blj.1	chr15:83480768-83480898	65279									uc002blj.1			uc002doh.1
EXON	uc002blj.1	chr15:83482031-83483376	66624									uc002blj.1			uc002dwb.1
5FLANK	uc001hiv.1	chr1:210070737-210075737	71624									uc001hiv.1			uc002ebr.1
CONSERV	uc001hiv.1	chr1:209995656-209995766	71734									uc001hiv.1			uc002eeb.2
CONSERV	uc001hiv.1	chr1:210005407-210005459	71786									uc001hiv.1			uc002eli.1
CONSERV	uc001hiv.1	chr1:210006970-210007024	71840									uc001hiv.1			uc002eza.1
CONSERV	uc001hiv.1	chr1:210013651-210013704	71893									uc001hiv.1			uc002faz.1
CONSERV	uc001hiv.1	chr1:210019289-210019460	72064									uc001hiv.1			uc002for.2
CONSERV	uc001hiv.1	chr1:210021380-210021517	72201									uc001hiv.1			uc002fpb.1
CONSERV	uc001hiv.1	chr1:210033289-210033368	72280									uc001hiv.1			uc002fpl.1
CONSERV	uc001hiv.1	chr1:210036734-210036825	72371									uc001hiv.1			uc002gdr.1
CONSERV	uc001hiv.1	chr1:210037402-210037473	72442									uc001hiv.1			uc002giw.1
CONSERV	uc001hiv.1	chr1:210037669-210037839	72612									uc001hiv.1			uc002gmo.1
CONSERV	uc001hiv.1	chr1:210039176-210039357	72793									uc001hiv.1			uc002gpy.1
CONSERV	uc001hiv.1	chr1:210044572-210044688	72909									uc001hiv.1			uc002hbu.1
CONSERV	uc001hiv.1	chr1:210045020-210045124	73013									uc001hiv.1			uc002hdk.1
CONSERV	uc001hiv.1	chr1:210045492-210045616	73137									uc001hiv.1			uc002hms.1
CONSERV	uc001hiv.1	chr1:210047805-210048022	73354									uc001hiv.1			uc002hod.1
CONSERV	uc001hiv.1	chr1:210048779-210048838	73413									uc001hiv.1			uc002hpz.1
CONSERV	uc001hiv.1	chr1:210049830-210049909	73492									uc001hiv.1			uc002hta.1
CONSERV	uc001hiv.1	chr1:210056365-210056492	73619									uc001hiv.1			uc002idm.1
CONSERV	uc001hiv.1	chr1:210060718-210060811	73712									uc001hiv.1			uc002iju.2
CONSERV	uc001hiv.1	chr1:210061901-210061976	73787									uc001hiv.1			uc002iql.2
CONSERV	uc001hiv.1	chr1:210062336-210062412	73863									uc001hiv.1			uc002iyk.1
CONSERV	uc001hiv.1	chr1:210067154-210067259	73968									uc001hiv.1			uc002izg.1
CONSERV	uc001hiv.1	chr1:210070314-210070390	74044									uc001hiv.1			uc002jdz.2
EXON	uc001hiv.1	chr1:209984951-209990015	79108									uc001hiv.1			uc002jqv.1
EXON	uc001hiv.1	chr1:209990925-209991032	79215									uc001hiv.1			uc002jtx.1
EXON	uc001hiv.1	chr1:210018882-210019009	79342									uc001hiv.1			uc002kaj.1
EXON	uc001hiv.1	chr1:210023193-210023467	79616									uc001hiv.1			uc002kfc.2
EXON	uc001hiv.1	chr1:210027596-210027692	79712									uc001hiv.1			uc002kfe.2
EXON	uc001hiv.1	chr1:210033036-210033155	79831									uc001hiv.1			uc002ktk.1
EXON	uc001hiv.1	chr1:210069023-210069288	80096									uc001hiv.1			uc002lfk.2
EXON	uc001hiv.1	chr1:210070537-210070737	80296									uc001hiv.1			uc002lrw.2
5FLANK	uc002ohy.1	chr19:43498446-43503446	85296									uc002ohy.1			uc002lsz.2
EXON	uc002ohy.1	chr19:43487583-43487987	85700									uc002ohy.1			uc002lwe.2
EXON	uc002ohy.1	chr19:43489907-43490001	85794									uc002ohy.1			uc002lzp.1
EXON	uc002ohy.1	chr19:43490076-43490232	85950									uc002ohy.1			uc002lzx.1
EXON	uc002ohy.1	chr19:43491271-43491329	86008									uc002ohy.1			uc002mcx.1
EXON	uc002ohy.1	chr19:43491458-43491537	86087									uc002ohy.1			uc002mdb.1
EXON	uc002ohy.1	chr19:43491703-43491808	86192									uc002ohy.1			uc002mfs.1
EXON	uc002ohy.1	chr19:43491884-43492123	86431									uc002ohy.1			uc002mkg.1
EXON	uc002ohy.1	chr19:43498348-43498446	86529									uc002ohy.1			uc002nea.1
5FLANK	uc003viz.1	chr7:116750579-116755579	91529									uc003viz.1			uc002nlh.1
CONSERV	uc003viz.1	chr7:116707394-116707483	91618									uc003viz.1			uc002nre.1
CONSERV	uc003viz.1	chr7:116713527-116713674	91765									uc003viz.1			uc002nzb.2
CONSERV	uc003viz.1	chr7:116713792-116713975	91948									uc003viz.1			uc002nzn.2
CONSERV	uc003viz.1	chr7:116735277-116735339	92010									uc003viz.1			uc002oeq.1
CONSERV	uc003viz.1	chr7:116735354-116735410	92066									uc003viz.1			uc002ohy.1
CONSERV	uc003viz.1	chr7:116735499-116735756	92323									uc003viz.1			uc002olf.1
CONSERV	uc003viz.1	chr7:116740047-116740104	92380									uc003viz.1			uc002orp.1
CONSERV	uc003viz.1	chr7:116740420-116740757	92717									uc003viz.1			uc002oso.1
CONSERV	uc003viz.1	chr7:116741036-116741201	92882									uc003viz.1			uc002oti.1
CONSERV	uc003viz.1	chr7:116743249-116743627	93260									uc003viz.1			uc002pbx.2
CONSERV	uc003viz.1	chr7:116743630-116743728	93358									uc003viz.1			uc002plu.1
CONSERV	uc003viz.1	chr7:116743797-116744026	93587									uc003viz.1			uc002qbx.1
CONSERV	uc003viz.1	chr7:116744725-116744980	93842									uc003viz.1			uc002qlg.2
CONSERV	uc003viz.1	chr7:116745531-116745655	93966									uc003viz.1			uc002qlh.1
CONSERV	uc003viz.1	chr7:116746438-116746854	94382									uc003viz.1			uc002qxw.1
CONSERV	uc003viz.1	chr7:116748693-116749145	94834									uc003viz.1			uc002qzq.1
EXON	uc003viz.1	chr7:116704517-116705674	95991									uc003viz.1			uc002rme.1
EXON	uc003viz.1	chr7:116724901-116725166	96256									uc003viz.1			uc002ruy.1
EXON	uc003viz.1	chr7:116742360-116742638	96534									uc003viz.1			uc002rxe.2
EXON	uc003viz.1	chr7:116747856-116748083	96761									uc003viz.1			uc002shu.2
EXON	uc003viz.1	chr7:116750196-116750579	97144									uc003viz.1			uc002spc.1
5FLANK	uc002vwl.2	chr2:237987589-237992589	102144									uc002vwl.2			uc002sty.1
CONSERV	uc002vwl.2	chr2:237962343-237962414	102215									uc002vwl.2			uc002svf.1
CONSERV	uc002vwl.2	chr2:237964642-237964728	102301									uc002vwl.2			uc002svh.1
CONSERV	uc002vwl.2	chr2:237979583-237979751	102469									uc002vwl.2			uc002szf.1
CONSERV	uc002vwl.2	chr2:237981866-237981960	102563									uc002vwl.2			uc002tei.1
EXON	uc002vwl.2	chr2:237897393-237898196	103366									uc002vwl.2			uc002tey.1
EXON	uc002vwl.2	chr2:237898941-237899106	103531									uc002vwl.2			uc002tja.1
EXON	uc002vwl.2	chr2:237906831-237906930	103630									uc002vwl.2			uc002tve.1
EXON	uc002vwl.2	chr2:237908007-237908271	103894									uc002vwl.2			uc002uco.1
EXON	uc002vwl.2	chr2:237909516-237909914	104292									uc002vwl.2			uc002ueb.1
EXON	uc002vwl.2	chr2:237912396-237912499	104395									uc002vwl.2			uc002uyr.1
EXON	uc002vwl.2	chr2:237913833-237914532	105094									uc002vwl.2			uc002vce.2
EXON	uc002vwl.2	chr2:237915446-237915543	105191									uc002vwl.2			uc002vhd.1
EXON	uc002vwl.2	chr2:237917731-237918225	105685									uc002vwl.2			uc002vhg.1
EXON	uc002vwl.2	chr2:237918322-237918334	105697									uc002vwl.2			uc002vlz.1
EXON	uc002vwl.2	chr2:237918439-237918476	105734									uc002vwl.2			uc002vnn.1
EXON	uc002vwl.2	chr2:237918562-237918595	105767									uc002vwl.2			uc002vrg.1
EXON	uc002vwl.2	chr2:237919884-237919947	105830									uc002vwl.2			uc002vtb.1
EXON	uc002vwl.2	chr2:237921188-237921251	105893									uc002vwl.2			uc002vwl.2
EXON	uc002vwl.2	chr2:237921730-237921766	105929									uc002vwl.2			uc002vyp.2
EXON	uc002vwl.2	chr2:237921994-237922045	105980									uc002vwl.2			uc002wcc.1
EXON	uc002vwl.2	chr2:237923528-237923591	106043									uc002vwl.2			uc002wgf.1
EXON	uc002vwl.2	chr2:237924511-237924574	106106									uc002vwl.2			uc002wgi.1
EXON	uc002vwl.2	chr2:237925903-237925966	106169									uc002vwl.2			uc002wme.2
EXON	uc002vwl.2	chr2:237926722-237926785	106232									uc002vwl.2			uc002wuv.1
EXON	uc002vwl.2	chr2:237928280-237928316	106268									uc002vwl.2			uc002wvr.1
EXON	uc002vwl.2	chr2:237930719-237930773	106322									uc002vwl.2			uc002wxg.2
EXON	uc002vwl.2	chr2:237931198-237931264	106388									uc002vwl.2			uc002xae.1
EXON	uc002vwl.2	chr2:237931902-237931965	106451									uc002vwl.2			uc002xaq.1
EXON	uc002vwl.2	chr2:237932416-237932470	106505									uc002vwl.2			uc002xdc.1
EXON	uc002vwl.2	chr2:237932587-237932632	106550									uc002vwl.2			uc002xns.1
EXON	uc002vwl.2	chr2:237932743-237932770	106577									uc002vwl.2			uc002xql.1
EXON	uc002vwl.2	chr2:237933469-237933541	106649									uc002vwl.2			uc002xwq.2
EXON	uc002vwl.2	chr2:237934502-237934556	106703									uc002vwl.2			uc002xyt.1
EXON	uc002vwl.2	chr2:237935120-237935213	106796									uc002vwl.2			uc002ycw.1
EXON	uc002vwl.2	chr2:237936634-237936780	106942									uc002vwl.2			uc002ydw.1
EXON	uc002vwl.2	chr2:237937731-237937810	107021									uc002vwl.2			uc002ygf.1
EXON	uc002vwl.2	chr2:237939079-237939417	107359									uc002vwl.2			uc002yly.2
EXON	uc002vwl.2	chr2:237940068-237940668	107959									uc002vwl.2			uc002yly.2
EXON	uc002vwl.2	chr2:237941944-237942559	108574									uc002vwl.2			uc002yte.1
EXON	uc002vwl.2	chr2:237945113-237945719	109180									uc002vwl.2			uc002yue.1
EXON	uc002vwl.2	chr2:237947793-237948402	109789									uc002vwl.2			uc002yxw.1
EXON	uc002vwl.2	chr2:237950153-237950726	110362									uc002vwl.2			uc002zar.1
EXON	uc002vwl.2	chr2:237952017-237952617	110962									uc002vwl.2			uc002zay.1
EXON	uc002vwl.2	chr2:237954296-237954881	111547									uc002vwl.2			uc002zbt.1
EXON	uc002vwl.2	chr2:237960963-237961566	112150									uc002vwl.2			uc002zdf.1
EXON	uc002vwl.2	chr2:237967968-237968586	112768									uc002vwl.2			uc002zww.1
EXON	uc002vwl.2	chr2:237970108-237970229	112889									uc002vwl.2			uc002zyj.1
EXON	uc002vwl.2	chr2:237987334-237987589	113144									uc002vwl.2			uc002zzn.1
5FLANK	uc002tve.1	chr2:138433277-138438277	118144									uc002tve.1			uc003aeo.1
CONSERV	uc002tve.1	chr2:138439293-138439460	118311									uc002tve.1			uc003agv.2
CONSERV	uc002tve.1	chr2:138440398-138440484	118397									uc002tve.1			uc003aol.2
CONSERV	uc002tve.1	chr2:138446781-138446957	118573									uc002tve.1			uc003aqw.1
CONSERV	uc002tve.1	chr2:138451057-138451158	118674									uc002tve.1			uc003avk.1
CONSERV	uc002tve.1	chr2:138454731-138454789	118732									uc002tve.1			uc003bhp.1
CONSERV	uc002tve.1	chr2:138455110-138455182	118804									uc002tve.1			uc003bke.1
EXON	uc002tve.1	chr2:138438277-138438668	119195									uc002tve.1			uc003bvz.1
EXON	uc002tve.1	chr2:138444204-138444257	119248									uc002tve.1			uc003ceg.1
EXON	uc002tve.1	chr2:138455255-138455718	119711									uc002tve.1			uc003cem.1
5FLANK	uc002rme.1	chr2:28673269-28678269	124711									uc002rme.1			uc003clm.1
CONSERV	uc002rme.1	chr2:28682241-28682323	124793									uc002rme.1			uc003cnc.2
CONSERV	uc002rme.1	chr2:28683478-28683546	124861									uc002rme.1			uc003cni.1
CONSERV	uc002rme.1	chr2:28703386-28703465	124940									uc002rme.1			uc003csr.1
EXON	uc002rme.1	chr2:28678269-28678335	125006									uc002rme.1			uc003dfo.1
EXON	uc002rme.1	chr2:28679191-28679292	125107									uc002rme.1			uc003dpl.1
EXON	uc002rme.1	chr2:28682866-28682938	125179									uc002rme.1			uc003duc.1
EXON	uc002rme.1	chr2:28690401-28690467	125245									uc002rme.1			uc003egh.1
EXON	uc002rme.1	chr2:28694097-28694158	125306									uc002rme.1			uc003eka.2
EXON	uc002rme.1	chr2:28694711-28694770	125365									uc002rme.1			uc003emk.1
EXON	uc002rme.1	chr2:28696635-28696703	125433									uc002rme.1			uc003eqh.1
EXON	uc002rme.1	chr2:28696970-28697014	125477									uc002rme.1			uc003eqi.1
EXON	uc002rme.1	chr2:28697249-28697349	125577									uc002rme.1			uc003esr.1
EXON	uc002rme.1	chr2:28701427-28701479	125629									uc002rme.1			uc003eul.2
EXON	uc002rme.1	chr2:28702798-28702879	125710									uc002rme.1			uc003ezp.1
EXON	uc002rme.1	chr2:28704933-28704999	125776									uc002rme.1			uc003fcq.1
EXON	uc002rme.1	chr2:28705464-28705556	125868									uc002rme.1			uc003fhy.1
EXON	uc002rme.1	chr2:28706956-28707035	125947									uc002rme.1			uc003ftf.2
EXON	uc002rme.1	chr2:28708406-28708511	126052									uc002rme.1			uc003fti.1
EXON	uc002rme.1	chr2:28709314-28709410	126148									uc002rme.1			uc003fts.1
EXON	uc002rme.1	chr2:28717296-28717371	126223									uc002rme.1			uc003gcw.2
EXON	uc002rme.1	chr2:28719227-28720117	127113									uc002rme.1			uc003geb.2
5FLANK	uc009yon.1	chr11:62539887-62544887	132113									uc009yon.1			uc003geq.1
CONSERV	uc009yon.1	chr11:62524039-62524094	132168									uc009yon.1			uc003ggv.1
EXON	uc009yon.1	chr11:62516871-62517384	132681									uc009yon.1			uc003gub.1
EXON	uc009yon.1	chr11:62517471-62517675	132885									uc009yon.1			uc003hcb.1
EXON	uc009yon.1	chr11:62517817-62517926	132994									uc009yon.1			uc003hih.1
EXON	uc009yon.1	chr11:62518589-62518804	133209									uc009yon.1			uc003hil.1
EXON	uc009yon.1	chr11:62519751-62519867	133325									uc009yon.1			uc003hsw.1
EXON	uc009yon.1	chr11:62520076-62520200	133449									uc009yon.1			uc003ibw.2
EXON	uc009yon.1	chr11:62522968-62523137	133618									uc009yon.1			uc003ikh.2
EXON	uc009yon.1	chr11:62523735-62523890	133773									uc009yon.1			uc003imy.1
EXON	uc009yon.1	chr11:62524767-62524871	133877									uc009yon.1			uc003ixh.1
EXON	uc009yon.1	chr11:62538673-62539010	134214									uc009yon.1			uc003jbe.1
EXON	uc009yon.1	chr11:62539776-62539887	134325									uc009yon.1			uc003jli.2
5FLANK	uc002szf.1	chr2:98919116-98924116	139325									uc002szf.1			uc003kjv.2
CONSERV	uc002szf.1	chr2:98779900-98779957	139382									uc002szf.1			uc003kqv.1
CONSERV	uc002szf.1	chr2:98826207-98826304	139479									uc002szf.1			uc003kwg.1
CONSERV	uc002szf.1	chr2:98848692-98848867	139654									uc002szf.1			uc003lbs.1
CONSERV	uc002szf.1	chr2:98866786-98866863	139731									uc002szf.1			uc003ldf.1
CONSERV	uc002szf.1	chr2:98875151-98875273	139853									uc002szf.1			uc003ljv.1
CONSERV	uc002szf.1	chr2:98880064-98880134	139923									uc002szf.1			uc003lmo.2
CONSERV	uc002szf.1	chr2:98895577-98895641	139987									uc002szf.1			uc003lpv.1
EXON	uc002szf.1	chr2:98776740-98777566	140813									uc002szf.1			uc003lrf.1
EXON	uc002szf.1	chr2:98779014-98779159	140958									uc002szf.1			uc003ltn.1
EXON	uc002szf.1	chr2:98780244-98780432	141146									uc002szf.1			uc003mpu.1
EXON	uc002szf.1	chr2:98804751-98806432	142827									uc002szf.1			uc003mwu.1
EXON	uc002szf.1	chr2:98809869-98810064	143022									uc002szf.1			uc003mwy.1
EXON	uc002szf.1	chr2:98815242-98815407	143187									uc002szf.1			uc003myj.1
EXON	uc002szf.1	chr2:98815756-98815892	143323									uc002szf.1			uc003nan.1
EXON	uc002szf.1	chr2:98821013-98821182	143492									uc002szf.1			uc003ndo.1
EXON	uc002szf.1	chr2:98829625-98829705	143572									uc002szf.1			uc003neu.1
EXON	uc002szf.1	chr2:98918832-98919116	143856									uc002szf.1			uc003nja.1
5FLANK	uc003geb.2	chr4:1859306-1864306	148856									uc003geb.2			uc003nnt.2
CONSERV	uc003geb.2	chr4:1883868-1883942	148930									uc003geb.2			uc003ntl.1
CONSERV	uc003geb.2	chr4:1913752-1914159	149337									uc003geb.2			uc003nye.2
CONSERV	uc003geb.2	chr4:1914371-1914484	149450									uc003geb.2			uc003olc.1
CONSERV	uc003geb.2	chr4:1914943-1915011	149518									uc003geb.2			uc003ouz.1
CONSERV	uc003geb.2	chr4:1919107-1919209	149620									uc003geb.2			uc003ozt.2
CONSERV	uc003geb.2	chr4:1919298-1919378	149700									uc003geb.2			uc003pgh.1
CONSERV	uc003geb.2	chr4:1919772-1919891	149819									uc003geb.2			uc003pip.1
CONSERV	uc003geb.2	chr4:1920190-1920409	150038									uc003geb.2			uc003pir.1
EXON	uc003geb.2	chr4:1864306-1864416	150148									uc003geb.2			uc003pja.2
EXON	uc003geb.2	chr4:1865254-1865434	150328									uc003geb.2			uc003ptj.1
EXON	uc003geb.2	chr4:1870745-1870920	150503									uc003geb.2			uc003ptk.1
EXON	uc003geb.2	chr4:1872150-1872776	151129									uc003geb.2			uc003pxf.1
EXON	uc003geb.2	chr4:1875740-1875903	151292									uc003geb.2			uc003pzb.1
EXON	uc003geb.2	chr4:1888395-1888562	151459									uc003geb.2			uc003qee.2
EXON	uc003geb.2	chr4:1889665-1890148	151942									uc003geb.2			uc003qjg.2
EXON	uc003geb.2	chr4:1902150-1902295	152087									uc003geb.2			uc003qph.1
EXON	uc003geb.2	chr4:1906668-1906787	152206									uc003geb.2			uc003qtw.2
EXON	uc003geb.2	chr4:1909975-1910057	152288									uc003geb.2			uc003qyp.1
EXON	uc003geb.2	chr4:1911178-1911303	152413									uc003geb.2			uc003rch.1
EXON	uc003geb.2	chr4:1922596-1922728	152545									uc003geb.2			uc003rdi.2
EXON	uc003geb.2	chr4:1923632-1923756	152669									uc003geb.2			uc003rdy.1
EXON	uc003geb.2	chr4:1924848-1925049	152870									uc003geb.2			uc003rkq.2
EXON	uc003geb.2	chr4:1926685-1926865	153050									uc003geb.2			uc003rkz.1
EXON	uc003geb.2	chr4:1927217-1927374	153207									uc003geb.2			uc003rnv.2
EXON	uc003geb.2	chr4:1927507-1927713	153413									uc003geb.2			uc003rqc.1
EXON	uc003geb.2	chr4:1929457-1929561	153517									uc003geb.2			uc003rrl.2
EXON	uc003geb.2	chr4:1930995-1931265	153787									uc003geb.2			uc003rxv.1
EXON	uc003geb.2	chr4:1932559-1932676	153904									uc003geb.2			uc003sfj.2
EXON	uc003geb.2	chr4:1946387-1946529	154046									uc003geb.2			uc003suj.1
EXON	uc003geb.2	chr4:1946818-1946925	154153									uc003geb.2			uc003svp.2
EXON	uc003geb.2	chr4:1947999-1948204	154358									uc003geb.2			uc003tkp.1
EXON	uc003geb.2	chr4:1950162-1953732	157928									uc003geb.2			uc003tms.1
5FLANK	uc010mqm.1	chr9:90800935-90805935	162928									uc010mqm.1			uc003tps.1
EXON	uc010mqm.1	chr9:90805935-90807072	164065									uc010mqm.1			uc003trt.1
5FLANK	uc001xrb.1	chr14:74492044-74497044	169065									uc001xrb.1			uc003tzy.1
CONSERV	uc001xrb.1	chr14:74482662-74482751	169154									uc001xrb.1			uc003udf.1
CONSERV	uc001xrb.1	chr14:74487420-74487526	169260									uc001xrb.1			uc003ufz.1
CONSERV	uc001xrb.1	chr14:74489813-74489909	169356									uc001xrb.1			uc003ugd.1
CONSERV	uc001xrb.1	chr14:74490967-74491090	169479									uc001xrb.1			uc003uis.2
EXON	uc001xrb.1	chr14:74478290-74479189	170378									uc001xrb.1			uc003urk.1
EXON	uc001xrb.1	chr14:74482834-74482864	170408									uc001xrb.1			uc003utw.1
EXON	uc001xrb.1	chr14:74484962-74485039	170485									uc001xrb.1			uc003uyo.1
EXON	uc001xrb.1	chr14:74485812-74486009	170682									uc001xrb.1			uc003vaa.1
EXON	uc001xrb.1	chr14:74490359-74490402	170725									uc001xrb.1			uc003vah.2
EXON	uc001xrb.1	chr14:74491623-74492044	171146									uc001xrb.1			uc003vaq.2
5FLANK	uc003duc.1	chr3:101806134-101811134	176146									uc003duc.1			uc003vgq.2
CONSERV	uc003duc.1	chr3:101859338-101859542	176350									uc003duc.1			uc003vha.2
CONSERV	uc003duc.1	chr3:101862945-101863162	176567									uc003duc.1			uc003viz.1
CONSERV	uc003duc.1	chr3:101863376-101863484	176675									uc003duc.1			uc003vov.1
CONSERV	uc003duc.1	chr3:101863545-101863625	176755									uc003duc.1			uc003vqi.1
CONSERV	uc003duc.1	chr3:101863826-101863892	176821									uc003duc.1			uc003vyk.2
CONSERV	uc003duc.1	chr3:101863963-101864134	176992									uc003duc.1			uc003wtw.2
CONSERV	uc003duc.1	chr3:101864219-101864299	177072									uc003duc.1			uc003wzz.1
CONSERV	uc003duc.1	chr3:101865222-101865273	177123									uc003duc.1			uc003xey.1
CONSERV	uc003duc.1	chr3:101865609-101865837	177351									uc003duc.1			uc003xin.1
CONSERV	uc003duc.1	chr3:101866177-101867007	178181									uc003duc.1			uc003xmt.2
CONSERV	uc003duc.1	chr3:101886298-101886368	178251									uc003duc.1			uc003xnz.1
CONSERV	uc003duc.1	chr3:101886445-101886568	178374									uc003duc.1			uc003xta.2
EXON	uc003duc.1	chr3:101811134-101811505	178745									uc003duc.1			uc003xws.1
EXON	uc003duc.1	chr3:101831131-101831245	178859									uc003duc.1			uc003yar.1
EXON	uc003duc.1	chr3:101832238-101832343	178964									uc003duc.1			uc003ydp.1
EXON	uc003duc.1	chr3:101834798-101834911	179077									uc003duc.1			uc003yho.1
EXON	uc003duc.1	chr3:101837210-101837360	179227									uc003duc.1			uc003ykz.2
EXON	uc003duc.1	chr3:101838835-101838936	179328									uc003duc.1			uc003yxw.1
EXON	uc003duc.1	chr3:101844799-101844939	179468									uc003duc.1			uc003zal.2
EXON	uc003duc.1	chr3:101845059-101845167	179576									uc003duc.1			uc003zcx.2
EXON	uc003duc.1	chr3:101847478-101847642	179740									uc003duc.1			uc003zgv.1
EXON	uc003duc.1	chr3:101848102-101848258	179896									uc003duc.1			uc003zwr.1
EXON	uc003duc.1	chr3:101851228-101851341	180009									uc003duc.1			uc004ajn.1
EXON	uc003duc.1	chr3:101856368-101856715	180356									uc003duc.1			uc004aoq.1
EXON	uc003duc.1	chr3:101857432-101857529	180453									uc003duc.1			uc004awm.1
EXON	uc003duc.1	chr3:101861221-101861377	180609									uc003duc.1			uc004bee.2
EXON	uc003duc.1	chr3:101870482-101870639	180766									uc003duc.1			uc004bhl.2
EXON	uc003duc.1	chr3:101896277-101896955	181444									uc003duc.1			uc004bpk.1
5FLANK	uc003mwu.1	chr6:5952632-5957632	186444									uc003mwu.1			uc004bsq.1
CONSERV	uc003mwu.1	chr6:5944786-5944850	186508									uc003mwu.1			uc004bvr.1
CONSERV	uc003mwu.1	chr6:5945507-5945645	186646									uc003mwu.1			uc004bxf.1
CONSERV	uc003mwu.1	chr6:5950164-5950224	186706									uc003mwu.1			uc004ccw.1
EXON	uc003mwu.1	chr6:5943231-5944436	187911									uc003mwu.1			uc004cdu.1
EXON	uc003mwu.1	chr6:5947584-5947729	188056									uc003mwu.1			uc004cqe.1
EXON	uc003mwu.1	chr6:5951926-5952632	188762									uc003mwu.1			uc004cqx.1
5FLANK	uc002lsz.2	chr19:1434940-1439940	193762									uc002lsz.2			uc004dah.1
EXON	uc002lsz.2	chr19:1432426-1433206	194542									uc002lsz.2			uc004dba.2
EXON	uc002lsz.2	chr19:1433351-1433474	194665									uc002lsz.2			uc004djs.1
EXON	uc002lsz.2	chr19:1433894-1434019	194790									uc002lsz.2			uc004dnn.2
EXON	uc002lsz.2	chr19:1434282-1434462	194970									uc002lsz.2			uc004dqz.1
EXON	uc002lsz.2	chr19:1434648-1434940	195262									uc002lsz.2			uc004dzs.1
5FLANK	uc001umy.1	chr13:19665114-19670114	200262									uc001umy.1			uc004edj.1
EXON	uc001umy.1	chr13:19659604-19661742	202400									uc001umy.1			uc004ejo.1
EXON	uc001umy.1	chr13:19664921-19665114	202593									uc001umy.1			uc004fbu.1
5FLANK	uc010dth.1	chr19:2980022-2985022	207593									uc010dth.1			uc004fiw.1
EXON	uc010dth.1	chr19:2948635-2948953	207911									uc010dth.1			uc004fjt.1
EXON	uc010dth.1	chr19:2951644-2951721	207988									uc010dth.1			uc004fkv.1
EXON	uc010dth.1	chr19:2953350-2953501	208139									uc010dth.1			uc004fmw.1
EXON	uc010dth.1	chr19:2956434-2956582	208287									uc010dth.1			uc004fpe.1
EXON	uc010dth.1	chr19:2956718-2956966	208535									uc010dth.1			uc009vkw.1
EXON	uc010dth.1	chr19:2957417-2957667	208785									uc010dth.1			uc009vtl.1
EXON	uc010dth.1	chr19:2959866-2959943	208862									uc010dth.1			uc009vuo.1
EXON	uc010dth.1	chr19:2960539-2960700	209023									uc010dth.1			uc009wff.1
EXON	uc010dth.1	chr19:2962019-2962158	209162									uc010dth.1			uc009wgs.1
EXON	uc010dth.1	chr19:2964666-2964816	209312									uc010dth.1			uc009wwh.1
EXON	uc010dth.1	chr19:2965567-2965612	209357									uc010dth.1			uc009wxf.1
EXON	uc010dth.1	chr19:2966650-2966758	209465									uc010dth.1			uc009xaq.1
EXON	uc010dth.1	chr19:2968837-2968857	209485									uc010dth.1			uc009xoi.1
EXON	uc010dth.1	chr19:2970280-2970464	209669									uc010dth.1			uc009xrc.1
EXON	uc010dth.1	chr19:2970696-2970771	209744									uc010dth.1			uc009xxp.1
EXON	uc010dth.1	chr19:2976017-2976080	209807									uc010dth.1			uc009ygi.1
EXON	uc010dth.1	chr19:2978826-2978871	209852									uc010dth.1			uc009yon.1
EXON	uc010dth.1	chr19:2979316-2979380	209916									uc010dth.1			uc009ype.1
EXON	uc010dth.1	chr19:2979703-2979801	210014									uc010dth.1			uc009ypo.1
EXON	uc010dth.1	chr19:2979878-2980022	210158									uc010dth.1			uc009yrf.1
5FLANK	uc009ypo.1	chr11:63859270-63864270	215158									uc009ypo.1			uc009yuz.1
EXON	uc009ypo.1	chr11:63864270-63864374	215262									uc009ypo.1			uc009yvm.1
EXON	uc009ypo.1	chr11:63864654-63864800	215408									uc009ypo.1			uc009yvq.1
EXON	uc009ypo.1	chr11:63864963-63865066	215511									uc009ypo.1			uc009zlb.1
EXON	uc009ypo.1	chr11:63865156-63865226	215581									uc009ypo.1			uc009zon.1
EXON	uc009ypo.1	chr11:63865317-63865376	215640									uc009ypo.1			uc010aay.1
EXON	uc009ypo.1	chr11:63865468-63865552	215724									uc009ypo.1			uc010alf.1
EXON	uc009ypo.1	chr11:63865646-63865790	215868									uc009ypo.1			uc010asn.1
EXON	uc009ypo.1	chr11:63866041-63866187	216014									uc009ypo.1			uc010boz.1
EXON	uc009ypo.1	chr11:63866341-63866423	216096									uc009ypo.1			uc010bta.1
EXON	uc009ypo.1	chr11:63866569-63866728	216255									uc009ypo.1			uc010btk.1
EXON	uc009ypo.1	chr11:63867226-63867373	216402									uc009ypo.1			uc010bwg.1
EXON	uc009ypo.1	chr11:63867554-63867663	216511									uc009ypo.1			uc010caj.1
EXON	uc009ypo.1	chr11:63867825-63867962	216648									uc009ypo.1			uc010cam.1
EXON	uc009ypo.1	chr11:63868044-63869205	217809									uc009ypo.1			uc010cpp.1
EXON	uc009ypo.1	chr11:63873378-63873506	217937									uc009ypo.1			uc010cqo.1
EXON	uc009ypo.1	chr11:63873598-63873716	218055									uc009ypo.1			uc010dax.1
EXON	uc009ypo.1	chr11:63875207-63875303	218151									uc009ypo.1			uc010dby.1
EXON	uc009ypo.1	chr11:63875523-63875664	218292									uc009ypo.1			uc010dhd.1
EXON	uc009ypo.1	chr11:63876177-63876434	218549									uc009ypo.1			uc010drh.1
EXON	uc009ypo.1	chr11:63876791-63876935	218693									uc009ypo.1			uc010dth.1
EXON	uc009ypo.1	chr11:63877101-63877288	218880									uc009ypo.1			uc010dvf.1
EXON	uc009ypo.1	chr11:63877398-63877544	219026									uc009ypo.1			uc010dvo.1
EXON	uc009ypo.1	chr11:63877762-63877861	219125									uc009ypo.1			uc010edw.1
EXON	uc009ypo.1	chr11:63878051-63878218	219292									uc009ypo.1			uc010eek.1
5FLANK	uc004fiw.1	chrX:152708287-152713287	224292									uc004fiw.1			uc010eha.1
EXON	uc004fiw.1	chrX:152713287-152713403	224408									uc004fiw.1			uc010ekj.1
EXON	uc004fiw.1	chrX:152715082-152715201	224527									uc004fiw.1			uc010ezh.1
EXON	uc004fiw.1	chrX:152716106-152716181	224602									uc004fiw.1			uc010fay.1
EXON	uc004fiw.1	chrX:152716373-152716463	224692									uc004fiw.1			uc010fev.1
EXON	uc004fiw.1	chrX:152716719-152716785	224758									uc004fiw.1			uc010fia.1
EXON	uc004fiw.1	chrX:152716977-152717148	224929									uc004fiw.1			uc010fiv.1
5FLANK	uc001rln.2	chr12:36991823-36996823	229929									uc001rln.2			uc010fjb.1
EXON	uc001rln.2	chr12:36996823-36997133	230239									uc001rln.2			uc010fpo.1
EXON	uc001rln.2	chr12:36998329-36998527	230437									uc001rln.2			uc010fru.1
EXON	uc001rln.2	chr12:37000229-37009795	240003									uc001rln.2			uc010fwi.1
5FLANK	uc002kfe.2	chr17:78001983-78006983	245003									uc002kfe.2			uc010fzc.1
CONSERV	uc002kfe.2	chr17:77997782-77997864	245085									uc002kfe.2			uc010gfz.1
CONSERV	uc002kfe.2	chr17:78000326-78000383	245142									uc002kfe.2			uc010gov.1
EXON	uc002kfe.2	chr17:77993807-77995289	246624									uc002kfe.2			uc010hcu.1
EXON	uc002kfe.2	chr17:77995611-77995756	246769									uc002kfe.2			uc010hdu.1
EXON	uc002kfe.2	chr17:77997028-77997125	246866									uc002kfe.2			uc010hei.1
EXON	uc002kfe.2	chr17:78001864-78001983	246985									uc002kfe.2			uc010heo.1
5FLANK	uc002vhg.1	chr2:218828982-218833982	251985									uc002vhg.1			uc010hho.1
EXON	uc002vhg.1	chr2:218833982-218834184	252187									uc002vhg.1			uc010hig.1
EXON	uc002vhg.1	chr2:218835647-218835896	252436									uc002vhg.1			uc010hnj.1
EXON	uc002vhg.1	chr2:218835898-218836826	253364									uc002vhg.1			uc010huk.1
5FLANK	uc010nps.1	chrX:109925703-109930703	258364									uc010nps.1			uc010hvu.1
CONSERV	uc010nps.1	chrX:109808393-109808537	258508									uc010nps.1			uc010inh.1
CONSERV	uc010nps.1	chrX:109809388-109809504	258624									uc010nps.1			uc010ipi.1
CONSERV	uc010nps.1	chrX:109811962-109812194	258856									uc010nps.1			uc010jcj.1
CONSERV	uc010nps.1	chrX:109821344-109821440	258952									uc010nps.1			uc010jlw.1
CONSERV	uc010nps.1	chrX:109821481-109821620	259091									uc010nps.1			uc010jqx.1
CONSERV	uc010nps.1	chrX:109822325-109822423	259189									uc010nps.1			uc010jxi.1
CONSERV	uc010nps.1	chrX:109822430-109822501	259260									uc010nps.1			uc010jxx.1
CONSERV	uc010nps.1	chrX:109822655-109822929	259534									uc010nps.1			uc010jxz.1
CONSERV	uc010nps.1	chrX:109822953-109823011	259592									uc010nps.1			uc010kgg.1
CONSERV	uc010nps.1	chrX:109825861-109826014	259745									uc010nps.1			uc010ktw.1
CONSERV	uc010nps.1	chrX:109827515-109827655	259885									uc010nps.1			uc010kud.1
CONSERV	uc010nps.1	chrX:109827897-109827961	259949									uc010nps.1			uc010kzh.1
CONSERV	uc010nps.1	chrX:109828259-109828493	260183									uc010nps.1			uc010lvq.1
CONSERV	uc010nps.1	chrX:109836147-109836346	260382									uc010nps.1			uc010mda.1
CONSERV	uc010nps.1	chrX:109836360-109836485	260507									uc010nps.1			uc010mlm.1
CONSERV	uc010nps.1	chrX:109836501-109836552	260558									uc010nps.1			uc010mmn.1
CONSERV	uc010nps.1	chrX:109838489-109838550	260619									uc010nps.1			uc010mqm.1
CONSERV	uc010nps.1	chrX:109840248-109840307	260678									uc010nps.1			uc010msk.1
CONSERV	uc010nps.1	chrX:109840404-109840507	260781									uc010nps.1			uc010nmt.1
CONSERV	uc010nps.1	chrX:109841121-109841182	260842									uc010nps.1			uc010nps.1
CONSERV	uc010nps.1	chrX:109844379-109844561	261024									uc010nps.1			uc010num.1
CONSERV	uc010nps.1	chrX:109844566-109845116	261574									uc010nps.1
CONSERV	uc010nps.1	chrX:109845143-109845208	261639									uc010nps.1
CONSERV	uc010nps.1	chrX:109853945-109854051	261745									uc010nps.1
CONSERV	uc010nps.1	chrX:109854788-109854873	261830									uc010nps.1
CONSERV	uc010nps.1	chrX:109857711-109857944	262063									uc010nps.1
CONSERV	uc010nps.1	chrX:109862257-109862489	262295									uc010nps.1
CONSERV	uc010nps.1	chrX:109864303-109864420	262412									uc010nps.1
CONSERV	uc010nps.1	chrX:109864478-109864538	262472									uc010nps.1
CONSERV	uc010nps.1	chrX:109864799-109865116	262789									uc010nps.1
CONSERV	uc010nps.1	chrX:109865839-109865939	262889									uc010nps.1
CONSERV	uc010nps.1	chrX:109869796-109869885	262978									uc010nps.1
CONSERV	uc010nps.1	chrX:109871184-109871338	263132									uc010nps.1
CONSERV	uc010nps.1	chrX:109871455-109871703	263380									uc010nps.1
CONSERV	uc010nps.1	chrX:109873325-109873407	263462									uc010nps.1
CONSERV	uc010nps.1	chrX:109873500-109873660	263622									uc010nps.1
CONSERV	uc010nps.1	chrX:109873925-109874213	263910									uc010nps.1
CONSERV	uc010nps.1	chrX:109878028-109878139	264021									uc010nps.1
CONSERV	uc010nps.1	chrX:109879428-109879792	264385									uc010nps.1
CONSERV	uc010nps.1	chrX:109880358-109880647	264674									uc010nps.1
CONSERV	uc010nps.1	chrX:109884617-109884676	264733									uc010nps.1
CONSERV	uc010nps.1	chrX:109885658-109885768	264843									uc010nps.1
CONSERV	uc010nps.1	chrX:109889025-109889187	265005									uc010nps.1
CONSERV	uc010nps.1	chrX:109889302-109889372	265075									uc010nps.1
CONSERV	uc010nps.1	chrX:109889382-109889470	265163									uc010nps.1
CONSERV	uc010nps.1	chrX:109889661-109889807	265309									uc010nps.1
CONSERV	uc010nps.1	chrX:109890530-109890616	265395									uc010nps.1
CONSERV	uc010nps.1	chrX:109900404-109900460	265451									uc010nps.1
CONSERV	uc010nps.1	chrX:109913785-109913979	265645									uc010nps.1
CONSERV	uc010nps.1	chrX:109914680-109914902	265867									uc010nps.1
CONSERV	uc010nps.1	chrX:109916548-109916666	265985									uc010nps.1
CONSERV	uc010nps.1	chrX:109917694-109918071	266362									uc010nps.1
CONSERV	uc010nps.1	chrX:109920970-109921090	266482									uc010nps.1
CONSERV	uc010nps.1	chrX:109921333-109921518	266667									uc010nps.1
CONSERV	uc010nps.1	chrX:109921591-109921847	266923									uc010nps.1
CONSERV	uc010nps.1	chrX:109921872-109921929	266980									uc010nps.1
CONSERV	uc010nps.1	chrX:109922673-109922751	267058									uc010nps.1
CONSERV	uc010nps.1	chrX:109923651-109923973	267380									uc010nps.1
CONSERV	uc010nps.1	chrX:109924103-109924276	267553									uc010nps.1
EXON	uc010nps.1	chrX:109805128-109806245	268670									uc010nps.1
EXON	uc010nps.1	chrX:109809219-109809309	268760									uc010nps.1
EXON	uc010nps.1	chrX:109811365-109811533	268928									uc010nps.1
EXON	uc010nps.1	chrX:109818477-109818687	269138									uc010nps.1
EXON	uc010nps.1	chrX:109824046-109824215	269307									uc010nps.1
EXON	uc010nps.1	chrX:109830537-109830605	269375									uc010nps.1
EXON	uc010nps.1	chrX:109849718-109849812	269469									uc010nps.1
EXON	uc010nps.1	chrX:109851268-109851411	269612									uc010nps.1
EXON	uc010nps.1	chrX:109889544-109889638	269706									uc010nps.1
EXON	uc010nps.1	chrX:109892578-109892691	269819									uc010nps.1
EXON	uc010nps.1	chrX:109921971-109922099	269947									uc010nps.1
EXON	uc010nps.1	chrX:109925627-109925703	270023									uc010nps.1
5FLANK	uc003eka.2	chr3:129119945-129124945	275023									uc003eka.2
CONSERV	uc003eka.2	chr3:129125131-129125206	275098									uc003eka.2
CONSERV	uc003eka.2	chr3:129125224-129125292	275166									uc003eka.2
CONSERV	uc003eka.2	chr3:129125299-129125364	275231									uc003eka.2
CONSERV	uc003eka.2	chr3:129125384-129125442	275289									uc003eka.2
CONSERV	uc003eka.2	chr3:129125449-129125502	275342									uc003eka.2
CONSERV	uc003eka.2	chr3:129125512-129125672	275502									uc003eka.2
CONSERV	uc003eka.2	chr3:129129502-129129579	275579									uc003eka.2
CONSERV	uc003eka.2	chr3:129132823-129132915	275671									uc003eka.2
CONSERV	uc003eka.2	chr3:129156873-129156926	275724									uc003eka.2
CONSERV	uc003eka.2	chr3:129162113-129162189	275800									uc003eka.2
CONSERV	uc003eka.2	chr3:129170812-129170889	275877									uc003eka.2
CONSERV	uc003eka.2	chr3:129174991-129175124	276010									uc003eka.2
CONSERV	uc003eka.2	chr3:129177717-129177784	276077									uc003eka.2
EXON	uc003eka.2	chr3:129124945-129125080	276212									uc003eka.2
EXON	uc003eka.2	chr3:129129296-129129367	276283									uc003eka.2
EXON	uc003eka.2	chr3:129131665-129131816	276434									uc003eka.2
EXON	uc003eka.2	chr3:129164721-129164919	276632									uc003eka.2
EXON	uc003eka.2	chr3:129185629-129189204	280207									uc003eka.2
5FLANK	uc001zsg.1	chr15:41697846-41702846	285207									uc001zsg.1
EXON	uc001zsg.1	chr15:41694616-41696180	286771									uc001zsg.1
EXON	uc001zsg.1	chr15:41696947-41696972	286796									uc001zsg.1
EXON	uc001zsg.1	chr15:41697060-41697846	287582									uc001zsg.1
5FLANK	uc002lfk.2	chr18:50044934-50049934	292582									uc002lfk.2
CONSERV	uc002lfk.2	chr18:50051760-50051861	292683									uc002lfk.2
CONSERV	uc002lfk.2	chr18:50056352-50056456	292787									uc002lfk.2
CONSERV	uc002lfk.2	chr18:50066109-50066190	292868									uc002lfk.2
CONSERV	uc002lfk.2	chr18:50068269-50068353	292952									uc002lfk.2
EXON	uc002lfk.2	chr18:50049934-50050400	293418									uc002lfk.2
EXON	uc002lfk.2	chr18:50054293-50054458	293583									uc002lfk.2
EXON	uc002lfk.2	chr18:50058070-50058223	293736									uc002lfk.2
EXON	uc002lfk.2	chr18:50061034-50061271	293973									uc002lfk.2
EXON	uc002lfk.2	chr18:50063204-50063383	294152									uc002lfk.2
EXON	uc002lfk.2	chr18:50064289-50064381	294244									uc002lfk.2
EXON	uc002lfk.2	chr18:50067648-50067779	294375									uc002lfk.2
EXON	uc002lfk.2	chr18:50072200-50072406	294581									uc002lfk.2
EXON	uc002lfk.2	chr18:50074016-50078602	299167									uc002lfk.2
5FLANK	uc001lhh.1	chr10:125410860-125415860	304167									uc001lhh.1
EXON	uc001lhh.1	chr10:125415860-125416581	304888									uc001lhh.1
EXON	uc001lhh.1	chr10:125424323-125424437	305002									uc001lhh.1
EXON	uc001lhh.1	chr10:125437434-125444113	311681									uc001lhh.1
5FLANK	uc003zcx.2	chr8:145661679-145666679	316681									uc003zcx.2
EXON	uc003zcx.2	chr8:145660007-145660803	317477									uc003zcx.2
EXON	uc003zcx.2	chr8:145660999-145661679	318157									uc003zcx.2
5FLANK	uc003mwy.1	chr6:6528932-6533932	323157									uc003mwy.1
CONSERV	uc003mwy.1	chr6:6553886-6553941	323212									uc003mwy.1
CONSERV	uc003mwy.1	chr6:6589962-6590129	323379									uc003mwy.1
EXON	uc003mwy.1	chr6:6533932-6534102	323549									uc003mwy.1
EXON	uc003mwy.1	chr6:6570157-6570244	323636									uc003mwy.1
EXON	uc003mwy.1	chr6:6571524-6571653	323765									uc003mwy.1
EXON	uc003mwy.1	chr6:6594856-6594909	323818									uc003mwy.1
EXON	uc003mwy.1	chr6:6599775-6600215	324258									uc003mwy.1
5FLANK	uc010hvu.1	chr3:158703830-158708830	329258									uc010hvu.1
CONSERV	uc010hvu.1	chr3:158464003-158464070	329325									uc010hvu.1
CONSERV	uc010hvu.1	chr3:158483457-158483510	329378									uc010hvu.1
CONSERV	uc010hvu.1	chr3:158485066-158485126	329438									uc010hvu.1
CONSERV	uc010hvu.1	chr3:158485215-158485367	329590									uc010hvu.1
CONSERV	uc010hvu.1	chr3:158485375-158485437	329652									uc010hvu.1
CONSERV	uc010hvu.1	chr3:158485633-158485714	329733									uc010hvu.1
CONSERV	uc010hvu.1	chr3:158485905-158485981	329809									uc010hvu.1
CONSERV	uc010hvu.1	chr3:158489504-158489848	330153									uc010hvu.1
CONSERV	uc010hvu.1	chr3:158491364-158491417	330206									uc010hvu.1
CONSERV	uc010hvu.1	chr3:158491490-158491566	330282									uc010hvu.1
CONSERV	uc010hvu.1	chr3:158496778-158496833	330337									uc010hvu.1
CONSERV	uc010hvu.1	chr3:158497974-158498104	330467									uc010hvu.1
CONSERV	uc010hvu.1	chr3:158498176-158498274	330565									uc010hvu.1
CONSERV	uc010hvu.1	chr3:158498339-158498433	330659									uc010hvu.1
CONSERV	uc010hvu.1	chr3:158500833-158500915	330741									uc010hvu.1
CONSERV	uc010hvu.1	chr3:158504686-158504859	330914									uc010hvu.1
CONSERV	uc010hvu.1	chr3:158506042-158506259	331131									uc010hvu.1
CONSERV	uc010hvu.1	chr3:158510052-158510178	331257									uc010hvu.1
CONSERV	uc010hvu.1	chr3:158514099-158514153	331311									uc010hvu.1
CONSERV	uc010hvu.1	chr3:158516271-158516338	331378									uc010hvu.1
CONSERV	uc010hvu.1	chr3:158521515-158521609	331472									uc010hvu.1
CONSERV	uc010hvu.1	chr3:158529847-158529936	331561									uc010hvu.1
CONSERV	uc010hvu.1	chr3:158530175-158530260	331646									uc010hvu.1
CONSERV	uc010hvu.1	chr3:158532890-158533007	331763									uc010hvu.1
CONSERV	uc010hvu.1	chr3:158534054-158534177	331886									uc010hvu.1
CONSERV	uc010hvu.1	chr3:158534214-158534318	331990									uc010hvu.1
CONSERV	uc010hvu.1	chr3:158537880-158537935	332045									uc010hvu.1
CONSERV	uc010hvu.1	chr3:158546800-158546913	332158									uc010hvu.1
CONSERV	uc010hvu.1	chr3:158560796-158560863	332225									uc010hvu.1
CONSERV	uc010hvu.1	chr3:158561345-158561439	332319									uc010hvu.1
CONSERV	uc010hvu.1	chr3:158570441-158570675	332553									uc010hvu.1
CONSERV	uc010hvu.1	chr3:158574472-158574614	332695									uc010hvu.1
CONSERV	uc010hvu.1	chr3:158574833-158574894	332756									uc010hvu.1
CONSERV	uc010hvu.1	chr3:158577220-158577405	332941									uc010hvu.1
CONSERV	uc010hvu.1	chr3:158577484-158577561	333018									uc010hvu.1
CONSERV	uc010hvu.1	chr3:158583936-158584061	333143									uc010hvu.1
CONSERV	uc010hvu.1	chr3:158585115-158585169	333197									uc010hvu.1
CONSERV	uc010hvu.1	chr3:158585246-158585319	333270									uc010hvu.1
CONSERV	uc010hvu.1	chr3:158600651-158600785	333404									uc010hvu.1
CONSERV	uc010hvu.1	chr3:158601258-158601413	333559									uc010hvu.1
CONSERV	uc010hvu.1	chr3:158601455-158601536	333640									uc010hvu.1
CONSERV	uc010hvu.1	chr3:158601674-158601726	333692									uc010hvu.1
CONSERV	uc010hvu.1	chr3:158601924-158601981	333749									uc010hvu.1
CONSERV	uc010hvu.1	chr3:158605714-158605796	333831									uc010hvu.1
CONSERV	uc010hvu.1	chr3:158606901-158606968	333898									uc010hvu.1
CONSERV	uc010hvu.1	chr3:158606972-158607042	333968									uc010hvu.1
CONSERV	uc010hvu.1	chr3:158607052-158607112	334028									uc010hvu.1
CONSERV	uc010hvu.1	chr3:158617030-158617108	334106									uc010hvu.1
CONSERV	uc010hvu.1	chr3:158629440-158629528	334194									uc010hvu.1
CONSERV	uc010hvu.1	chr3:158629540-158629601	334255									uc010hvu.1
CONSERV	uc010hvu.1	chr3:158629643-158629760	334372									uc010hvu.1
CONSERV	uc010hvu.1	chr3:158634587-158634658	334443									uc010hvu.1
CONSERV	uc010hvu.1	chr3:158635464-158635565	334544									uc010hvu.1
CONSERV	uc010hvu.1	chr3:158637488-158637552	334608									uc010hvu.1
CONSERV	uc010hvu.1	chr3:158638030-158638092	334670									uc010hvu.1
CONSERV	uc010hvu.1	chr3:158639871-158640002	334801									uc010hvu.1
CONSERV	uc010hvu.1	chr3:158642846-158642915	334870									uc010hvu.1
CONSERV	uc010hvu.1	chr3:158642931-158643035	334974									uc010hvu.1
CONSERV	uc010hvu.1	chr3:158643220-158643347	335101									uc010hvu.1
CONSERV	uc010hvu.1	chr3:158643384-158643492	335209									uc010hvu.1
CONSERV	uc010hvu.1	chr3:158643684-158643746	335271									uc010hvu.1
CONSERV	uc010hvu.1	chr3:158643767-158643826	335330									uc010hvu.1
CONSERV	uc010hvu.1	chr3:158643843-158643956	335443									uc010hvu.1
CONSERV	uc010hvu.1	chr3:158643967-158644071	335547									uc010hvu.1
CONSERV	uc010hvu.1	chr3:158648656-158648711	335602									uc010hvu.1
CONSERV	uc010hvu.1	chr3:158648730-158648806	335678									uc010hvu.1
CONSERV	uc010hvu.1	chr3:158654351-158654528	335855									uc010hvu.1
CONSERV	uc010hvu.1	chr3:158673461-158673542	335936									uc010hvu.1
CONSERV	uc010hvu.1	chr3:158679355-158679429	336010									uc010hvu.1
CONSERV	uc010hvu.1	chr3:158685483-158685612	336139									uc010hvu.1
CONSERV	uc010hvu.1	chr3:158687350-158687550	336339									uc010hvu.1
CONSERV	uc010hvu.1	chr3:158700130-158700241	336450									uc010hvu.1
CONSERV	uc010hvu.1	chr3:158702396-158702559	336613									uc010hvu.1
EXON	uc010hvu.1	chr3:158461391-158461853	337075									uc010hvu.1
EXON	uc010hvu.1	chr3:158466008-158466145	337212									uc010hvu.1
EXON	uc010hvu.1	chr3:158487039-158487157	337330									uc010hvu.1
EXON	uc010hvu.1	chr3:158517544-158517684	337470									uc010hvu.1
EXON	uc010hvu.1	chr3:158563846-158564244	337868									uc010hvu.1
EXON	uc010hvu.1	chr3:158564785-158564995	338078									uc010hvu.1
EXON	uc010hvu.1	chr3:158581638-158581859	338299									uc010hvu.1
EXON	uc010hvu.1	chr3:158614363-158614573	338509									uc010hvu.1
EXON	uc010hvu.1	chr3:158628804-158628971	338676									uc010hvu.1
EXON	uc010hvu.1	chr3:158660663-158660838	338851									uc010hvu.1
EXON	uc010hvu.1	chr3:158670796-158671012	339067									uc010hvu.1
EXON	uc010hvu.1	chr3:158695694-158695989	339362									uc010hvu.1
EXON	uc010hvu.1	chr3:158703759-158703830	339433									uc010hvu.1
5FLANK	uc004fmw.1	chrX:153903257-153908257	344433									uc004fmw.1
EXON	uc004fmw.1	chrX:153908257-153908540	344716									uc004fmw.1
EXON	uc004fmw.1	chrX:153914871-153915022	344867									uc004fmw.1
EXON	uc004fmw.1	chrX:153927977-153928053	344943									uc004fmw.1
EXON	uc004fmw.1	chrX:153933138-153933270	345075									uc004fmw.1
EXON	uc004fmw.1	chrX:153936063-153938385	347397									uc004fmw.1
5FLANK	uc009ype.1	chr11:63745313-63750313	352397									uc009ype.1
EXON	uc009ype.1	chr11:63750313-63750345	352429									uc009ype.1
EXON	uc009ype.1	chr11:63750682-63751180	352927									uc009ype.1
EXON	uc009ype.1	chr11:63751615-63751714	353026									uc009ype.1
EXON	uc009ype.1	chr11:63753294-63753392	353124									uc009ype.1
EXON	uc009ype.1	chr11:63753525-63753619	353218									uc009ype.1
EXON	uc009ype.1	chr11:63753897-63754064	353385									uc009ype.1
5FLANK	uc001cbd.1	chr1:37752454-37757454	358385									uc001cbd.1
CONSERV	uc001cbd.1	chr1:37734160-37734365	358590									uc001cbd.1
CONSERV	uc001cbd.1	chr1:37734467-37735078	359201									uc001cbd.1
EXON	uc001cbd.1	chr1:37730762-37732295	360734									uc001cbd.1
EXON	uc001cbd.1	chr1:37734072-37734106	360768									uc001cbd.1
EXON	uc001cbd.1	chr1:37739991-37740184	360961									uc001cbd.1
EXON	uc001cbd.1	chr1:37747465-37747511	361007									uc001cbd.1
EXON	uc001cbd.1	chr1:37747642-37747730	361095									uc001cbd.1
EXON	uc001cbd.1	chr1:37751610-37752454	361939									uc001cbd.1
5FLANK	uc001iqd.1	chr10:18983318-18988318	366939									uc001iqd.1
EXON	uc001iqd.1	chr10:18988318-18988618	367239									uc001iqd.1
EXON	uc001iqd.1	chr10:18995509-18995570	367300									uc001iqd.1
EXON	uc001iqd.1	chr10:18997464-18997612	367448									uc001iqd.1
EXON	uc001iqd.1	chr10:19001556-19001640	367532									uc001iqd.1
EXON	uc001iqd.1	chr10:19002918-19003070	367684									uc001iqd.1
EXON	uc001iqd.1	chr10:19004102-19006946	370528									uc001iqd.1
5FLANK	uc002iju.2	chr17:41322543-41327543	375528									uc002iju.2
CONSERV	uc002iju.2	chr17:41328453-41328594	375669									uc002iju.2
CONSERV	uc002iju.2	chr17:41328785-41328880	375764									uc002iju.2
CONSERV	uc002iju.2	chr17:41346132-41346227	375859									uc002iju.2
CONSERV	uc002iju.2	chr17:41375608-41375696	375947									uc002iju.2
CONSERV	uc002iju.2	chr17:41405022-41405152	376077									uc002iju.2
CONSERV	uc002iju.2	chr17:41423035-41423285	376327									uc002iju.2
CONSERV	uc002iju.2	chr17:41427086-41427157	376398									uc002iju.2
CONSERV	uc002iju.2	chr17:41443480-41443620	376538									uc002iju.2
EXON	uc002iju.2	chr17:41327543-41327846	376841									uc002iju.2
EXON	uc002iju.2	chr17:41395522-41395672	376991									uc002iju.2
EXON	uc002iju.2	chr17:41411576-41411642	377057									uc002iju.2
EXON	uc002iju.2	chr17:41420242-41420298	377113									uc002iju.2
EXON	uc002iju.2	chr17:41424662-41424789	377240									uc002iju.2
EXON	uc002iju.2	chr17:41429601-41429867	377506									uc002iju.2
EXON	uc002iju.2	chr17:41447445-41447527	377588									uc002iju.2
EXON	uc002iju.2	chr17:41451830-41451943	377701									uc002iju.2
EXON	uc002iju.2	chr17:41457166-41461546	382081									uc002iju.2
5FLANK	uc001djx.2	chr1:84739561-84744561	387081									uc001djx.2
CONSERV	uc001djx.2	chr1:84751315-84751384	387150									uc001djx.2
CONSERV	uc001djx.2	chr1:84754212-84754278	387216									uc001djx.2
CONSERV	uc001djx.2	chr1:84756515-84756674	387375									uc001djx.2
CONSERV	uc001djx.2	chr1:84756739-84756798	387434									uc001djx.2
CONSERV	uc001djx.2	chr1:84757531-84757594	387497									uc001djx.2
CONSERV	uc001djx.2	chr1:84759898-84759980	387579									uc001djx.2
CONSERV	uc001djx.2	chr1:84760259-84760314	387634									uc001djx.2
EXON	uc001djx.2	chr1:84744561-84744689	387762									uc001djx.2
EXON	uc001djx.2	chr1:84754493-84754666	387935									uc001djx.2
EXON	uc001djx.2	chr1:84758855-84758962	388042									uc001djx.2
EXON	uc001djx.2	chr1:84760660-84760778	388160									uc001djx.2
EXON	uc001djx.2	chr1:84763966-84764020	388214									uc001djx.2
EXON	uc001djx.2	chr1:84764115-84765138	389237									uc001djx.2
5FLANK	uc001wsw.2	chr14:34661270-34666270	394237									uc001wsw.2
EXON	uc001wsw.2	chr14:34646630-34647193	394800									uc001wsw.2
EXON	uc001wsw.2	chr14:34648775-34648888	394913									uc001wsw.2
EXON	uc001wsw.2	chr14:34649481-34649586	395018									uc001wsw.2
EXON	uc001wsw.2	chr14:34655566-34655694	395146									uc001wsw.2
EXON	uc001wsw.2	chr14:34660858-34661270	395558									uc001wsw.2
5FLANK	uc002ktk.1	chr18:17497653-17502653	400558									uc002ktk.1
CONSERV	uc002ktk.1	chr18:17485844-17485897	400611									uc002ktk.1
CONSERV	uc002ktk.1	chr18:17487466-17487561	400706									uc002ktk.1
CONSERV	uc002ktk.1	chr18:17496633-17496761	400834									uc002ktk.1
CONSERV	uc002ktk.1	chr18:17496781-17496833	400886									uc002ktk.1
CONSERV	uc002ktk.1	chr18:17496999-17497090	400977									uc002ktk.1
EXON	uc002ktk.1	chr18:17484855-17485722	401844									uc002ktk.1
EXON	uc002ktk.1	chr18:17490819-17490985	402010									uc002ktk.1
EXON	uc002ktk.1	chr18:17491062-17491111	402059									uc002ktk.1
EXON	uc002ktk.1	chr18:17493128-17493302	402233									uc002ktk.1
EXON	uc002ktk.1	chr18:17497636-17497653	402250									uc002ktk.1
5FLANK	uc003vov.1	chr7:128790300-128795300	407250									uc003vov.1
CONSERV	uc003vov.1	chr7:128802429-128802687	407508									uc003vov.1
CONSERV	uc003vov.1	chr7:128802844-128803011	407675									uc003vov.1
CONSERV	uc003vov.1	chr7:128808125-128808212	407762									uc003vov.1
CONSERV	uc003vov.1	chr7:128813877-128813994	407879									uc003vov.1
CONSERV	uc003vov.1	chr7:128814786-128814963	408056									uc003vov.1
CONSERV	uc003vov.1	chr7:128815664-128815749	408141									uc003vov.1
CONSERV	uc003vov.1	chr7:128829684-128829893	408350									uc003vov.1
CONSERV	uc003vov.1	chr7:128829978-128830085	408457									uc003vov.1
CONSERV	uc003vov.1	chr7:128833123-128833269	408603									uc003vov.1
CONSERV	uc003vov.1	chr7:128835279-128835344	408668									uc003vov.1
CONSERV	uc003vov.1	chr7:128837108-128837292	408852									uc003vov.1
CONSERV	uc003vov.1	chr7:128837337-128837414	408929									uc003vov.1
CONSERV	uc003vov.1	chr7:128840514-128840630	409045									uc003vov.1
CONSERV	uc003vov.1	chr7:128841891-128841965	409119									uc003vov.1
CONSERV	uc003vov.1	chr7:128847886-128847963	409196									uc003vov.1
CONSERV	uc003vov.1	chr7:128849178-128849353	409371									uc003vov.1
CONSERV	uc003vov.1	chr7:128849630-128849850	409591									uc003vov.1
CONSERV	uc003vov.1	chr7:128850117-128850386	409860									uc003vov.1
CONSERV	uc003vov.1	chr7:128852695-128852749	409914									uc003vov.1
EXON	uc003vov.1	chr7:128795300-128795628	410242									uc003vov.1
EXON	uc003vov.1	chr7:128806717-128806826	410351									uc003vov.1
EXON	uc003vov.1	chr7:128816132-128816276	410495									uc003vov.1
EXON	uc003vov.1	chr7:128816710-128816811	410596									uc003vov.1
EXON	uc003vov.1	chr7:128824298-128824401	410699									uc003vov.1
EXON	uc003vov.1	chr7:128827366-128827461	410794									uc003vov.1
EXON	uc003vov.1	chr7:128830455-128830562	410901									uc003vov.1
EXON	uc003vov.1	chr7:128832173-128832290	411018									uc003vov.1
EXON	uc003vov.1	chr7:128832912-128832976	411082									uc003vov.1
EXON	uc003vov.1	chr7:128833454-128833543	411171									uc003vov.1
EXON	uc003vov.1	chr7:128836552-128836623	411242									uc003vov.1
EXON	uc003vov.1	chr7:128840670-128840765	411337									uc003vov.1
EXON	uc003vov.1	chr7:128849916-128850015	411436									uc003vov.1
EXON	uc003vov.1	chr7:128851950-128852019	411505									uc003vov.1
EXON	uc003vov.1	chr7:128852139-128852218	411584									uc003vov.1
EXON	uc003vov.1	chr7:128853519-128853640	411705									uc003vov.1
EXON	uc003vov.1	chr7:128854115-128854741	412331									uc003vov.1
5FLANK	uc003mpu.1	chr5_h2_hap1:493242-498242	417331									uc003mpu.1
CONSERV	uc003mpu.1	chr5_h2_hap1:473500-473551	417382									uc003mpu.1
CONSERV	uc003mpu.1	chr5_h2_hap1:474117-474385	417650									uc003mpu.1
CONSERV	uc003mpu.1	chr5_h2_hap1:481717-482051	417984									uc003mpu.1
CONSERV	uc003mpu.1	chr5_h2_hap1:482162-482231	418053									uc003mpu.1
CONSERV	uc003mpu.1	chr5_h2_hap1:482406-482695	418342									uc003mpu.1
CONSERV	uc003mpu.1	chr5_h2_hap1:482798-483129	418673									uc003mpu.1
CONSERV	uc003mpu.1	chr5_h2_hap1:483235-483575	419013									uc003mpu.1
EXON	uc003mpu.1	chr5_h2_hap1:465175-465748	419586									uc003mpu.1
EXON	uc003mpu.1	chr5_h2_hap1:466192-466246	419640									uc003mpu.1
EXON	uc003mpu.1	chr5_h2_hap1:472009-472120	419751									uc003mpu.1
EXON	uc003mpu.1	chr5_h2_hap1:475313-475466	419904									uc003mpu.1
EXON	uc003mpu.1	chr5_h2_hap1:475625-475826	420105									uc003mpu.1
EXON	uc003mpu.1	chr5_h2_hap1:476675-476795	420225									uc003mpu.1
EXON	uc003mpu.1	chr5_h2_hap1:479273-479345	420297									uc003mpu.1
EXON	uc003mpu.1	chr5_h2_hap1:492998-493242	420541									uc003mpu.1
5FLANK	uc003uis.2	chr7:86807946-86812946	425541									uc003uis.2
CONSERV	uc003uis.2	chr7:86816654-86816938	425825									uc003uis.2
EXON	uc003uis.2	chr7:86812946-86813019	425898									uc003uis.2
EXON	uc003uis.2	chr7:86813591-86813682	425989									uc003uis.2
EXON	uc003uis.2	chr7:86816299-86816435	426125									uc003uis.2
EXON	uc003uis.2	chr7:86826457-86827305	426973									uc003uis.2
5FLANK	uc001pxv.1	chr11:120663786-120668786	431973									uc001pxv.1
EXON	uc001pxv.1	chr11:120668786-120668997	432184									uc001pxv.1
EXON	uc001pxv.1	chr11:120679284-120679504	432404									uc001pxv.1
EXON	uc001pxv.1	chr11:120680279-120680412	432537									uc001pxv.1
EXON	uc001pxv.1	chr11:120682304-120682405	432638									uc001pxv.1
EXON	uc001pxv.1	chr11:120682975-120689329	438992									uc001pxv.1
5FLANK	uc001ffw.1	chr1:153209626-153214626	443992									uc001ffw.1
CONSERV	uc001ffw.1	chr1:153208000-153208135	444127									uc001ffw.1
EXON	uc001ffw.1	chr1:153201397-153203031	445761									uc001ffw.1
EXON	uc001ffw.1	chr1:153204642-153204881	446000									uc001ffw.1
EXON	uc001ffw.1	chr1:153205045-153205180	446135									uc001ffw.1
EXON	uc001ffw.1	chr1:153205261-153205331	446205									uc001ffw.1
EXON	uc001ffw.1	chr1:153205418-153205617	446404									uc001ffw.1
EXON	uc001ffw.1	chr1:153206770-153206897	446531									uc001ffw.1
EXON	uc001ffw.1	chr1:153207079-153207131	446583									uc001ffw.1
EXON	uc001ffw.1	chr1:153207303-153207357	446637									uc001ffw.1
EXON	uc001ffw.1	chr1:153207594-153207714	446757									uc001ffw.1
EXON	uc001ffw.1	chr1:153207870-153207934	446821									uc001ffw.1
EXON	uc001ffw.1	chr1:153208477-153208548	446892									uc001ffw.1
EXON	uc001ffw.1	chr1:153209131-153209626	447387									uc001ffw.1
5FLANK	uc002zdf.1	chr21:43671430-43676430	452387									uc002zdf.1
CONSERV	uc002zdf.1	chr21:43669477-43669535	452445									uc002zdf.1
EXON	uc002zdf.1	chr21:43658826-43661425	455044									uc002zdf.1
EXON	uc002zdf.1	chr21:43661850-43662082	455276									uc002zdf.1
EXON	uc002zdf.1	chr21:43662567-43662849	455558									uc002zdf.1
EXON	uc002zdf.1	chr21:43663328-43663545	455775									uc002zdf.1
EXON	uc002zdf.1	chr21:43663660-43663786	455901									uc002zdf.1
EXON	uc002zdf.1	chr21:43664166-43664313	456048									uc002zdf.1
EXON	uc002zdf.1	chr21:43664541-43664765	456272									uc002zdf.1
EXON	uc002zdf.1	chr21:43665317-43665441	456396									uc002zdf.1
EXON	uc002zdf.1	chr21:43665550-43665675	456521									uc002zdf.1
EXON	uc002zdf.1	chr21:43665945-43666107	456683									uc002zdf.1
EXON	uc002zdf.1	chr21:43666281-43666345	456747									uc002zdf.1
EXON	uc002zdf.1	chr21:43669714-43669831	456864									uc002zdf.1
EXON	uc002zdf.1	chr21:43670330-43670500	457034									uc002zdf.1
EXON	uc002zdf.1	chr21:43671317-43671430	457147									uc002zdf.1
5FLANK	uc002hod.1	chr17:33043559-33048559	462147									uc002hod.1
CONSERV	uc002hod.1	chr17:32954249-32954317	462215									uc002hod.1
CONSERV	uc002hod.1	chr17:32954386-32954463	462292									uc002hod.1
CONSERV	uc002hod.1	chr17:32968764-32968829	462357									uc002hod.1
CONSERV	uc002hod.1	chr17:32976686-32976810	462481									uc002hod.1
CONSERV	uc002hod.1	chr17:32979638-32979708	462551									uc002hod.1
CONSERV	uc002hod.1	chr17:32980410-32980493	462634									uc002hod.1
CONSERV	uc002hod.1	chr17:32984664-32985030	463000									uc002hod.1
CONSERV	uc002hod.1	chr17:32985128-32985291	463163									uc002hod.1
CONSERV	uc002hod.1	chr17:32985534-32985599	463228									uc002hod.1
CONSERV	uc002hod.1	chr17:32985607-32985773	463394									uc002hod.1
CONSERV	uc002hod.1	chr17:32985805-32985939	463528									uc002hod.1
CONSERV	uc002hod.1	chr17:32986422-32986612	463718									uc002hod.1
CONSERV	uc002hod.1	chr17:32991087-32991227	463858									uc002hod.1
CONSERV	uc002hod.1	chr17:32993210-32993267	463915									uc002hod.1
CONSERV	uc002hod.1	chr17:32993276-32993549	464188									uc002hod.1
CONSERV	uc002hod.1	chr17:32996401-32996517	464304									uc002hod.1
CONSERV	uc002hod.1	chr17:32996630-32996825	464499									uc002hod.1
CONSERV	uc002hod.1	chr17:32997141-32997200	464558									uc002hod.1
CONSERV	uc002hod.1	chr17:33011334-33011393	464617									uc002hod.1
CONSERV	uc002hod.1	chr17:33011408-33011557	464766									uc002hod.1
CONSERV	uc002hod.1	chr17:33011577-33011855	465044									uc002hod.1
CONSERV	uc002hod.1	chr17:33013333-33013749	465460									uc002hod.1
CONSERV	uc002hod.1	chr17:33033132-33033263	465591									uc002hod.1
EXON	uc002hod.1	chr17:32952045-32953287	466833									uc002hod.1
EXON	uc002hod.1	chr17:32954753-32954864	466944									uc002hod.1
EXON	uc002hod.1	chr17:32970193-32970342	467093									uc002hod.1
EXON	uc002hod.1	chr17:32972538-32972635	467190									uc002hod.1
EXON	uc002hod.1	chr17:32973406-32973460	467244									uc002hod.1
EXON	uc002hod.1	chr17:32974594-32974758	467408									uc002hod.1
EXON	uc002hod.1	chr17:32976186-32976645	467867									uc002hod.1
EXON	uc002hod.1	chr17:32987329-32988274	468812									uc002hod.1
EXON	uc002hod.1	chr17:32995409-32995472	468875									uc002hod.1
EXON	uc002hod.1	chr17:32995685-32995804	468994									uc002hod.1
EXON	uc002hod.1	chr17:33003005-33003139	469128									uc002hod.1
EXON	uc002hod.1	chr17:33004848-33005097	469377									uc002hod.1
EXON	uc002hod.1	chr17:33006002-33006199	469574									uc002hod.1
EXON	uc002hod.1	chr17:33010551-33010629	469652									uc002hod.1
EXON	uc002hod.1	chr17:33018868-33018980	469764									uc002hod.1
EXON	uc002hod.1	chr17:33019545-33019651	469870									uc002hod.1
EXON	uc002hod.1	chr17:33020639-33020770	470001									uc002hod.1
EXON	uc002hod.1	chr17:33030382-33030504	470123									uc002hod.1
EXON	uc002hod.1	chr17:33034522-33034563	470164									uc002hod.1
EXON	uc002hod.1	chr17:33043439-33043559	470284									uc002hod.1
5FLANK	uc009vkw.1	chr1:1699748-1704748	475284									uc009vkw.1
EXON	uc009vkw.1	chr1:1672530-1674359	477113									uc009vkw.1
EXON	uc009vkw.1	chr1:1674865-1674948	477196									uc009vkw.1
EXON	uc009vkw.1	chr1:1675349-1675507	477354									uc009vkw.1
EXON	uc009vkw.1	chr1:1675582-1675682	477454									uc009vkw.1
EXON	uc009vkw.1	chr1:1675842-1675997	477609									uc009vkw.1
EXON	uc009vkw.1	chr1:1676672-1676775	477712									uc009vkw.1
EXON	uc009vkw.1	chr1:1677556-1677642	477798									uc009vkw.1
EXON	uc009vkw.1	chr1:1677801-1677907	477904									uc009vkw.1
EXON	uc009vkw.1	chr1:1678479-1678609	478034									uc009vkw.1
EXON	uc009vkw.1	chr1:1683250-1683334	478118									uc009vkw.1
EXON	uc009vkw.1	chr1:1686526-1686745	478337									uc009vkw.1
EXON	uc009vkw.1	chr1:1699667-1699748	478418									uc009vkw.1
5FLANK	uc010hei.1	chr3:14663256-14668256	483418									uc010hei.1
CONSERV	uc010hei.1	chr3:14680202-14680258	483474									uc010hei.1
CONSERV	uc010hei.1	chr3:14680286-14680543	483731									uc010hei.1
EXON	uc010hei.1	chr3:14668256-14668389	483864									uc010hei.1
EXON	uc010hei.1	chr3:14670936-14671041	483969									uc010hei.1
EXON	uc010hei.1	chr3:14672039-14672140	484070									uc010hei.1
EXON	uc010hei.1	chr3:14675381-14675440	484129									uc010hei.1
EXON	uc010hei.1	chr3:14678040-14678218	484307									uc010hei.1
EXON	uc010hei.1	chr3:14681538-14681634	484403									uc010hei.1
EXON	uc010hei.1	chr3:14683315-14683809	484897									uc010hei.1
5FLANK	uc002faz.1	chr16:70338655-70343655	489897									uc002faz.1
EXON	uc002faz.1	chr16:70320405-70324563	494055									uc002faz.1
EXON	uc002faz.1	chr16:70326012-70326111	494154									uc002faz.1
EXON	uc002faz.1	chr16:70330345-70330506	494315									uc002faz.1
EXON	uc002faz.1	chr16:70330637-70330745	494423									uc002faz.1
EXON	uc002faz.1	chr16:70336547-70336674	494550									uc002faz.1
EXON	uc002faz.1	chr16:70336876-70337018	494692									uc002faz.1
EXON	uc002faz.1	chr16:70337991-70338655	495356									uc002faz.1
5FLANK	uc003tms.1	chr7:45028509-45033509	500356									uc003tms.1
EXON	uc003tms.1	chr7:45033509-45033921	500768									uc003tms.1
EXON	uc003tms.1	chr7:45044376-45044550	500942									uc003tms.1
EXON	uc003tms.1	chr7:45070041-45070125	501026									uc003tms.1
EXON	uc003tms.1	chr7:45070586-45070770	501210									uc003tms.1
EXON	uc003tms.1	chr7:45074566-45074703	501347									uc003tms.1
EXON	uc003tms.1	chr7:45075949-45076085	501483									uc003tms.1
EXON	uc003tms.1	chr7:45078849-45078907	501541									uc003tms.1
EXON	uc003tms.1	chr7:45079583-45079695	501653									uc003tms.1
EXON	uc003tms.1	chr7:45080393-45080532	501792									uc003tms.1
EXON	uc003tms.1	chr7:45081900-45082594	502486									uc003tms.1
5FLANK	uc004awm.1	chr9:98457420-98462420	507486									uc004awm.1
CONSERV	uc004awm.1	chr9:98444033-98444110	507563									uc004awm.1
CONSERV	uc004awm.1	chr9:98444138-98444191	507616									uc004awm.1
CONSERV	uc004awm.1	chr9:98444205-98444279	507690									uc004awm.1
EXON	uc004awm.1	chr9:98443353-98443989	508326									uc004awm.1
EXON	uc004awm.1	chr9:98447995-98448127	508458									uc004awm.1
EXON	uc004awm.1	chr9:98453492-98453598	508564									uc004awm.1
EXON	uc004awm.1	chr9:98453761-98453815	508618									uc004awm.1
EXON	uc004awm.1	chr9:98456807-98456876	508687									uc004awm.1
EXON	uc004awm.1	chr9:98457192-98457420	508915									uc004awm.1
5FLANK	uc004dah.1	chrX:21955841-21960841	513915									uc004dah.1
CONSERV	uc004dah.1	chrX:21962005-21962142	514052									uc004dah.1
CONSERV	uc004dah.1	chrX:21964568-21964647	514131									uc004dah.1
CONSERV	uc004dah.1	chrX:21971914-21971993	514210									uc004dah.1
CONSERV	uc004dah.1	chrX:21972295-21972355	514270									uc004dah.1
CONSERV	uc004dah.1	chrX:21973309-21973381	514342									uc004dah.1
CONSERV	uc004dah.1	chrX:21975596-21975708	514454									uc004dah.1
CONSERV	uc004dah.1	chrX:21975925-21975990	514519									uc004dah.1
CONSERV	uc004dah.1	chrX:21976688-21976743	514574									uc004dah.1
CONSERV	uc004dah.1	chrX:21978720-21978797	514651									uc004dah.1
CONSERV	uc004dah.1	chrX:21978989-21979093	514755									uc004dah.1
CONSERV	uc004dah.1	chrX:21981196-21981537	515096									uc004dah.1
CONSERV	uc004dah.1	chrX:21981791-21981859	515164									uc004dah.1
CONSERV	uc004dah.1	chrX:21981910-21981964	515218									uc004dah.1
CONSERV	uc004dah.1	chrX:21988672-21988837	515383									uc004dah.1
CONSERV	uc004dah.1	chrX:21991525-21991614	515472									uc004dah.1
CONSERV	uc004dah.1	chrX:21991823-21991890	515539									uc004dah.1
CONSERV	uc004dah.1	chrX:21992761-21992814	515592									uc004dah.1
CONSERV	uc004dah.1	chrX:21992909-21993184	515867									uc004dah.1
CONSERV	uc004dah.1	chrX:21993383-21993441	515925									uc004dah.1
CONSERV	uc004dah.1	chrX:21993830-21994062	516157									uc004dah.1
CONSERV	uc004dah.1	chrX:21994805-21994874	516226									uc004dah.1
CONSERV	uc004dah.1	chrX:21997274-21997518	516470									uc004dah.1
CONSERV	uc004dah.1	chrX:21997619-21997763	516614									uc004dah.1
CONSERV	uc004dah.1	chrX:21997898-21997973	516689									uc004dah.1
CONSERV	uc004dah.1	chrX:21998021-21998110	516778									uc004dah.1
CONSERV	uc004dah.1	chrX:21998113-21998179	516844									uc004dah.1
CONSERV	uc004dah.1	chrX:22002137-22002257	516964									uc004dah.1
CONSERV	uc004dah.1	chrX:22003917-22004149	517196									uc004dah.1
CONSERV	uc004dah.1	chrX:22008206-22008382	517372									uc004dah.1
CONSERV	uc004dah.1	chrX:22015008-22015078	517442									uc004dah.1
CONSERV	uc004dah.1	chrX:22015093-22015165	517514									uc004dah.1
CONSERV	uc004dah.1	chrX:22015288-22015366	517592									uc004dah.1
CONSERV	uc004dah.1	chrX:22015699-22015786	517679									uc004dah.1
CONSERV	uc004dah.1	chrX:22021657-22021811	517833									uc004dah.1
CONSERV	uc004dah.1	chrX:22023404-22023481	517910									uc004dah.1
CONSERV	uc004dah.1	chrX:22034069-22034261	518102									uc004dah.1
CONSERV	uc004dah.1	chrX:22037666-22037758	518194									uc004dah.1
CONSERV	uc004dah.1	chrX:22039305-22039396	518285									uc004dah.1
CONSERV	uc004dah.1	chrX:22041092-22041320	518513									uc004dah.1
CONSERV	uc004dah.1	chrX:22041521-22041582	518574									uc004dah.1
CONSERV	uc004dah.1	chrX:22045644-22045717	518647									uc004dah.1
CONSERV	uc004dah.1	chrX:22045876-22046064	518835									uc004dah.1
CONSERV	uc004dah.1	chrX:22049914-22050097	519018									uc004dah.1
CONSERV	uc004dah.1	chrX:22050117-22050189	519090									uc004dah.1
CONSERV	uc004dah.1	chrX:22051723-22051887	519254									uc004dah.1
CONSERV	uc004dah.1	chrX:22052171-22052240	519323									uc004dah.1
CONSERV	uc004dah.1	chrX:22052262-22052340	519401									uc004dah.1
CONSERV	uc004dah.1	chrX:22055343-22055405	519463									uc004dah.1
CONSERV	uc004dah.1	chrX:22055489-22055661	519635									uc004dah.1
CONSERV	uc004dah.1	chrX:22059495-22059704	519844									uc004dah.1
CONSERV	uc004dah.1	chrX:22061812-22061998	520030									uc004dah.1
CONSERV	uc004dah.1	chrX:22062005-22062071	520096									uc004dah.1
CONSERV	uc004dah.1	chrX:22063100-22063162	520158									uc004dah.1
CONSERV	uc004dah.1	chrX:22063744-22063810	520224									uc004dah.1
CONSERV	uc004dah.1	chrX:22064242-22064363	520345									uc004dah.1
CONSERV	uc004dah.1	chrX:22064374-22064576	520547									uc004dah.1
CONSERV	uc004dah.1	chrX:22064818-22064870	520599									uc004dah.1
CONSERV	uc004dah.1	chrX:22069406-22069551	520744									uc004dah.1
CONSERV	uc004dah.1	chrX:22074179-22074260	520825									uc004dah.1
CONSERV	uc004dah.1	chrX:22075402-22075514	520937									uc004dah.1
CONSERV	uc004dah.1	chrX:22075530-22075621	521028									uc004dah.1
CONSERV	uc004dah.1	chrX:22078813-22078869	521084									uc004dah.1
CONSERV	uc004dah.1	chrX:22081653-22081897	521328									uc004dah.1
CONSERV	uc004dah.1	chrX:22081903-22081994	521419									uc004dah.1
CONSERV	uc004dah.1	chrX:22083400-22083513	521532									uc004dah.1
CONSERV	uc004dah.1	chrX:22085996-22086127	521663									uc004dah.1
CONSERV	uc004dah.1	chrX:22086208-22086350	521805									uc004dah.1
CONSERV	uc004dah.1	chrX:22086367-22086439	521877									uc004dah.1
CONSERV	uc004dah.1	chrX:22086527-22086704	522054									uc004dah.1
CONSERV	uc004dah.1	chrX:22092972-22093060	522142									uc004dah.1
CONSERV	uc004dah.1	chrX:22093074-22093165	522233									uc004dah.1
CONSERV	uc004dah.1	chrX:22096586-22096648	522295									uc004dah.1
CONSERV	uc004dah.1	chrX:22096777-22096903	522421									uc004dah.1
CONSERV	uc004dah.1	chrX:22098654-22098726	522493									uc004dah.1
CONSERV	uc004dah.1	chrX:22102237-22102319	522575									uc004dah.1
CONSERV	uc004dah.1	chrX:22105822-22105996	522749									uc004dah.1
CONSERV	uc004dah.1	chrX:22106085-22106168	522832									uc004dah.1
CONSERV	uc004dah.1	chrX:22112335-22112752	523249									uc004dah.1
CONSERV	uc004dah.1	chrX:22121016-22121100	523333									uc004dah.1
CONSERV	uc004dah.1	chrX:22122136-22122358	523555									uc004dah.1
CONSERV	uc004dah.1	chrX:22122378-22122447	523624									uc004dah.1
CONSERV	uc004dah.1	chrX:22122493-22122680	523811									uc004dah.1
CONSERV	uc004dah.1	chrX:22122746-22122830	523895									uc004dah.1
CONSERV	uc004dah.1	chrX:22124721-22124834	524008									uc004dah.1
CONSERV	uc004dah.1	chrX:22124844-22124902	524066									uc004dah.1
CONSERV	uc004dah.1	chrX:22131276-22131538	524328									uc004dah.1
CONSERV	uc004dah.1	chrX:22131549-22131631	524410									uc004dah.1
CONSERV	uc004dah.1	chrX:22131655-22131718	524473									uc004dah.1
CONSERV	uc004dah.1	chrX:22135767-22135929	524635									uc004dah.1
CONSERV	uc004dah.1	chrX:22138085-22138270	524820									uc004dah.1
CONSERV	uc004dah.1	chrX:22138420-22138628	525028									uc004dah.1
CONSERV	uc004dah.1	chrX:22144910-22145047	525165									uc004dah.1
CONSERV	uc004dah.1	chrX:22145244-22145550	525471									uc004dah.1
CONSERV	uc004dah.1	chrX:22145588-22145648	525531									uc004dah.1
CONSERV	uc004dah.1	chrX:22146507-22146683	525707									uc004dah.1
CONSERV	uc004dah.1	chrX:22146973-22147047	525781									uc004dah.1
CONSERV	uc004dah.1	chrX:22147172-22147284	525893									uc004dah.1
CONSERV	uc004dah.1	chrX:22149064-22149153	525982									uc004dah.1
CONSERV	uc004dah.1	chrX:22149399-22149454	526037									uc004dah.1
CONSERV	uc004dah.1	chrX:22154100-22154242	526179									uc004dah.1
CONSERV	uc004dah.1	chrX:22154272-22154429	526336									uc004dah.1
CONSERV	uc004dah.1	chrX:22164384-22164496	526448									uc004dah.1
CONSERV	uc004dah.1	chrX:22173149-22173222	526521									uc004dah.1
CONSERV	uc004dah.1	chrX:22174177-22174233	526577									uc004dah.1
CONSERV	uc004dah.1	chrX:22174315-22174697	526959									uc004dah.1
CONSERV	uc004dah.1	chrX:22174737-22174814	527036									uc004dah.1
CONSERV	uc004dah.1	chrX:22174841-22174927	527122									uc004dah.1
EXON	uc004dah.1	chrX:21960841-21961162	527443									uc004dah.1
EXON	uc004dah.1	chrX:21966507-21966576	527512									uc004dah.1
EXON	uc004dah.1	chrX:21975088-21975250	527674									uc004dah.1
EXON	uc004dah.1	chrX:22004426-22004513	527761									uc004dah.1
EXON	uc004dah.1	chrX:22005514-22005741	527988									uc004dah.1
EXON	uc004dah.1	chrX:22018467-22018536	528057									uc004dah.1
EXON	uc004dah.1	chrX:22022021-22022138	528174									uc004dah.1
EXON	uc004dah.1	chrX:22024993-22025077	528258									uc004dah.1
EXON	uc004dah.1	chrX:22027044-22027190	528404									uc004dah.1
EXON	uc004dah.1	chrX:22039505-22039599	528498									uc004dah.1
EXON	uc004dah.1	chrX:22042496-22042625	528627									uc004dah.1
EXON	uc004dah.1	chrX:22061560-22061662	528729									uc004dah.1
EXON	uc004dah.1	chrX:22096349-22096427	528807									uc004dah.1
EXON	uc004dah.1	chrX:22106310-22106414	528911									uc004dah.1
EXON	uc004dah.1	chrX:22118481-22118540	528970									uc004dah.1
EXON	uc004dah.1	chrX:22140941-22140996	529025									uc004dah.1
EXON	uc004dah.1	chrX:22147073-22147141	529093									uc004dah.1
EXON	uc004dah.1	chrX:22149650-22149781	529224									uc004dah.1
EXON	uc004dah.1	chrX:22154480-22154546	529290									uc004dah.1
EXON	uc004dah.1	chrX:22155544-22155649	529395									uc004dah.1
EXON	uc004dah.1	chrX:22173370-22173447	529472									uc004dah.1
EXON	uc004dah.1	chrX:22175888-22176399	529983									uc004dah.1
5FLANK	uc001mud.1	chr11:33012719-33017719	534983									uc001mud.1
CONSERV	uc001mud.1	chr11:33019382-33019461	535062									uc001mud.1
CONSERV	uc001mud.1	chr11:33022208-33022278	535132									uc001mud.1
CONSERV	uc001mud.1	chr11:33022409-33022466	535189									uc001mud.1
CONSERV	uc001mud.1	chr11:33022638-33022723	535274									uc001mud.1
CONSERV	uc001mud.1	chr11:33024859-33025005	535420									uc001mud.1
CONSERV	uc001mud.1	chr11:33025465-33025651	535606									uc001mud.1
EXON	uc001mud.1	chr11:33017719-33017914	535801									uc001mud.1
EXON	uc001mud.1	chr11:33021871-33022058	535988									uc001mud.1
EXON	uc001mud.1	chr11:33032714-33032847	536121									uc001mud.1
EXON	uc001mud.1	chr11:33035236-33035357	536242									uc001mud.1
EXON	uc001mud.1	chr11:33036040-33036261	536463									uc001mud.1
EXON	uc001mud.1	chr11:33037080-33037217	536600									uc001mud.1
EXON	uc001mud.1	chr11:33039651-33039848	536797									uc001mud.1
EXON	uc001mud.1	chr11:33043951-33044133	536979									uc001mud.1
EXON	uc001mud.1	chr11:33046808-33046981	537152									uc001mud.1
EXON	uc001mud.1	chr11:33050595-33051451	538008									uc001mud.1
5FLANK	uc001fhp.1	chr1:153412428-153417428	543008									uc001fhp.1
EXON	uc001fhp.1	chr1:153410500-153411728	544236									uc001fhp.1
EXON	uc001fhp.1	chr1:153411837-153411992	544391									uc001fhp.1
EXON	uc001fhp.1	chr1:153412320-153412428	544499									uc001fhp.1
5FLANK	uc001aep.1	chr1:1251588-1256588	549499									uc001aep.1
EXON	uc001aep.1	chr1:1256588-1256779	549690									uc001aep.1
EXON	uc001aep.1	chr1:1256880-1257181	549991									uc001aep.1
EXON	uc001aep.1	chr1:1257266-1258049	550774									uc001aep.1
EXON	uc001aep.1	chr1:1258163-1258367	550978									uc001aep.1
EXON	uc001aep.1	chr1:1258501-1258622	551099									uc001aep.1
EXON	uc001aep.1	chr1:1258748-1259707	552058									uc001aep.1
5FLANK	uc001znh.1	chr15:39027982-39032982	557058									uc001znh.1
EXON	uc001znh.1	chr15:39032982-39033304	557380									uc001znh.1
EXON	uc001znh.1	chr15:39033717-39033753	557416									uc001znh.1
EXON	uc001znh.1	chr15:39034862-39036002	558556									uc001znh.1
5FLANK	uc003clm.1	chr3:42612150-42617150	563556									uc003clm.1
CONSERV	uc003clm.1	chr3:42630927-42631020	563649									uc003clm.1
CONSERV	uc003clm.1	chr3:42631926-42632036	563759									uc003clm.1
CONSERV	uc003clm.1	chr3:42638405-42638458	563812									uc003clm.1
CONSERV	uc003clm.1	chr3:42638914-42639105	564003									uc003clm.1
CONSERV	uc003clm.1	chr3:42639322-42639452	564133									uc003clm.1
CONSERV	uc003clm.1	chr3:42642637-42642739	564235									uc003clm.1
CONSERV	uc003clm.1	chr3:42643322-42643375	564288									uc003clm.1
CONSERV	uc003clm.1	chr3:42651543-42651602	564347									uc003clm.1
CONSERV	uc003clm.1	chr3:42651624-42651686	564409									uc003clm.1
EXON	uc003clm.1	chr3:42617150-42617274	564533									uc003clm.1
EXON	uc003clm.1	chr3:42617479-42617560	564614									uc003clm.1
EXON	uc003clm.1	chr3:42634065-42634140	564689									uc003clm.1
EXON	uc003clm.1	chr3:42635515-42636204	565378									uc003clm.1
EXON	uc003clm.1	chr3:42636511-42638012	566879									uc003clm.1
EXON	uc003clm.1	chr3:42643695-42647071	570255									uc003clm.1
EXON	uc003clm.1	chr3:42647666-42647812	570401									uc003clm.1
EXON	uc003clm.1	chr3:42649096-42649319	570624									uc003clm.1
EXON	uc003clm.1	chr3:42650075-42650231	570780									uc003clm.1
EXON	uc003clm.1	chr3:42651108-42651196	570868									uc003clm.1
EXON	uc003clm.1	chr3:42651716-42651862	571014									uc003clm.1
EXON	uc003clm.1	chr3:42653363-42656246	573897									uc003clm.1
5FLANK	uc004ejo.1	chrX:101857309-101862309	578897									uc004ejo.1
CONSERV	uc004ejo.1	chrX:101868682-101868843	579058									uc004ejo.1
CONSERV	uc004ejo.1	chrX:101870506-101870659	579211									uc004ejo.1
EXON	uc004ejo.1	chrX:101862309-101862405	579307									uc004ejo.1
EXON	uc004ejo.1	chrX:101862540-101862675	579442									uc004ejo.1
EXON	uc004ejo.1	chrX:101890282-101894025	583185									uc004ejo.1
5FLANK	uc003sfj.2	chr6_qbl_hap2:3751908-3756908	588185									uc003sfj.2
EXON	uc003sfj.2	chr6_qbl_hap2:3674897-3675228	588516									uc003sfj.2
EXON	uc003sfj.2	chr6_qbl_hap2:3676027-3676051	588540									uc003sfj.2
EXON	uc003sfj.2	chr6_qbl_hap2:3676524-3676635	588651									uc003sfj.2
EXON	uc003sfj.2	chr6_qbl_hap2:3677319-3677601	588933									uc003sfj.2
EXON	uc003sfj.2	chr6_qbl_hap2:3679903-3680173	589203									uc003sfj.2
EXON	uc003sfj.2	chr6_qbl_hap2:3751765-3751908	589346									uc003sfj.2
5FLANK	uc001ubz.1	chr12:121276552-121281552	594346									uc001ubz.1
CONSERV	uc001ubz.1	chr12:121259306-121259364	594404									uc001ubz.1
CONSERV	uc001ubz.1	chr12:121259481-121259622	594545									uc001ubz.1
CONSERV	uc001ubz.1	chr12:121262375-121262461	594631									uc001ubz.1
CONSERV	uc001ubz.1	chr12:121262733-121262816	594714									uc001ubz.1
EXON	uc001ubz.1	chr12:121258161-121259077	595630									uc001ubz.1
EXON	uc001ubz.1	chr12:121266987-121267084	595727									uc001ubz.1
EXON	uc001ubz.1	chr12:121267258-121267369	595838									uc001ubz.1
EXON	uc001ubz.1	chr12:121268765-121268897	595970									uc001ubz.1
EXON	uc001ubz.1	chr12:121275144-121275248	596074									uc001ubz.1
EXON	uc001ubz.1	chr12:121276464-121276552	596162									uc001ubz.1
5FLANK	uc003pir.1	chr6:79844708-79849708	601162									uc003pir.1
CONSERV	uc003pir.1	chr6:79712759-79713109	601512									uc003pir.1
CONSERV	uc003pir.1	chr6:79745375-79745556	601693									uc003pir.1
CONSERV	uc003pir.1	chr6:79763502-79763558	601749									uc003pir.1
CONSERV	uc003pir.1	chr6:79768899-79769042	601892									uc003pir.1
CONSERV	uc003pir.1	chr6:79769141-79769204	601955									uc003pir.1
CONSERV	uc003pir.1	chr6:79769605-79769777	602127									uc003pir.1
CONSERV	uc003pir.1	chr6:79770727-79771190	602590									uc003pir.1
CONSERV	uc003pir.1	chr6:79771519-79771572	602643									uc003pir.1
CONSERV	uc003pir.1	chr6:79772466-79772585	602762									uc003pir.1
CONSERV	uc003pir.1	chr6:79774807-79774878	602833									uc003pir.1
CONSERV	uc003pir.1	chr6:79776681-79776971	603123									uc003pir.1
CONSERV	uc003pir.1	chr6:79777004-79777058	603177									uc003pir.1
CONSERV	uc003pir.1	chr6:79785663-79785736	603250									uc003pir.1
CONSERV	uc003pir.1	chr6:79787488-79787569	603331									uc003pir.1
CONSERV	uc003pir.1	chr6:79802227-79802314	603418									uc003pir.1
CONSERV	uc003pir.1	chr6:79806220-79806287	603485									uc003pir.1
CONSERV	uc003pir.1	chr6:79809536-79809603	603552									uc003pir.1
CONSERV	uc003pir.1	chr6:79812222-79812284	603614									uc003pir.1
CONSERV	uc003pir.1	chr6:79818454-79818555	603715									uc003pir.1
CONSERV	uc003pir.1	chr6:79821310-79821378	603783									uc003pir.1
CONSERV	uc003pir.1	chr6:79821584-79821764	603963									uc003pir.1
CONSERV	uc003pir.1	chr6:79832406-79832469	604026									uc003pir.1
CONSERV	uc003pir.1	chr6:79832638-79832710	604098									uc003pir.1
CONSERV	uc003pir.1	chr6:79834200-79834310	604208									uc003pir.1
CONSERV	uc003pir.1	chr6:79834355-79834585	604438									uc003pir.1
CONSERV	uc003pir.1	chr6:79836385-79836464	604517									uc003pir.1
CONSERV	uc003pir.1	chr6:79843408-79843478	604587									uc003pir.1
CONSERV	uc003pir.1	chr6:79843545-79843690	604732									uc003pir.1
EXON	uc003pir.1	chr6:79707005-79707766	605493									uc003pir.1
EXON	uc003pir.1	chr6:79711735-79711933	605691									uc003pir.1
EXON	uc003pir.1	chr6:79712436-79712696	605951									uc003pir.1
EXON	uc003pir.1	chr6:79713146-79713310	606115									uc003pir.1
EXON	uc003pir.1	chr6:79714058-79714211	606268									uc003pir.1
EXON	uc003pir.1	chr6:79721249-79721399	606418									uc003pir.1
EXON	uc003pir.1	chr6:79721667-79721718	606469									uc003pir.1
EXON	uc003pir.1	chr6:79722048-79722118	606539									uc003pir.1
EXON	uc003pir.1	chr6:79724910-79725036	606665									uc003pir.1
EXON	uc003pir.1	chr6:79728125-79728246	606786									uc003pir.1
EXON	uc003pir.1	chr6:79729532-79729688	606942									uc003pir.1
EXON	uc003pir.1	chr6:79732138-79732200	607004									uc003pir.1
EXON	uc003pir.1	chr6:79732380-79732492	607116									uc003pir.1
EXON	uc003pir.1	chr6:79736270-79736353	607199									uc003pir.1
EXON	uc003pir.1	chr6:79736484-79736609	607324									uc003pir.1
EXON	uc003pir.1	chr6:79737216-79737324	607432									uc003pir.1
EXON	uc003pir.1	chr6:79745027-79745147	607552									uc003pir.1
EXON	uc003pir.1	chr6:79749321-79749553	607784									uc003pir.1
EXON	uc003pir.1	chr6:79751787-79751864	607861									uc003pir.1
EXON	uc003pir.1	chr6:79754644-79754785	608002									uc003pir.1
EXON	uc003pir.1	chr6:79757303-79757421	608120									uc003pir.1
EXON	uc003pir.1	chr6:79763849-79764033	608304									uc003pir.1
EXON	uc003pir.1	chr6:79764689-79764827	608442									uc003pir.1
EXON	uc003pir.1	chr6:79768334-79768560	608668									uc003pir.1
EXON	uc003pir.1	chr6:79770165-79770294	608797									uc003pir.1
EXON	uc003pir.1	chr6:79781517-79781652	608932									uc003pir.1
EXON	uc003pir.1	chr6:79782065-79782219	609086									uc003pir.1
EXON	uc003pir.1	chr6:79782979-79783078	609185									uc003pir.1
EXON	uc003pir.1	chr6:79783781-79783822	609226									uc003pir.1
EXON	uc003pir.1	chr6:79783918-79784019	609327									uc003pir.1
EXON	uc003pir.1	chr6:79785524-79785595	609398									uc003pir.1
EXON	uc003pir.1	chr6:79791954-79792055	609499									uc003pir.1
EXON	uc003pir.1	chr6:79792378-79792600	609721									uc003pir.1
EXON	uc003pir.1	chr6:79809278-79809439	609882									uc003pir.1
EXON	uc003pir.1	chr6:79826913-79827012	609981									uc003pir.1
EXON	uc003pir.1	chr6:79827103-79827254	610132									uc003pir.1
EXON	uc003pir.1	chr6:79843883-79843943	610192									uc003pir.1
EXON	uc003pir.1	chr6:79844135-79844165	610222									uc003pir.1
EXON	uc003pir.1	chr6:79844290-79844349	610281									uc003pir.1
EXON	uc003pir.1	chr6:79844464-79844708	610525									uc003pir.1
5FLANK	uc002fpb.1	chr16:88462526-88467526	615525									uc002fpb.1
EXON	uc002fpb.1	chr16:88467526-88467768	615767									uc002fpb.1
EXON	uc002fpb.1	chr16:88477259-88477421	615929									uc002fpb.1
EXON	uc002fpb.1	chr16:88478490-88478565	616004									uc002fpb.1
EXON	uc002fpb.1	chr16:88479756-88479875	616123									uc002fpb.1
EXON	uc002fpb.1	chr16:88481560-88481626	616189									uc002fpb.1
EXON	uc002fpb.1	chr16:88486101-88486184	616272									uc002fpb.1
EXON	uc002fpb.1	chr16:88487636-88487767	616403									uc002fpb.1
EXON	uc002fpb.1	chr16:88488946-88489046	616503									uc002fpb.1
EXON	uc002fpb.1	chr16:88489898-88489992	616597									uc002fpb.1
EXON	uc002fpb.1	chr16:88492465-88492558	616690									uc002fpb.1
EXON	uc002fpb.1	chr16:88492675-88492781	616796									uc002fpb.1
EXON	uc002fpb.1	chr16:88494543-88494703	616956									uc002fpb.1
EXON	uc002fpb.1	chr16:88498026-88498114	617044									uc002fpb.1
EXON	uc002fpb.1	chr16:88498846-88499005	617203									uc002fpb.1
EXON	uc002fpb.1	chr16:88500102-88500193	617294									uc002fpb.1
EXON	uc002fpb.1	chr16:88501151-88501231	617374									uc002fpb.1
EXON	uc002fpb.1	chr16:88504499-88504572	617447									uc002fpb.1
EXON	uc002fpb.1	chr16:88504988-88505287	617746									uc002fpb.1
5FLANK	uc009vuo.1	chr1:35093868-35098868	622746									uc009vuo.1
EXON	uc009vuo.1	chr1:35093304-35093868	623310									uc009vuo.1
5FLANK	uc001qiq.2	chr12:842130-847130	628310									uc001qiq.2
EXON	uc001qiq.2	chr12:847130-849060	630240									uc001qiq.2
5FLANK	uc002kfc.2	chr17:78001983-78006983	635240									uc002kfc.2
EXON	uc002kfc.2	chr17:77993807-77995289	636722									uc002kfc.2
EXON	uc002kfc.2	chr17:77995611-77995756	636867									uc002kfc.2
EXON	uc002kfc.2	chr17:77997028-77997125	636964									uc002kfc.2
EXON	uc002kfc.2	chr17:77997787-77997861	637038									uc002kfc.2
EXON	uc002kfc.2	chr17:78000334-78000457	637161									uc002kfc.2
EXON	uc002kfc.2	chr17:78001864-78001983	637280									uc002kfc.2
5FLANK	uc004cqe.1	chrX:1689025-1694025	642280									uc004cqe.1
CONSERV	uc004cqe.1	chrX:1709122-1709217	642375									uc004cqe.1
EXON	uc004cqe.1	chrX:1694025-1694161	642511									uc004cqe.1
EXON	uc004cqe.1	chrX:1702031-1702206	642686									uc004cqe.1
EXON	uc004cqe.1	chrX:1703161-1703291	642816									uc004cqe.1
EXON	uc004cqe.1	chrX:1706595-1706664	642885									uc004cqe.1
EXON	uc004cqe.1	chrX:1708713-1708832	643004									uc004cqe.1
EXON	uc004cqe.1	chrX:1715330-1715453	643127									uc004cqe.1
EXON	uc004cqe.1	chrX:1721695-1721974	643406									uc004cqe.1
5FLANK	uc001gtc.2	chr1:191422363-191427363	648406									uc001gtc.2
CONSERV	uc001gtc.2	chr1:191417786-191418072	648692									uc001gtc.2
CONSERV	uc001gtc.2	chr1:191419766-191419918	648844									uc001gtc.2
CONSERV	uc001gtc.2	chr1:191421354-191421446	648936									uc001gtc.2
EXON	uc001gtc.2	chr1:191414798-191417435	651573									uc001gtc.2
EXON	uc001gtc.2	chr1:191421771-191422363	652165									uc001gtc.2
5FLANK	uc010cpp.1	chr17:17667646-17672646	657165									uc010cpp.1
EXON	uc010cpp.1	chr17:17661586-17661630	657209									uc010cpp.1
EXON	uc010cpp.1	chr17:17661734-17661955	657430									uc010cpp.1
EXON	uc010cpp.1	chr17:17662298-17662413	657545									uc010cpp.1
EXON	uc010cpp.1	chr17:17663051-17663273	657767									uc010cpp.1
EXON	uc010cpp.1	chr17:17663358-17663493	657902									uc010cpp.1
EXON	uc010cpp.1	chr17:17663576-17663764	658090									uc010cpp.1
EXON	uc010cpp.1	chr17:17664128-17664560	658522									uc010cpp.1
EXON	uc010cpp.1	chr17:17667556-17667646	658612									uc010cpp.1
5FLANK	uc010alf.1	chr14:23670223-23675223	663612									uc010alf.1
EXON	uc010alf.1	chr14:23675223-23676217	664606									uc010alf.1
5FLANK	uc003uyo.1	chr7:100787841-100792841	669606									uc003uyo.1
CONSERV	uc003uyo.1	chr7:100818902-100819018	669722									uc003uyo.1
CONSERV	uc003uyo.1	chr7:100825326-100825379	669775									uc003uyo.1
CONSERV	uc003uyo.1	chr7:100844167-100844266	669874									uc003uyo.1
CONSERV	uc003uyo.1	chr7:100894728-100895365	670511									uc003uyo.1
CONSERV	uc003uyo.1	chr7:100895441-100895719	670789									uc003uyo.1
CONSERV	uc003uyo.1	chr7:100898597-100898722	670914									uc003uyo.1
CONSERV	uc003uyo.1	chr7:100916561-100916721	671074									uc003uyo.1
CONSERV	uc003uyo.1	chr7:100916751-100916857	671180									uc003uyo.1
CONSERV	uc003uyo.1	chr7:100928954-100929075	671301									uc003uyo.1
CONSERV	uc003uyo.1	chr7:100936298-100936401	671404									uc003uyo.1
CONSERV	uc003uyo.1	chr7:100954346-100954430	671488									uc003uyo.1
CONSERV	uc003uyo.1	chr7:100954477-100954702	671713									uc003uyo.1
CONSERV	uc003uyo.1	chr7:100961444-100961504	671773									uc003uyo.1
EXON	uc003uyo.1	chr7:100792841-100793191	672123									uc003uyo.1
EXON	uc003uyo.1	chr7:100849977-100850100	672246									uc003uyo.1
EXON	uc003uyo.1	chr7:100877684-100877788	672350									uc003uyo.1
EXON	uc003uyo.1	chr7:100963082-100963144	672412									uc003uyo.1
EXON	uc003uyo.1	chr7:100969893-100970050	672569									uc003uyo.1
EXON	uc003uyo.1	chr7:100973998-100974097	672668									uc003uyo.1
EXON	uc003uyo.1	chr7:100975338-100975491	672821									uc003uyo.1
EXON	uc003uyo.1	chr7:100977156-100977240	672905									uc003uyo.1
EXON	uc003uyo.1	chr7:100979171-100979224	672958									uc003uyo.1
EXON	uc003uyo.1	chr7:100981108-100981144	672994									uc003uyo.1
EXON	uc003uyo.1	chr7:100983326-100983377	673045									uc003uyo.1
EXON	uc003uyo.1	chr7:100985787-100985872	673130									uc003uyo.1
EXON	uc003uyo.1	chr7:100987370-100989024	674784									uc003uyo.1
5FLANK	uc001slr.1	chr12:55326119-55331119	679784									uc001slr.1
CONSERV	uc001slr.1	chr12:55323731-55323802	679855									uc001slr.1
CONSERV	uc001slr.1	chr12:55325076-55325150	679929									uc001slr.1
EXON	uc001slr.1	chr12:55318225-55318474	680178									uc001slr.1
EXON	uc001slr.1	chr12:55319156-55319358	680380									uc001slr.1
EXON	uc001slr.1	chr12:55320030-55320243	680593									uc001slr.1
EXON	uc001slr.1	chr12:55322508-55322631	680716									uc001slr.1
EXON	uc001slr.1	chr12:55322723-55322882	680875									uc001slr.1
EXON	uc001slr.1	chr12:55323453-55323638	681060									uc001slr.1
EXON	uc001slr.1	chr12:55323887-55324009	681182									uc001slr.1
EXON	uc001slr.1	chr12:55324831-55325006	681357									uc001slr.1
EXON	uc001slr.1	chr12:55325221-55325404	681540									uc001slr.1
EXON	uc001slr.1	chr12:55325887-55326119	681772									uc001slr.1
5FLANK	uc003suj.1	chr7:18497409-18502409	686772									uc003suj.1
CONSERV	uc003suj.1	chr7:18502810-18502862	686824									uc003suj.1
CONSERV	uc003suj.1	chr7:18503030-18503103	686897									uc003suj.1
CONSERV	uc003suj.1	chr7:18506060-18506187	687024									uc003suj.1
CONSERV	uc003suj.1	chr7:18509152-18509225	687097									uc003suj.1
CONSERV	uc003suj.1	chr7:18509752-18509887	687232									uc003suj.1
CONSERV	uc003suj.1	chr7:18511999-18512338	687571									uc003suj.1
CONSERV	uc003suj.1	chr7:18512470-18512550	687651									uc003suj.1
CONSERV	uc003suj.1	chr7:18513115-18513207	687743									uc003suj.1
CONSERV	uc003suj.1	chr7:18515321-18515440	687862									uc003suj.1
CONSERV	uc003suj.1	chr7:18516011-18516136	687987									uc003suj.1
CONSERV	uc003suj.1	chr7:18516396-18516590	688181									uc003suj.1
CONSERV	uc003suj.1	chr7:18516841-18516894	688234									uc003suj.1
CONSERV	uc003suj.1	chr7:18521307-18521581	688508									uc003suj.1
CONSERV	uc003suj.1	chr7:18526565-18526747	688690									uc003suj.1
CONSERV	uc003suj.1	chr7:18526814-18526877	688753									uc003suj.1
CONSERV	uc003suj.1	chr7:18526923-18527314	689144									uc003suj.1
CONSERV	uc003suj.1	chr7:18527337-18527478	689285									uc003suj.1
CONSERV	uc003suj.1	chr7:18527492-18527572	689365									uc003suj.1
CONSERV	uc003suj.1	chr7:18528067-18528411	689709									uc003suj.1
CONSERV	uc003suj.1	chr7:18531314-18531383	689778									uc003suj.1
CONSERV	uc003suj.1	chr7:18532728-18532903	689953									uc003suj.1
CONSERV	uc003suj.1	chr7:18547710-18547999	690242									uc003suj.1
CONSERV	uc003suj.1	chr7:18552168-18552281	690355									uc003suj.1
CONSERV	uc003suj.1	chr7:18558618-18558712	690449									uc003suj.1
CONSERV	uc003suj.1	chr7:18559305-18559486	690630									uc003suj.1
CONSERV	uc003suj.1	chr7:18559499-18559697	690828									uc003suj.1
CONSERV	uc003suj.1	chr7:18561216-18561495	691107									uc003suj.1
CONSERV	uc003suj.1	chr7:18562687-18562939	691359									uc003suj.1
CONSERV	uc003suj.1	chr7:18563365-18563436	691430									uc003suj.1
CONSERV	uc003suj.1	chr7:18564018-18564115	691527									uc003suj.1
CONSERV	uc003suj.1	chr7:18567493-18567550	691584									uc003suj.1
CONSERV	uc003suj.1	chr7:18571579-18571706	691711									uc003suj.1
CONSERV	uc003suj.1	chr7:18572358-18572450	691803									uc003suj.1
CONSERV	uc003suj.1	chr7:18575715-18575796	691884									uc003suj.1
CONSERV	uc003suj.1	chr7:18576023-18576187	692048									uc003suj.1
CONSERV	uc003suj.1	chr7:18579010-18579317	692355									uc003suj.1
CONSERV	uc003suj.1	chr7:18584685-18584785	692455									uc003suj.1
CONSERV	uc003suj.1	chr7:18585110-18585250	692595									uc003suj.1
CONSERV	uc003suj.1	chr7:18585285-18585355	692665									uc003suj.1
CONSERV	uc003suj.1	chr7:18585677-18585788	692776									uc003suj.1
CONSERV	uc003suj.1	chr7:18585982-18586036	692830									uc003suj.1
CONSERV	uc003suj.1	chr7:18586328-18586391	692893									uc003suj.1
CONSERV	uc003suj.1	chr7:18587011-18587599	693481									uc003suj.1
CONSERV	uc003suj.1	chr7:18592255-18592315	693541									uc003suj.1
CONSERV	uc003suj.1	chr7:18597156-18597214	693599									uc003suj.1
CONSERV	uc003suj.1	chr7:18597472-18597567	693694									uc003suj.1
CONSERV	uc003suj.1	chr7:18601090-18601275	693879									uc003suj.1
CONSERV	uc003suj.1	chr7:18601700-18601758	693937									uc003suj.1
CONSERV	uc003suj.1	chr7:18602326-18602474	694085									uc003suj.1
CONSERV	uc003suj.1	chr7:18603749-18603980	694316									uc003suj.1
CONSERV	uc003suj.1	chr7:18604006-18604144	694454									uc003suj.1
CONSERV	uc003suj.1	chr7:18610961-18611148	694641									uc003suj.1
CONSERV	uc003suj.1	chr7:18612491-18612588	694738									uc003suj.1
CONSERV	uc003suj.1	chr7:18614061-18614233	694910									uc003suj.1
CONSERV	uc003suj.1	chr7:18620935-18621382	695357									uc003suj.1
CONSERV	uc003suj.1	chr7:18630556-18630608	695409									uc003suj.1
CONSERV	uc003suj.1	chr7:18630627-18630729	695511									uc003suj.1
CONSERV	uc003suj.1	chr7:18630762-18630884	695633									uc003suj.1
CONSERV	uc003suj.1	chr7:18634954-18635026	695705									uc003suj.1
CONSERV	uc003suj.1	chr7:18635037-18635134	695802									uc003suj.1
CONSERV	uc003suj.1	chr7:18635300-18635369	695871									uc003suj.1
CONSERV	uc003suj.1	chr7:18635433-18635638	696076									uc003suj.1
CONSERV	uc003suj.1	chr7:18635703-18635764	696137									uc003suj.1
CONSERV	uc003suj.1	chr7:18635929-18635989	696197									uc003suj.1
CONSERV	uc003suj.1	chr7:18636006-18636261	696452									uc003suj.1
CONSERV	uc003suj.1	chr7:18643659-18643900	696693									uc003suj.1
CONSERV	uc003suj.1	chr7:18644791-18644916	696818									uc003suj.1
CONSERV	uc003suj.1	chr7:18645020-18645120	696918									uc003suj.1
CONSERV	uc003suj.1	chr7:18645142-18645451	697227									uc003suj.1
CONSERV	uc003suj.1	chr7:18645481-18645537	697283									uc003suj.1
CONSERV	uc003suj.1	chr7:18649643-18650161	697801									uc003suj.1
CONSERV	uc003suj.1	chr7:18651394-18651446	697853									uc003suj.1
CONSERV	uc003suj.1	chr7:18651520-18651621	697954									uc003suj.1
CONSERV	uc003suj.1	chr7:18652429-18652552	698077									uc003suj.1
CONSERV	uc003suj.1	chr7:18652561-18652620	698136									uc003suj.1
CONSERV	uc003suj.1	chr7:18652716-18653114	698534									uc003suj.1
CONSERV	uc003suj.1	chr7:18656788-18657079	698825									uc003suj.1
CONSERV	uc003suj.1	chr7:18657101-18657173	698897									uc003suj.1
CONSERV	uc003suj.1	chr7:18659651-18659791	699037									uc003suj.1
CONSERV	uc003suj.1	chr7:18661225-18661363	699175									uc003suj.1
CONSERV	uc003suj.1	chr7:18661373-18661555	699357									uc003suj.1
CONSERV	uc003suj.1	chr7:18661682-18661817	699492									uc003suj.1
CONSERV	uc003suj.1	chr7:18661923-18662147	699716									uc003suj.1
CONSERV	uc003suj.1	chr7:18664840-18664980	699856									uc003suj.1
CONSERV	uc003suj.1	chr7:18665958-18666012	699910									uc003suj.1
CONSERV	uc003suj.1	chr7:18666026-18666094	699978									uc003suj.1
CONSERV	uc003suj.1	chr7:18666310-18666376	700044									uc003suj.1
CONSERV	uc003suj.1	chr7:18672946-18673012	700110									uc003suj.1
CONSERV	uc003suj.1	chr7:18673080-18673273	700303									uc003suj.1
CONSERV	uc003suj.1	chr7:18673637-18673852	700518									uc003suj.1
CONSERV	uc003suj.1	chr7:18673859-18674396	701055									uc003suj.1
CONSERV	uc003suj.1	chr7:18674429-18675036	701662									uc003suj.1
CONSERV	uc003suj.1	chr7:18675065-18675141	701738									uc003suj.1
CONSERV	uc003suj.1	chr7:18675259-18675322	701801									uc003suj.1
CONSERV	uc003suj.1	chr7:18686743-18687070	702128									uc003suj.1
CONSERV	uc003suj.1	chr7:18691167-18691287	702248									uc003suj.1
CONSERV	uc003suj.1	chr7:18691896-18692030	702382									uc003suj.1
CONSERV	uc003suj.1	chr7:18694095-18694154	702441									uc003suj.1
CONSERV	uc003suj.1	chr7:18694899-18695001	702543									uc003suj.1
CONSERV	uc003suj.1	chr7:18700019-18700142	702666									uc003suj.1
CONSERV	uc003suj.1	chr7:18700153-18700283	702796									uc003suj.1
CONSERV	uc003suj.1	chr7:18700537-18700593	702852									uc003suj.1
CONSERV	uc003suj.1	chr7:18700613-18700686	702925									uc003suj.1
CONSERV	uc003suj.1	chr7:18700853-18700981	703053									uc003suj.1
CONSERV	uc003suj.1	chr7:18704352-18704919	703620									uc003suj.1
CONSERV	uc003suj.1	chr7:18708664-18708775	703731									uc003suj.1
CONSERV	uc003suj.1	chr7:18714120-18714391	704002									uc003suj.1
CONSERV	uc003suj.1	chr7:18719127-18719220	704095									uc003suj.1
CONSERV	uc003suj.1	chr7:18722129-18722251	704217									uc003suj.1
CONSERV	uc003suj.1	chr7:18722362-18722542	704397									uc003suj.1
CONSERV	uc003suj.1	chr7:18733436-18733492	704453									uc003suj.1
CONSERV	uc003suj.1	chr7:18733526-18733678	704605									uc003suj.1
CONSERV	uc003suj.1	chr7:18734032-18734152	704725									uc003suj.1
CONSERV	uc003suj.1	chr7:18734798-18734895	704822									uc003suj.1
CONSERV	uc003suj.1	chr7:18751373-18751499	704948									uc003suj.1
CONSERV	uc003suj.1	chr7:18753914-18753980	705014									uc003suj.1
CONSERV	uc003suj.1	chr7:18754764-18754817	705067									uc003suj.1
CONSERV	uc003suj.1	chr7:18760167-18760265	705165									uc003suj.1
CONSERV	uc003suj.1	chr7:18760596-18760839	705408									uc003suj.1
CONSERV	uc003suj.1	chr7:18761098-18761183	705493									uc003suj.1
CONSERV	uc003suj.1	chr7:18763427-18763529	705595									uc003suj.1
CONSERV	uc003suj.1	chr7:18763533-18764025	706087									uc003suj.1
CONSERV	uc003suj.1	chr7:18773869-18773958	706176									uc003suj.1
CONSERV	uc003suj.1	chr7:18776586-18777140	706730									uc003suj.1
CONSERV	uc003suj.1	chr7:18779304-18779452	706878									uc003suj.1
CONSERV	uc003suj.1	chr7:18784280-18784347	706945									uc003suj.1
CONSERV	uc003suj.1	chr7:18784360-18784415	707000									uc003suj.1
CONSERV	uc003suj.1	chr7:18785129-18785187	707058									uc003suj.1
CONSERV	uc003suj.1	chr7:18785231-18785357	707184									uc003suj.1
CONSERV	uc003suj.1	chr7:18785372-18785449	707261									uc003suj.1
CONSERV	uc003suj.1	chr7:18788160-18788262	707363									uc003suj.1
CONSERV	uc003suj.1	chr7:18788441-18788634	707556									uc003suj.1
CONSERV	uc003suj.1	chr7:18788661-18788729	707624									uc003suj.1
CONSERV	uc003suj.1	chr7:18788748-18788843	707719									uc003suj.1
CONSERV	uc003suj.1	chr7:18798990-18799147	707876									uc003suj.1
CONSERV	uc003suj.1	chr7:18799164-18799386	708098									uc003suj.1
CONSERV	uc003suj.1	chr7:18799925-18799997	708170									uc003suj.1
CONSERV	uc003suj.1	chr7:18800038-18800332	708464									uc003suj.1
CONSERV	uc003suj.1	chr7:18800455-18800519	708528									uc003suj.1
CONSERV	uc003suj.1	chr7:18821592-18821659	708595									uc003suj.1
CONSERV	uc003suj.1	chr7:18821889-18822000	708706									uc003suj.1
CONSERV	uc003suj.1	chr7:18829015-18829168	708859									uc003suj.1
CONSERV	uc003suj.1	chr7:18833234-18833285	708910									uc003suj.1
CONSERV	uc003suj.1	chr7:18834444-18834864	709330									uc003suj.1
CONSERV	uc003suj.1	chr7:18835775-18836163	709718									uc003suj.1
CONSERV	uc003suj.1	chr7:18836244-18836681	710155									uc003suj.1
CONSERV	uc003suj.1	chr7:18837585-18837694	710264									uc003suj.1
CONSERV	uc003suj.1	chr7:18837707-18837899	710456									uc003suj.1
CONSERV	uc003suj.1	chr7:18840806-18841485	711135									uc003suj.1
CONSERV	uc003suj.1	chr7:18841880-18841965	711220									uc003suj.1
CONSERV	uc003suj.1	chr7:18848250-18848624	711594									uc003suj.1
CONSERV	uc003suj.1	chr7:18848838-18849083	711839									uc003suj.1
CONSERV	uc003suj.1	chr7:18850187-18850251	711903									uc003suj.1
CONSERV	uc003suj.1	chr7:18851561-18851781	712123									uc003suj.1
CONSERV	uc003suj.1	chr7:18852579-18852737	712281									uc003suj.1
CONSERV	uc003suj.1	chr7:18852745-18853493	713029									uc003suj.1
CONSERV	uc003suj.1	chr7:18853612-18853689	713106									uc003suj.1
CONSERV	uc003suj.1	chr7:18855545-18855659	713220									uc003suj.1
CONSERV	uc003suj.1	chr7:18857742-18857803	713281									uc003suj.1
CONSERV	uc003suj.1	chr7:18858930-18858989	713340									uc003suj.1
CONSERV	uc003suj.1	chr7:18859302-18859441	713479									uc003suj.1
CONSERV	uc003suj.1	chr7:18861743-18861812	713548									uc003suj.1
CONSERV	uc003suj.1	chr7:18862103-18862221	713666									uc003suj.1
CONSERV	uc003suj.1	chr7:18862244-18862323	713745									uc003suj.1
CONSERV	uc003suj.1	chr7:18865645-18865911	714011									uc003suj.1
CONSERV	uc003suj.1	chr7:18866039-18866383	714355									uc003suj.1
CONSERV	uc003suj.1	chr7:18866535-18866622	714442									uc003suj.1
CONSERV	uc003suj.1	chr7:18867268-18867333	714507									uc003suj.1
CONSERV	uc003suj.1	chr7:18872045-18872102	714564									uc003suj.1
CONSERV	uc003suj.1	chr7:18880019-18880158	714703									uc003suj.1
CONSERV	uc003suj.1	chr7:18880163-18880341	714881									uc003suj.1
CONSERV	uc003suj.1	chr7:18881552-18881788	715117									uc003suj.1
CONSERV	uc003suj.1	chr7:18892358-18892469	715228									uc003suj.1
CONSERV	uc003suj.1	chr7:18897206-18897290	715312									uc003suj.1
CONSERV	uc003suj.1	chr7:18897423-18897504	715393									uc003suj.1
CONSERV	uc003suj.1	chr7:18897515-18897682	715560									uc003suj.1
CONSERV	uc003suj.1	chr7:18902563-18902722	715719									uc003suj.1
CONSERV	uc003suj.1	chr7:18905216-18905315	715818									uc003suj.1
CONSERV	uc003suj.1	chr7:18906465-18906615	715968									uc003suj.1
CONSERV	uc003suj.1	chr7:18906627-18906710	716051									uc003suj.1
CONSERV	uc003suj.1	chr7:18906724-18906930	716257									uc003suj.1
CONSERV	uc003suj.1	chr7:18907011-18907086	716332									uc003suj.1
CONSERV	uc003suj.1	chr7:18907111-18907272	716493									uc003suj.1
CONSERV	uc003suj.1	chr7:18907615-18907670	716548									uc003suj.1
CONSERV	uc003suj.1	chr7:18908439-18908499	716608									uc003suj.1
CONSERV	uc003suj.1	chr7:18908601-18908774	716781									uc003suj.1
CONSERV	uc003suj.1	chr7:18910009-18910241	717013									uc003suj.1
CONSERV	uc003suj.1	chr7:18919279-18919478	717212									uc003suj.1
CONSERV	uc003suj.1	chr7:18919495-18919631	717348									uc003suj.1
CONSERV	uc003suj.1	chr7:18921717-18921826	717457									uc003suj.1
CONSERV	uc003suj.1	chr7:18921833-18921922	717546									uc003suj.1
CONSERV	uc003suj.1	chr7:18922176-18922381	717751									uc003suj.1
CONSERV	uc003suj.1	chr7:18923004-18923100	717847									uc003suj.1
CONSERV	uc003suj.1	chr7:18929113-18929165	717899									uc003suj.1
CONSERV	uc003suj.1	chr7:18930356-18930573	718116									uc003suj.1
CONSERV	uc003suj.1	chr7:18930591-18930691	718216									uc003suj.1
CONSERV	uc003suj.1	chr7:18933030-18933261	718447									uc003suj.1
CONSERV	uc003suj.1	chr7:18933267-18933558	718738									uc003suj.1
CONSERV	uc003suj.1	chr7:18936884-18937082	718936									uc003suj.1
CONSERV	uc003suj.1	chr7:18943831-18943935	719040									uc003suj.1
CONSERV	uc003suj.1	chr7:18945547-18945686	719179									uc003suj.1
CONSERV	uc003suj.1	chr7:18945701-18945790	719268									uc003suj.1
CONSERV	uc003suj.1	chr7:18945857-18945914	719325									uc003suj.1
CONSERV	uc003suj.1	chr7:18945926-18946299	719698									uc003suj.1
CONSERV	uc003suj.1	chr7:18946419-18946629	719908									uc003suj.1
CONSERV	uc003suj.1	chr7:18947670-18947781	720019									uc003suj.1
CONSERV	uc003suj.1	chr7:18950165-18950284	720138									uc003suj.1
CONSERV	uc003suj.1	chr7:18954738-18955494	720894									uc003suj.1
CONSERV	uc003suj.1	chr7:18955504-18955909	721299									uc003suj.1
CONSERV	uc003suj.1	chr7:18957898-18958108	721509									uc003suj.1
CONSERV	uc003suj.1	chr7:18958146-18958325	721688									uc003suj.1
CONSERV	uc003suj.1	chr7:18958788-18958885	721785									uc003suj.1
CONSERV	uc003suj.1	chr7:18958989-18959234	722030									uc003suj.1
CONSERV	uc003suj.1	chr7:18959621-18959679	722088									uc003suj.1
CONSERV	uc003suj.1	chr7:18959950-18960176	722314									uc003suj.1
CONSERV	uc003suj.1	chr7:18964068-18964137	722383									uc003suj.1
CONSERV	uc003suj.1	chr7:18964156-18964228	722455									uc003suj.1
CONSERV	uc003suj.1	chr7:18965354-18965468	722569									uc003suj.1
CONSERV	uc003suj.1	chr7:18965489-18965546	722626									uc003suj.1
CONSERV	uc003suj.1	chr7:18965579-18965647	722694									uc003suj.1
CONSERV	uc003suj.1	chr7:18966963-18967037	722768									uc003suj.1
CONSERV	uc003suj.1	chr7:18968236-18968463	722995									uc003suj.1
CONSERV	uc003suj.1	chr7:18977468-18977559	723086									uc003suj.1
CONSERV	uc003suj.1	chr7:18981369-18981530	723247									uc003suj.1
CONSERV	uc003suj.1	chr7:18983025-18983076	723298									uc003suj.1
CONSERV	uc003suj.1	chr7:18983140-18983227	723385									uc003suj.1
CONSERV	uc003suj.1	chr7:18983386-18983541	723540									uc003suj.1
CONSERV	uc003suj.1	chr7:18984263-18984540	723817									uc003suj.1
CONSERV	uc003suj.1	chr7:18989605-18989703	723915									uc003suj.1
CONSERV	uc003suj.1	chr7:19001435-19001577	724057									uc003suj.1
CONSERV	uc003suj.1	chr7:19001607-19001757	724207									uc003suj.1
CONSERV	uc003suj.1	chr7:19001815-19001883	724275									uc003suj.1
EXON	uc003suj.1	chr7:18502409-18502472	724338									uc003suj.1
EXON	uc003suj.1	chr7:18591428-18591670	724580									uc003suj.1
EXON	uc003suj.1	chr7:18596483-18596634	724731									uc003suj.1
EXON	uc003suj.1	chr7:18597663-18597790	724858									uc003suj.1
EXON	uc003suj.1	chr7:18600055-18600177	724980									uc003suj.1
EXON	uc003suj.1	chr7:18640774-18640890	725096									uc003suj.1
EXON	uc003suj.1	chr7:18650818-18650941	725219									uc003suj.1
EXON	uc003suj.1	chr7:18653932-18654146	725433									uc003suj.1
EXON	uc003suj.1	chr7:18654613-18654831	725651									uc003suj.1
EXON	uc003suj.1	chr7:18672360-18672624	725915									uc003suj.1
EXON	uc003suj.1	chr7:18733727-18733905	726093									uc003suj.1
EXON	uc003suj.1	chr7:18755152-18755286	726227									uc003suj.1
EXON	uc003suj.1	chr7:18768304-18768425	726348									uc003suj.1
EXON	uc003suj.1	chr7:18773253-18773303	726398									uc003suj.1
EXON	uc003suj.1	chr7:18799492-18799600	726506									uc003suj.1
EXON	uc003suj.1	chr7:18835308-18835364	726562									uc003suj.1
EXON	uc003suj.1	chr7:18835608-18835696	726650									uc003suj.1
EXON	uc003suj.1	chr7:18841614-18841734	726770									uc003suj.1
EXON	uc003suj.1	chr7:18842047-18842145	726868									uc003suj.1
EXON	uc003suj.1	chr7:18880625-18880744	726987									uc003suj.1
EXON	uc003suj.1	chr7:18941956-18942090	727121									uc003suj.1
EXON	uc003suj.1	chr7:18960293-18960378	727206									uc003suj.1
EXON	uc003suj.1	chr7:18981953-18982101	727354									uc003suj.1
EXON	uc003suj.1	chr7:19002170-19003517	728701									uc003suj.1
5FLANK	uc003fts.1	chr3:195553350-195558350	733701									uc003fts.1
EXON	uc003fts.1	chr3:195542188-195545129	736642									uc003fts.1
EXON	uc003fts.1	chr3:195553263-195553350	736729									uc003fts.1
5FLANK	uc010msk.1	chr9:98841360-98846360	741729									uc010msk.1
EXON	uc010msk.1	chr9:98838423-98838850	742156									uc010msk.1
EXON	uc010msk.1	chr9:98839354-98839501	742303									uc010msk.1
EXON	uc010msk.1	chr9:98839595-98840156	742864									uc010msk.1
EXON	uc010msk.1	chr9:98840513-98840651	743002									uc010msk.1
EXON	uc010msk.1	chr9:98841173-98841360	743189									uc010msk.1
5FLANK	uc010fev.1	chr2:73595409-73600409	748189									uc010fev.1
CONSERV	uc010fev.1	chr2:73632934-73632989	748244									uc010fev.1
EXON	uc010fev.1	chr2:73600409-73600651	748486									uc010fev.1
EXON	uc010fev.1	chr2:73615458-73615584	748612									uc010fev.1
EXON	uc010fev.1	chr2:73637854-73637989	748747									uc010fev.1
5FLANK	uc001ype.1	chr14:104262272-104267272	753747									uc001ype.1
EXON	uc001ype.1	chr14:104267272-104267595	754070									uc001ype.1
EXON	uc001ype.1	chr14:104272401-104272504	754173									uc001ype.1
EXON	uc001ype.1	chr14:104275757-104275820	754236									uc001ype.1
EXON	uc001ype.1	chr14:104276709-104276760	754287									uc001ype.1
EXON	uc001ype.1	chr14:104277131-104277198	754354									uc001ype.1
EXON	uc001ype.1	chr14:104277982-104278090	754462									uc001ype.1
EXON	uc001ype.1	chr14:104278220-104278302	754544									uc001ype.1
EXON	uc001ype.1	chr14:104278498-104278625	754671									uc001ype.1
EXON	uc001ype.1	chr14:104279229-104279384	754826									uc001ype.1
EXON	uc001ype.1	chr14:104280448-104280573	754951									uc001ype.1
EXON	uc001ype.1	chr14:104282193-104282291	755049									uc001ype.1
EXON	uc001ype.1	chr14:104283617-104283767	755199									uc001ype.1
EXON	uc001ype.1	chr14:104284332-104284692	755559									uc001ype.1
5FLANK	uc001vdu.1	chr13:49482390-49487390	760559									uc001vdu.1
EXON	uc001vdu.1	chr13:49487390-49488208	761377									uc001vdu.1
EXON	uc001vdu.1	chr13:49492350-49493059	762086									uc001vdu.1
5FLANK	uc002wme.2	chr20:5539672-5544672	767086									uc002wme.2
CONSERV	uc002wme.2	chr20:5477464-5478290	767912									uc002wme.2
CONSERV	uc002wme.2	chr20:5508985-5509083	768010									uc002wme.2
CONSERV	uc002wme.2	chr20:5509400-5509515	768125									uc002wme.2
CONSERV	uc002wme.2	chr20:5513081-5513136	768180									uc002wme.2
CONSERV	uc002wme.2	chr20:5520321-5520402	768261									uc002wme.2
CONSERV	uc002wme.2	chr20:5520428-5520633	768466									uc002wme.2
CONSERV	uc002wme.2	chr20:5520692-5520759	768533									uc002wme.2
CONSERV	uc002wme.2	chr20:5520968-5521116	768681									uc002wme.2
CONSERV	uc002wme.2	chr20:5521845-5521913	768749									uc002wme.2
EXON	uc002wme.2	chr20:5473079-5476496	772166									uc002wme.2
EXON	uc002wme.2	chr20:5486590-5486751	772327									uc002wme.2
EXON	uc002wme.2	chr20:5487329-5487465	772463									uc002wme.2
EXON	uc002wme.2	chr20:5488585-5488722	772600									uc002wme.2
EXON	uc002wme.2	chr20:5490110-5490176	772666									uc002wme.2
EXON	uc002wme.2	chr20:5493662-5493724	772728									uc002wme.2
EXON	uc002wme.2	chr20:5495378-5495418	772768									uc002wme.2
EXON	uc002wme.2	chr20:5496128-5496206	772846									uc002wme.2
EXON	uc002wme.2	chr20:5498792-5498885	772939									uc002wme.2
EXON	uc002wme.2	chr20:5502560-5502615	772994									uc002wme.2
EXON	uc002wme.2	chr20:5504058-5504191	773127									uc002wme.2
EXON	uc002wme.2	chr20:5504461-5504624	773290									uc002wme.2
EXON	uc002wme.2	chr20:5507025-5507257	773522									uc002wme.2
EXON	uc002wme.2	chr20:5508653-5508777	773646									uc002wme.2
EXON	uc002wme.2	chr20:5512926-5512968	773688									uc002wme.2
EXON	uc002wme.2	chr20:5514839-5514915	773764									uc002wme.2
EXON	uc002wme.2	chr20:5521972-5522057	773849									uc002wme.2
EXON	uc002wme.2	chr20:5527370-5527467	773946									uc002wme.2
EXON	uc002wme.2	chr20:5533009-5533086	774023									uc002wme.2
EXON	uc002wme.2	chr20:5539487-5539672	774208									uc002wme.2
5FLANK	uc002ycw.1	chr20:60435984-60440984	779208									uc002ycw.1
EXON	uc002ycw.1	chr20:60418687-60419447	779968									uc002ycw.1
EXON	uc002ycw.1	chr20:60421074-60421204	780098									uc002ycw.1
EXON	uc002ycw.1	chr20:60421280-60421351	780169									uc002ycw.1
EXON	uc002ycw.1	chr20:60421851-60421996	780314									uc002ycw.1
EXON	uc002ycw.1	chr20:60422271-60423007	781050									uc002ycw.1
EXON	uc002ycw.1	chr20:60423571-60423738	781217									uc002ycw.1
EXON	uc002ycw.1	chr20:60424028-60424111	781300									uc002ycw.1
EXON	uc002ycw.1	chr20:60424238-60424396	781458									uc002ycw.1
EXON	uc002ycw.1	chr20:60424614-60424687	781531									uc002ycw.1
EXON	uc002ycw.1	chr20:60425210-60425323	781644									uc002ycw.1
EXON	uc002ycw.1	chr20:60425674-60425770	781740									uc002ycw.1
EXON	uc002ycw.1	chr20:60426873-60426916	781783									uc002ycw.1
EXON	uc002ycw.1	chr20:60428037-60428181	781927									uc002ycw.1
EXON	uc002ycw.1	chr20:60435910-60435984	782001									uc002ycw.1
5FLANK	uc010bwg.1	chr16:20616567-20621567	787001									uc010bwg.1
CONSERV	uc010bwg.1	chr16:20545480-20545626	787147									uc010bwg.1
CONSERV	uc010bwg.1	chr16:20552377-20553142	787912									uc010bwg.1
CONSERV	uc010bwg.1	chr16:20555216-20555267	787963									uc010bwg.1
CONSERV	uc010bwg.1	chr16:20555780-20555857	788040									uc010bwg.1
CONSERV	uc010bwg.1	chr16:20577047-20577663	788656									uc010bwg.1
CONSERV	uc010bwg.1	chr16:20577679-20578785	789762									uc010bwg.1
CONSERV	uc010bwg.1	chr16:20580948-20581028	789842									uc010bwg.1
CONSERV	uc010bwg.1	chr16:20581162-20581250	789930									uc010bwg.1
CONSERV	uc010bwg.1	chr16:20581359-20581484	790055									uc010bwg.1
CONSERV	uc010bwg.1	chr16:20586987-20587087	790155									uc010bwg.1
CONSERV	uc010bwg.1	chr16:20587095-20587156	790216									uc010bwg.1
CONSERV	uc010bwg.1	chr16:20587348-20587403	790271									uc010bwg.1
CONSERV	uc010bwg.1	chr16:20587709-20587761	790323									uc010bwg.1
CONSERV	uc010bwg.1	chr16:20588132-20588313	790504									uc010bwg.1
CONSERV	uc010bwg.1	chr16:20589022-20589341	790823									uc010bwg.1
CONSERV	uc010bwg.1	chr16:20589473-20589634	790984									uc010bwg.1
CONSERV	uc010bwg.1	chr16:20589710-20589770	791044									uc010bwg.1
CONSERV	uc010bwg.1	chr16:20590677-20590771	791138									uc010bwg.1
CONSERV	uc010bwg.1	chr16:20590791-20590877	791224									uc010bwg.1
CONSERV	uc010bwg.1	chr16:20599648-20601050	792626									uc010bwg.1
CONSERV	uc010bwg.1	chr16:20605725-20605810	792711									uc010bwg.1
CONSERV	uc010bwg.1	chr16:20605844-20605945	792812									uc010bwg.1
CONSERV	uc010bwg.1	chr16:20606100-20606196	792908									uc010bwg.1
CONSERV	uc010bwg.1	chr16:20606320-20606393	792981									uc010bwg.1
CONSERV	uc010bwg.1	chr16:20606418-20606621	793184									uc010bwg.1
CONSERV	uc010bwg.1	chr16:20612465-20613166	793885									uc010bwg.1
CONSERV	uc010bwg.1	chr16:20615447-20615515	793953									uc010bwg.1
CONSERV	uc010bwg.1	chr16:20615903-20616087	794137									uc010bwg.1
CONSERV	uc010bwg.1	chr16:20616297-20616371	794211									uc010bwg.1
EXON	uc010bwg.1	chr16:20542059-20542395	794547									uc010bwg.1
EXON	uc010bwg.1	chr16:20542918-20543038	794667									uc010bwg.1
EXON	uc010bwg.1	chr16:20544245-20544345	794767									uc010bwg.1
EXON	uc010bwg.1	chr16:20546011-20546139	794895									uc010bwg.1
EXON	uc010bwg.1	chr16:20555561-20555663	794997									uc010bwg.1
EXON	uc010bwg.1	chr16:20556193-20556274	795078									uc010bwg.1
EXON	uc010bwg.1	chr16:20559283-20559407	795202									uc010bwg.1
EXON	uc010bwg.1	chr16:20580616-20580696	795282									uc010bwg.1
EXON	uc010bwg.1	chr16:20588649-20588809	795442									uc010bwg.1
EXON	uc010bwg.1	chr16:20590353-20590494	795583									uc010bwg.1
EXON	uc010bwg.1	chr16:20601078-20601286	795791									uc010bwg.1
EXON	uc010bwg.1	chr16:20604015-20604226	796002									uc010bwg.1
EXON	uc010bwg.1	chr16:20609819-20610062	796245									uc010bwg.1
EXON	uc010bwg.1	chr16:20616458-20616567	796354									uc010bwg.1
5FLANK	uc003ptk.1	chr6:109883883-109888883	801354									uc003ptk.1
EXON	uc003ptk.1	chr6:109871958-109872235	801631									uc003ptk.1
EXON	uc003ptk.1	chr6:109872620-109872694	801705									uc003ptk.1
EXON	uc003ptk.1	chr6:109872791-109872891	801805									uc003ptk.1
EXON	uc003ptk.1	chr6:109873092-109873186	801899									uc003ptk.1
EXON	uc003ptk.1	chr6:109873311-109873425	802013									uc003ptk.1
EXON	uc003ptk.1	chr6:109873666-109873758	802105									uc003ptk.1
EXON	uc003ptk.1	chr6:109874031-109874308	802382									uc003ptk.1
EXON	uc003ptk.1	chr6:109874591-109874668	802459									uc003ptk.1
EXON	uc003ptk.1	chr6:109874968-109875125	802616									uc003ptk.1
EXON	uc003ptk.1	chr6:109875252-109875336	802700									uc003ptk.1
EXON	uc003ptk.1	chr6:109875576-109875618	802742									uc003ptk.1
EXON	uc003ptk.1	chr6:109875770-109875859	802831									uc003ptk.1
EXON	uc003ptk.1	chr6:109876098-109876289	803022									uc003ptk.1
EXON	uc003ptk.1	chr6:109876627-109876775	803170									uc003ptk.1
EXON	uc003ptk.1	chr6:109877295-109877377	803252									uc003ptk.1
EXON	uc003ptk.1	chr6:109877552-109877679	803379									uc003ptk.1
EXON	uc003ptk.1	chr6:109877865-109877981	803495									uc003ptk.1
EXON	uc003ptk.1	chr6:109878195-109878453	803753									uc003ptk.1
EXON	uc003ptk.1	chr6:109879495-109879596	803854									uc003ptk.1
EXON	uc003ptk.1	chr6:109880141-109880297	804010									uc003ptk.1
EXON	uc003ptk.1	chr6:109880406-109880511	804115									uc003ptk.1
EXON	uc003ptk.1	chr6:109881158-109881263	804220									uc003ptk.1
EXON	uc003ptk.1	chr6:109881533-109881741	804428									uc003ptk.1
EXON	uc003ptk.1	chr6:109881834-109882135	804729									uc003ptk.1
EXON	uc003ptk.1	chr6:109883614-109883883	804998									uc003ptk.1
5FLANK	uc001fqt.1	chr1:155374801-155379801	809998									uc001fqt.1
CONSERV	uc001fqt.1	chr1:155371639-155371699	810058									uc001fqt.1
CONSERV	uc001fqt.1	chr1:155372902-155373221	810377									uc001fqt.1
CONSERV	uc001fqt.1	chr1:155373228-155373300	810449									uc001fqt.1
CONSERV	uc001fqt.1	chr1:155373530-155373581	810500									uc001fqt.1
EXON	uc001fqt.1	chr1:155369599-155370643	811544									uc001fqt.1
EXON	uc001fqt.1	chr1:155371886-155372124	811782									uc001fqt.1
EXON	uc001fqt.1	chr1:155372722-155372781	811841									uc001fqt.1
EXON	uc001fqt.1	chr1:155374731-155374801	811911									uc001fqt.1
5FLANK	uc002eeb.2	chr16:45160510-45165510	816911									uc002eeb.2
CONSERV	uc002eeb.2	chr16:45094505-45094576	816982									uc002eeb.2
CONSERV	uc002eeb.2	chr16:45118950-45119104	817136									uc002eeb.2
EXON	uc002eeb.2	chr16:45060751-45063341	819726									uc002eeb.2
EXON	uc002eeb.2	chr16:45065661-45065742	819807									uc002eeb.2
EXON	uc002eeb.2	chr16:45067178-45067407	820036									uc002eeb.2
EXON	uc002eeb.2	chr16:45069741-45069956	820251									uc002eeb.2
EXON	uc002eeb.2	chr16:45070544-45070832	820539									uc002eeb.2
EXON	uc002eeb.2	chr16:45089517-45089664	820686									uc002eeb.2
EXON	uc002eeb.2	chr16:45091348-45092302	821640									uc002eeb.2
EXON	uc002eeb.2	chr16:45097586-45097660	821714									uc002eeb.2
EXON	uc002eeb.2	chr16:45109322-45109813	822205									uc002eeb.2
EXON	uc002eeb.2	chr16:45119687-45119760	822278									uc002eeb.2
EXON	uc002eeb.2	chr16:45122516-45122547	822309									uc002eeb.2
EXON	uc002eeb.2	chr16:45141893-45141947	822363									uc002eeb.2
EXON	uc002eeb.2	chr16:45145379-45145447	822431									uc002eeb.2
EXON	uc002eeb.2	chr16:45151360-45151464	822535									uc002eeb.2
EXON	uc002eeb.2	chr16:45155263-45155437	822709									uc002eeb.2
EXON	uc002eeb.2	chr16:45155597-45155712	822824									uc002eeb.2
EXON	uc002eeb.2	chr16:45160077-45160510	823257									uc002eeb.2
5FLANK	uc002vnn.1	chr2:224410563-224415563	828257									uc002vnn.1
CONSERV	uc002vnn.1	chr2:224345512-224345615	828360									uc002vnn.1
CONSERV	uc002vnn.1	chr2:224345860-224346049	828549									uc002vnn.1
CONSERV	uc002vnn.1	chr2:224355886-224355993	828656									uc002vnn.1
EXON	uc002vnn.1	chr2:224328290-224331711	832077									uc002vnn.1
EXON	uc002vnn.1	chr2:224338173-224338311	832215									uc002vnn.1
EXON	uc002vnn.1	chr2:224348861-224348970	832324									uc002vnn.1
EXON	uc002vnn.1	chr2:224350651-224350830	832503									uc002vnn.1
EXON	uc002vnn.1	chr2:224410408-224410563	832658									uc002vnn.1
5FLANK	uc004aoq.1	chr9:88159189-88164189	837658									uc004aoq.1
CONSERV	uc004aoq.1	chr9:88094855-88094936	837739									uc004aoq.1
CONSERV	uc004aoq.1	chr9:88099801-88099885	837823									uc004aoq.1
CONSERV	uc004aoq.1	chr9:88100009-88100075	837889									uc004aoq.1
CONSERV	uc004aoq.1	chr9:88100640-88100691	837940									uc004aoq.1
CONSERV	uc004aoq.1	chr9:88103431-88103595	838104									uc004aoq.1
CONSERV	uc004aoq.1	chr9:88103990-88104051	838165									uc004aoq.1
CONSERV	uc004aoq.1	chr9:88110072-88110139	838232									uc004aoq.1
CONSERV	uc004aoq.1	chr9:88120852-88120904	838284									uc004aoq.1
CONSERV	uc004aoq.1	chr9:88125573-88125802	838513									uc004aoq.1
CONSERV	uc004aoq.1	chr9:88126102-88126182	838593									uc004aoq.1
CONSERV	uc004aoq.1	chr9:88126477-88126578	838694									uc004aoq.1
CONSERV	uc004aoq.1	chr9:88129043-88129469	839120									uc004aoq.1
CONSERV	uc004aoq.1	chr9:88131068-88131128	839180									uc004aoq.1
CONSERV	uc004aoq.1	chr9:88131142-88131275	839313									uc004aoq.1
CONSERV	uc004aoq.1	chr9:88145651-88145712	839374									uc004aoq.1
EXON	uc004aoq.1	chr9:88092467-88093479	840386									uc004aoq.1
EXON	uc004aoq.1	chr9:88106010-88106336	840712									uc004aoq.1
EXON	uc004aoq.1	chr9:88107820-88107936	840828									uc004aoq.1
EXON	uc004aoq.1	chr9:88109590-88109682	840920									uc004aoq.1
EXON	uc004aoq.1	chr9:88109926-88109974	840968									uc004aoq.1
EXON	uc004aoq.1	chr9:88113163-88113341	841146									uc004aoq.1
EXON	uc004aoq.1	chr9:88113946-88114024	841224									uc004aoq.1
EXON	uc004aoq.1	chr9:88114197-88114311	841338									uc004aoq.1
EXON	uc004aoq.1	chr9:88114662-88114752	841428									uc004aoq.1
EXON	uc004aoq.1	chr9:88115440-88115544	841532									uc004aoq.1
EXON	uc004aoq.1	chr9:88121953-88122011	841590									uc004aoq.1
EXON	uc004aoq.1	chr9:88123692-88123793	841691									uc004aoq.1
EXON	uc004aoq.1	chr9:88124318-88124405	841778									uc004aoq.1
EXON	uc004aoq.1	chr9:88127059-88127210	841929									uc004aoq.1
EXON	uc004aoq.1	chr9:88127607-88128695	843017									uc004aoq.1
EXON	uc004aoq.1	chr9:88130068-88130249	843198									uc004aoq.1
EXON	uc004aoq.1	chr9:88133074-88133227	843351									uc004aoq.1
EXON	uc004aoq.1	chr9:88142153-88142273	843471									uc004aoq.1
EXON	uc004aoq.1	chr9:88143557-88143684	843598									uc004aoq.1
EXON	uc004aoq.1	chr9:88144770-88144840	843668									uc004aoq.1
EXON	uc004aoq.1	chr9:88145736-88145788	843720									uc004aoq.1
EXON	uc004aoq.1	chr9:88147809-88147898	843809									uc004aoq.1
EXON	uc004aoq.1	chr9:88149711-88149889	843987									uc004aoq.1
EXON	uc004aoq.1	chr9:88150403-88150520	844104									uc004aoq.1
EXON	uc004aoq.1	chr9:88151033-88151215	844286									uc004aoq.1
EXON	uc004aoq.1	chr9:88157414-88157965	844837									uc004aoq.1
EXON	uc004aoq.1	chr9:88159005-88159189	845021									uc004aoq.1
5FLANK	uc002vyp.2	chr2:240613471-240618471	850021									uc002vyp.2
CONSERV	uc002vyp.2	chr2:240611766-240611923	850178									uc002vyp.2
EXON	uc002vyp.2	chr2:240606501-240606729	850406									uc002vyp.2
EXON	uc002vyp.2	chr2:240609286-240609502	850622									uc002vyp.2
EXON	uc002vyp.2	chr2:240610261-240610430	850791									uc002vyp.2
EXON	uc002vyp.2	chr2:240613316-240613471	850946									uc002vyp.2
5FLANK	uc002aof.2	chr15:63109030-63114030	855946									uc002aof.2
CONSERV	uc002aof.2	chr15:63098708-63098810	856048									uc002aof.2
EXON	uc002aof.2	chr15:63080902-63082647	857793									uc002aof.2
EXON	uc002aof.2	chr15:63084244-63084327	857876									uc002aof.2
EXON	uc002aof.2	chr15:63085503-63085582	857955									uc002aof.2
EXON	uc002aof.2	chr15:63095826-63095918	858047									uc002aof.2
EXON	uc002aof.2	chr15:63099587-63099663	858123									uc002aof.2
EXON	uc002aof.2	chr15:63100904-63101007	858226									uc002aof.2
EXON	uc002aof.2	chr15:63103062-63103185	858349									uc002aof.2
EXON	uc002aof.2	chr15:63106221-63106431	858559									uc002aof.2
EXON	uc002aof.2	chr15:63108795-63109030	858794									uc002aof.2
5FLANK	uc010fiv.1	chr2:101134278-101139278	863794									uc010fiv.1
CONSERV	uc010fiv.1	chr2:100996292-100996460	863962									uc010fiv.1
CONSERV	uc010fiv.1	chr2:100996535-100996671	864098									uc010fiv.1
CONSERV	uc010fiv.1	chr2:100996774-100996881	864205									uc010fiv.1
CONSERV	uc010fiv.1	chr2:100996891-100997089	864403									uc010fiv.1
CONSERV	uc010fiv.1	chr2:100997093-100997146	864456									uc010fiv.1
CONSERV	uc010fiv.1	chr2:100997163-100997278	864571									uc010fiv.1
CONSERV	uc010fiv.1	chr2:100997380-100997585	864776									uc010fiv.1
CONSERV	uc010fiv.1	chr2:100997602-100997662	864836									uc010fiv.1
CONSERV	uc010fiv.1	chr2:100997673-100997909	865072									uc010fiv.1
CONSERV	uc010fiv.1	chr2:101000496-101000690	865266									uc010fiv.1
CONSERV	uc010fiv.1	chr2:101046367-101046488	865387									uc010fiv.1
CONSERV	uc010fiv.1	chr2:101047963-101048027	865451									uc010fiv.1
CONSERV	uc010fiv.1	chr2:101051346-101051528	865633									uc010fiv.1
CONSERV	uc010fiv.1	chr2:101092926-101093001	865708									uc010fiv.1
CONSERV	uc010fiv.1	chr2:101107923-101108007	865792									uc010fiv.1
EXON	uc010fiv.1	chr2:100990121-100991167	866838									uc010fiv.1
EXON	uc010fiv.1	chr2:100993822-100993920	866936									uc010fiv.1
EXON	uc010fiv.1	chr2:100994344-100994434	867026									uc010fiv.1
EXON	uc010fiv.1	chr2:101004574-101004640	867092									uc010fiv.1
EXON	uc010fiv.1	chr2:101005174-101005415	867333									uc010fiv.1
EXON	uc010fiv.1	chr2:101010276-101010345	867402									uc010fiv.1
EXON	uc010fiv.1	chr2:101010941-101011040	867501									uc010fiv.1
EXON	uc010fiv.1	chr2:101011196-101011326	867631									uc010fiv.1
EXON	uc010fiv.1	chr2:101012384-101012670	867917									uc010fiv.1
EXON	uc010fiv.1	chr2:101015161-101015279	868035									uc010fiv.1
EXON	uc010fiv.1	chr2:101016437-101016652	868250									uc010fiv.1
EXON	uc010fiv.1	chr2:101018911-101019062	868401									uc010fiv.1
EXON	uc010fiv.1	chr2:101020425-101020602	868578									uc010fiv.1
EXON	uc010fiv.1	chr2:101021354-101021549	868773									uc010fiv.1
EXON	uc010fiv.1	chr2:101023071-101023279	868981									uc010fiv.1
EXON	uc010fiv.1	chr2:101033294-101033535	869222									uc010fiv.1
EXON	uc010fiv.1	chr2:101037001-101037230	869451									uc010fiv.1
EXON	uc010fiv.1	chr2:101042314-101042433	869570									uc010fiv.1
EXON	uc010fiv.1	chr2:101073147-101073258	869681									uc010fiv.1
EXON	uc010fiv.1	chr2:101134020-101134278	869939									uc010fiv.1
5FLANK	uc010dvf.1	chr19:6995350-7000350	874939									uc010dvf.1
EXON	uc010dvf.1	chr19:7000350-7000429	875018									uc010dvf.1
EXON	uc010dvf.1	chr19:7002051-7002746	875713									uc010dvf.1
5FLANK	uc009yrf.1	chr11:65895693-65900693	880713									uc009yrf.1
EXON	uc009yrf.1	chr11:65886567-65887594	881740									uc009yrf.1
EXON	uc009yrf.1	chr11:65888271-65888471	881940									uc009yrf.1
EXON	uc009yrf.1	chr11:65889982-65890068	882026									uc009yrf.1
EXON	uc009yrf.1	chr11:65890172-65890278	882132									uc009yrf.1
EXON	uc009yrf.1	chr11:65890477-65890611	882266									uc009yrf.1
EXON	uc009yrf.1	chr11:65891510-65891595	882351									uc009yrf.1
EXON	uc009yrf.1	chr11:65891818-65891916	882449									uc009yrf.1
EXON	uc009yrf.1	chr11:65892583-65892718	882584									uc009yrf.1
EXON	uc009yrf.1	chr11:65893106-65893178	882656									uc009yrf.1
EXON	uc009yrf.1	chr11:65893415-65893579	882820									uc009yrf.1
EXON	uc009yrf.1	chr11:65895290-65895372	882902									uc009yrf.1
EXON	uc009yrf.1	chr11:65895609-65895693	882986									uc009yrf.1
5FLANK	uc002plu.1	chr19:54218680-54223680	887986									uc002plu.1
EXON	uc002plu.1	chr19:54217938-54218269	888317									uc002plu.1
EXON	uc002plu.1	chr19:54218504-54218680	888493									uc002plu.1
5FLANK	uc001nls.2	chr11:57280809-57285809	893493									uc001nls.2
CONSERV	uc001nls.2	chr11:57286213-57286401	893681									uc001nls.2
CONSERV	uc001nls.2	chr11:57286469-57286567	893779									uc001nls.2
CONSERV	uc001nls.2	chr11:57286647-57286730	893862									uc001nls.2
CONSERV	uc001nls.2	chr11:57287471-57287581	893972									uc001nls.2
CONSERV	uc001nls.2	chr11:57287827-57287944	894089									uc001nls.2
CONSERV	uc001nls.2	chr11:57287975-57288096	894210									uc001nls.2
CONSERV	uc001nls.2	chr11:57288792-57288901	894319									uc001nls.2
CONSERV	uc001nls.2	chr11:57289131-57289191	894379									uc001nls.2
CONSERV	uc001nls.2	chr11:57290619-57290687	894447									uc001nls.2
CONSERV	uc001nls.2	chr11:57292766-57292830	894511									uc001nls.2
CONSERV	uc001nls.2	chr11:57293825-57293901	894587									uc001nls.2
CONSERV	uc001nls.2	chr11:57294751-57294999	894835									uc001nls.2
CONSERV	uc001nls.2	chr11:57296656-57296708	894887									uc001nls.2
CONSERV	uc001nls.2	chr11:57299621-57299799	895065									uc001nls.2
CONSERV	uc001nls.2	chr11:57300124-57300280	895221									uc001nls.2
CONSERV	uc001nls.2	chr11:57300665-57300747	895303									uc001nls.2
CONSERV	uc001nls.2	chr11:57302203-57302284	895384									uc001nls.2
CONSERV	uc001nls.2	chr11:57302576-57303037	895845									uc001nls.2
CONSERV	uc001nls.2	chr11:57303439-57303692	896098									uc001nls.2
CONSERV	uc001nls.2	chr11:57305597-57305654	896155									uc001nls.2
CONSERV	uc001nls.2	chr11:57305685-57305942	896412									uc001nls.2
CONSERV	uc001nls.2	chr11:57311112-57311170	896470									uc001nls.2
CONSERV	uc001nls.2	chr11:57311307-57311371	896534									uc001nls.2
CONSERV	uc001nls.2	chr11:57311410-57311522	896646									uc001nls.2
CONSERV	uc001nls.2	chr11:57312561-57312642	896727									uc001nls.2
CONSERV	uc001nls.2	chr11:57312650-57312746	896823									uc001nls.2
CONSERV	uc001nls.2	chr11:57313029-57313231	897025									uc001nls.2
CONSERV	uc001nls.2	chr11:57315278-57315405	897152									uc001nls.2
CONSERV	uc001nls.2	chr11:57315526-57315760	897386									uc001nls.2
CONSERV	uc001nls.2	chr11:57316285-57316362	897463									uc001nls.2
CONSERV	uc001nls.2	chr11:57316373-57316452	897542									uc001nls.2
CONSERV	uc001nls.2	chr11:57317153-57317214	897603									uc001nls.2
CONSERV	uc001nls.2	chr11:57324838-57324923	897688									uc001nls.2
CONSERV	uc001nls.2	chr11:57330400-57330580	897868									uc001nls.2
CONSERV	uc001nls.2	chr11:57338324-57338415	897959									uc001nls.2
EXON	uc001nls.2	chr11:57285809-57286094	898244									uc001nls.2
EXON	uc001nls.2	chr11:57318057-57318129	898316									uc001nls.2
EXON	uc001nls.2	chr11:57319624-57319777	898469									uc001nls.2
EXON	uc001nls.2	chr11:57320504-57321040	899005									uc001nls.2
EXON	uc001nls.2	chr11:57325780-57326244	899469									uc001nls.2
EXON	uc001nls.2	chr11:57327668-57327852	899653									uc001nls.2
EXON	uc001nls.2	chr11:57328710-57328828	899771									uc001nls.2
EXON	uc001nls.2	chr11:57329929-57330083	899925									uc001nls.2
EXON	uc001nls.2	chr11:57330962-57331031	899994									uc001nls.2
EXON	uc001nls.2	chr11:57332212-57332340	900122									uc001nls.2
EXON	uc001nls.2	chr11:57332437-57332588	900273									uc001nls.2
EXON	uc001nls.2	chr11:57333321-57333514	900466									uc001nls.2
EXON	uc001nls.2	chr11:57334156-57334271	900581									uc001nls.2
EXON	uc001nls.2	chr11:57335446-57335534	900669									uc001nls.2
EXON	uc001nls.2	chr11:57339441-57339548	900776									uc001nls.2
EXON	uc001nls.2	chr11:57339962-57340049	900863									uc001nls.2
EXON	uc001nls.2	chr11:57340344-57343228	903747									uc001nls.2
5FLANK	uc002shu.2	chr2:71307741-71312741	908747									uc002shu.2
CONSERV	uc002shu.2	chr2:71282783-71282859	908823									uc002shu.2
CONSERV	uc002shu.2	chr2:71284312-71284625	909136									uc002shu.2
CONSERV	uc002shu.2	chr2:71296296-71296371	909211									uc002shu.2
CONSERV	uc002shu.2	chr2:71297395-71297490	909306									uc002shu.2
CONSERV	uc002shu.2	chr2:71298696-71298825	909435									uc002shu.2
EXON	uc002shu.2	chr2:71263375-71269173	915233									uc002shu.2
EXON	uc002shu.2	chr2:71270482-71270659	915410									uc002shu.2
EXON	uc002shu.2	chr2:71283089-71283238	915559									uc002shu.2
EXON	uc002shu.2	chr2:71307565-71307741	915735									uc002shu.2
5FLANK	uc010eek.1	chr19:40955326-40960326	920735									uc010eek.1
EXON	uc010eek.1	chr19:40960326-40960484	920893									uc010eek.1
EXON	uc010eek.1	chr19:40960565-40960650	920978									uc010eek.1
EXON	uc010eek.1	chr19:40961021-40961102	921059									uc010eek.1
EXON	uc010eek.1	chr19:40961205-40961343	921197									uc010eek.1
EXON	uc010eek.1	chr19:40961773-40961912	921336									uc010eek.1
EXON	uc010eek.1	chr19:40962593-40962732	921475									uc010eek.1
5FLANK	uc003zgv.1	chr9:826689-831689	926475									uc003zgv.1
CONSERV	uc003zgv.1	chr9:856969-857125	926631									uc003zgv.1
CONSERV	uc003zgv.1	chr9:859530-859706	926807									uc003zgv.1
CONSERV	uc003zgv.1	chr9:868020-868125	926912									uc003zgv.1
CONSERV	uc003zgv.1	chr9:868132-868189	926969									uc003zgv.1
CONSERV	uc003zgv.1	chr9:868431-868562	927100									uc003zgv.1
CONSERV	uc003zgv.1	chr9:874223-874352	927229									uc003zgv.1
CONSERV	uc003zgv.1	chr9:889542-889763	927450									uc003zgv.1
CONSERV	uc003zgv.1	chr9:896341-896623	927732									uc003zgv.1
CONSERV	uc003zgv.1	chr9:900173-900226	927785									uc003zgv.1
CONSERV	uc003zgv.1	chr9:900763-900933	927955									uc003zgv.1
CONSERV	uc003zgv.1	chr9:907331-907424	928048									uc003zgv.1
CONSERV	uc003zgv.1	chr9:908332-908441	928157									uc003zgv.1
CONSERV	uc003zgv.1	chr9:908469-908520	928208									uc003zgv.1
CONSERV	uc003zgv.1	chr9:917153-917320	928375									uc003zgv.1
CONSERV	uc003zgv.1	chr9:917324-917653	928704									uc003zgv.1
CONSERV	uc003zgv.1	chr9:918030-918194	928868									uc003zgv.1
CONSERV	uc003zgv.1	chr9:925355-925545	929058									uc003zgv.1
CONSERV	uc003zgv.1	chr9:925584-925670	929144									uc003zgv.1
CONSERV	uc003zgv.1	chr9:925745-925867	929266									uc003zgv.1
CONSERV	uc003zgv.1	chr9:932728-932796	929334									uc003zgv.1
CONSERV	uc003zgv.1	chr9:934464-934520	929390									uc003zgv.1
CONSERV	uc003zgv.1	chr9:934561-934622	929451									uc003zgv.1
CONSERV	uc003zgv.1	chr9:940602-940669	929518									uc003zgv.1
CONSERV	uc003zgv.1	chr9:942673-942753	929598									uc003zgv.1
CONSERV	uc003zgv.1	chr9:942810-942871	929659									uc003zgv.1
CONSERV	uc003zgv.1	chr9:953421-953810	930048									uc003zgv.1
CONSERV	uc003zgv.1	chr9:954060-954179	930167									uc003zgv.1
CONSERV	uc003zgv.1	chr9:954718-954865	930314									uc003zgv.1
CONSERV	uc003zgv.1	chr9:956706-956826	930434									uc003zgv.1
CONSERV	uc003zgv.1	chr9:956832-957260	930862									uc003zgv.1
CONSERV	uc003zgv.1	chr9:957603-957656	930915									uc003zgv.1
EXON	uc003zgv.1	chr9:831689-832192	931418									uc003zgv.1
EXON	uc003zgv.1	chr9:836959-837143	931602									uc003zgv.1
EXON	uc003zgv.1	chr9:883911-884195	931886									uc003zgv.1
EXON	uc003zgv.1	chr9:906762-906907	932031									uc003zgv.1
EXON	uc003zgv.1	chr9:957984-959090	933137									uc003zgv.1
5FLANK	uc003geq.1	chr4:2026384-2031384	938137									uc003geq.1
EXON	uc003geq.1	chr4:2031384-2031412	938165									uc003geq.1
EXON	uc003geq.1	chr4:2032522-2032687	938330									uc003geq.1
EXON	uc003geq.1	chr4:2035284-2037433	940479									uc003geq.1
5FLANK	uc003pzb.1	chr6:122968075-122973075	945479									uc003pzb.1
CONSERV	uc003pzb.1	chr6:123003126-123003192	945545									uc003pzb.1
CONSERV	uc003pzb.1	chr6:123006206-123006291	945630									uc003pzb.1
CONSERV	uc003pzb.1	chr6:123020796-123020895	945729									uc003pzb.1
CONSERV	uc003pzb.1	chr6:123022773-123022972	945928									uc003pzb.1
CONSERV	uc003pzb.1	chr6:123044424-123044496	946000									uc003pzb.1
CONSERV	uc003pzb.1	chr6:123044541-123044592	946051									uc003pzb.1
CONSERV	uc003pzb.1	chr6:123055733-123055799	946117									uc003pzb.1
CONSERV	uc003pzb.1	chr6:123057466-123057570	946221									uc003pzb.1
CONSERV	uc003pzb.1	chr6:123065613-123065679	946287									uc003pzb.1
CONSERV	uc003pzb.1	chr6:123066127-123066248	946408									uc003pzb.1
CONSERV	uc003pzb.1	chr6:123084828-123084917	946497									uc003pzb.1
EXON	uc003pzb.1	chr6:122973075-122973379	946801									uc003pzb.1
EXON	uc003pzb.1	chr6:122996126-122996211	946886									uc003pzb.1
EXON	uc003pzb.1	chr6:123080630-123080807	947063									uc003pzb.1
EXON	uc003pzb.1	chr6:123087971-123089217	948309									uc003pzb.1
[truncated: 8,958 more rows]
