# Supplementary material for: Comparison of Three Targeted Enrichment Strategies on the SOLiD Sequencing Platform
Source: PLoS One. 2011 Apr 29;6(4):e18595. doi: 10.1371/journal.pone.0018595 (PMC3084696; doi:10.1371/journal.pone.0018595)
Supplement: Table S2 — Positions targeted for genomic enrichment based on disease relevance. (XLSX) [file pone.0018595.s002.xlsx]

## Sheet: SupTable2_handSelectedTargets
Table S2. Hand Selected Targets
uc003lep.1	chr5:138842476-138847476	5000
uc003lep.1	chr5:138835732-138836223	5491
uc003lep.1	chr5:138837097-138837284	5678
uc003lep.1	chr5:138838038-138838277	5917
uc003lep.1	chr5:138840558-138840667	6026
uc003lep.1	chr5:138840927-138841111	6210
uc003lep.1	chr5:138841246-138841473	6437
uc003lep.1	chr5:138841978-138842071	6530
uc003lep.1	chr5:138842318-138842476	6688
uc002swg.1	chr2:96561190-96566190	11688
uc002swg.1	chr2:96566534-96566590	11744
uc002swg.1	chr2:96566606-96566708	11846
uc002swg.1	chr2:96568222-96568320	11944
uc002swg.1	chr2:96578753-96578932	12123
uc002swg.1	chr2:96566190-96566294	12227
uc002swg.1	chr2:96576865-96576981	12343
uc002swg.1	chr2:96579216-96579749	12876
uc002swg.1	chr2:96580037-96580197	13036
uc002swg.1	chr2:96580562-96582098	14572
uc001lvq.1	chr11:2149611-2154611	19572
uc001lvq.1	chr11:2141734-2142198	20036
uc001lvq.1	chr11:2143037-2143171	20170
uc001lvq.1	chr11:2143473-2143569	20266
uc001lvq.1	chr11:2143807-2143864	20323
uc001lvq.1	chr11:2144285-2144355	20393
uc001lvq.1	chr11:2144438-2144574	20529
uc001lvq.1	chr11:2144692-2144838	20675
uc001lvq.1	chr11:2145240-2145291	20726
uc001lvq.1	chr11:2145671-2145739	20794
uc001lvq.1	chr11:2145896-2145985	20883
uc001lvq.1	chr11:2146296-2146471	21058
uc001lvq.1	chr11:2147455-2147677	21280
uc001lvq.1	chr11:2148495-2148576	21361
uc001lvq.1	chr11:2149490-2149611	21482
uc004dfz.2	chrX:43626665-43631665	26482
uc004dfz.2	chrX:43520071-43520122	26533
uc004dfz.2	chrX:43521959-43522059	26633
uc004dfz.2	chrX:43539858-43539911	26686
uc004dfz.2	chrX:43543654-43543722	26754
uc004dfz.2	chrX:43543880-43544013	26887
uc004dfz.2	chrX:43544488-43544560	26959
uc004dfz.2	chrX:43546502-43546567	27024
uc004dfz.2	chrX:43553723-43553790	27091
uc004dfz.2	chrX:43565665-43565750	27176
uc004dfz.2	chrX:43566843-43566908	27241
uc004dfz.2	chrX:43567988-43568054	27307
uc004dfz.2	chrX:43568393-43568464	27378
uc004dfz.2	chrX:43572228-43572312	27462
uc004dfz.2	chrX:43573288-43573345	27519
uc004dfz.2	chrX:43579650-43579702	27571
uc004dfz.2	chrX:43580791-43580849	27629
uc004dfz.2	chrX:43583572-43583665	27722
uc004dfz.2	chrX:43585439-43585541	27824
uc004dfz.2	chrX:43590274-43590377	27927
uc004dfz.2	chrX:43593020-43593106	28013
uc004dfz.2	chrX:43593837-43593892	28068
uc004dfz.2	chrX:43594997-43595192	28263
uc004dfz.2	chrX:43602946-43603000	28317
uc004dfz.2	chrX:43605866-43605917	28368
uc004dfz.2	chrX:43606751-43606811	28428
uc004dfz.2	chrX:43607099-43607150	28479
uc004dfz.2	chrX:43608161-43608262	28580
uc004dfz.2	chrX:43612602-43612665	28643
uc004dfz.2	chrX:43616105-43616175	28713
uc004dfz.2	chrX:43623166-43623226	28773
uc004dfz.2	chrX:43510800-43511809	29782
uc004dfz.2	chrX:43512844-43512907	29845
uc004dfz.2	chrX:43513497-43513609	29957
uc004dfz.2	chrX:43519365-43519463	30055
uc004dfz.2	chrX:43522872-43522930	30113
uc004dfz.2	chrX:43524532-43524586	30167
uc004dfz.2	chrX:43525638-43525735	30264
uc004dfz.2	chrX:43537609-43537769	30424
uc004dfz.2	chrX:43539929-43540079	30574
uc004dfz.2	chrX:43541315-43541457	30716
uc004dfz.2	chrX:43546362-43546454	30808
uc004dfz.2	chrX:43547490-43547595	30913
uc004dfz.2	chrX:43583057-43583195	31051
uc004dfz.2	chrX:43587859-43587954	31146
uc004dfz.2	chrX:43626443-43626665	31368
uc001wrt.1	chr14:32473209-32478209	36368
uc001wrt.1	chr14:32478475-32478604	36497
uc001wrt.1	chr14:32478677-32478787	36607
uc001wrt.1	chr14:32479114-32479260	36753
uc001wrt.1	chr14:32479335-32479446	36864
uc001wrt.1	chr14:32479469-32479528	36923
uc001wrt.1	chr14:32480321-32480716	37318
uc001wrt.1	chr14:32480747-32480945	37516
uc001wrt.1	chr14:32481532-32481611	37595
uc001wrt.1	chr14:32481673-32481997	37919
uc001wrt.1	chr14:32483541-32483697	38075
uc001wrt.1	chr14:32485794-32485891	38172
uc001wrt.1	chr14:32486614-32487168	38726
uc001wrt.1	chr14:32487282-32487353	38797
uc001wrt.1	chr14:32487360-32487466	38903
uc001wrt.1	chr14:32487502-32487837	39238
uc001wrt.1	chr14:32488105-32488595	39728
uc001wrt.1	chr14:32488958-32489371	40141
uc001wrt.1	chr14:32490593-32490656	40204
uc001wrt.1	chr14:32490732-32490798	40270
uc001wrt.1	chr14:32495051-32495264	40483
uc001wrt.1	chr14:32495453-32495574	40604
uc001wrt.1	chr14:32499857-32500039	40786
uc001wrt.1	chr14:32502203-32502326	40909
uc001wrt.1	chr14:32512421-32512523	41011
uc001wrt.1	chr14:32513923-32513985	41073
uc001wrt.1	chr14:32519561-32519874	41386
uc001wrt.1	chr14:32520104-32520353	41635
uc001wrt.1	chr14:32521947-32522028	41716
uc001wrt.1	chr14:32523641-32523778	41853
uc001wrt.1	chr14:32524007-32524058	41904
uc001wrt.1	chr14:32524781-32524904	42027
uc001wrt.1	chr14:32525760-32526111	42378
uc001wrt.1	chr14:32526252-32526416	42542
uc001wrt.1	chr14:32529133-32529293	42702
uc001wrt.1	chr14:32529324-32529396	42774
uc001wrt.1	chr14:32532880-32532999	42893
uc001wrt.1	chr14:32538555-32538609	42947
uc001wrt.1	chr14:32539474-32539709	43182
uc001wrt.1	chr14:32541306-32541387	43263
uc001wrt.1	chr14:32542068-32542662	43857
uc001wrt.1	chr14:32547680-32547738	43915
uc001wrt.1	chr14:32555889-32555954	43980
uc001wrt.1	chr14:32557558-32557854	44276
uc001wrt.1	chr14:32558023-32558111	44364
uc001wrt.1	chr14:32558122-32558864	45106
uc001wrt.1	chr14:32559122-32559187	45171
uc001wrt.1	chr14:32562092-32562206	45285
uc001wrt.1	chr14:32562215-32562545	45615
uc001wrt.1	chr14:32565958-32566075	45732
uc001wrt.1	chr14:32566092-32566346	45986
uc001wrt.1	chr14:32566513-32566595	46068
uc001wrt.1	chr14:32566614-32566804	46258
uc001wrt.1	chr14:32568412-32568464	46310
uc001wrt.1	chr14:32569013-32569647	46944
uc001wrt.1	chr14:32572563-32572666	47047
uc001wrt.1	chr14:32573963-32574200	47284
uc001wrt.1	chr14:32577289-32577358	47353
uc001wrt.1	chr14:32578274-32578765	47844
uc001wrt.1	chr14:32581727-32582165	48282
uc001wrt.1	chr14:32582226-32582586	48642
uc001wrt.1	chr14:32591823-32592410	49229
uc001wrt.1	chr14:32592452-32592544	49321
uc001wrt.1	chr14:32592837-32592982	49466
uc001wrt.1	chr14:32593066-32593119	49519
uc001wrt.1	chr14:32593909-32593965	49575
uc001wrt.1	chr14:32594102-32594194	49667
uc001wrt.1	chr14:32594226-32594297	49738
uc001wrt.1	chr14:32594393-32594461	49806
uc001wrt.1	chr14:32594505-32594616	49917
uc001wrt.1	chr14:32594688-32595072	50301
uc001wrt.1	chr14:32595109-32595549	50741
uc001wrt.1	chr14:32596636-32596862	50967
uc001wrt.1	chr14:32600270-32600328	51025
uc001wrt.1	chr14:32600357-32600494	51162
uc001wrt.1	chr14:32601491-32601556	51227
uc001wrt.1	chr14:32608955-32609227	51499
uc001wrt.1	chr14:32609499-32609568	51568
uc001wrt.1	chr14:32611519-32611587	51636
uc001wrt.1	chr14:32615334-32615428	51730
uc001wrt.1	chr14:32615443-32615831	52118
uc001wrt.1	chr14:32616492-32616691	52317
uc001wrt.1	chr14:32620759-32621042	52600
uc001wrt.1	chr14:32624581-32624711	52730
uc001wrt.1	chr14:32624722-32624975	52983
uc001wrt.1	chr14:32625765-32625910	53128
uc001wrt.1	chr14:32625928-32626006	53206
uc001wrt.1	chr14:32626358-32626419	53267
uc001wrt.1	chr14:32626461-32626530	53336
uc001wrt.1	chr14:32634148-32634545	53733
uc001wrt.1	chr14:32639867-32640004	53870
uc001wrt.1	chr14:32642422-32642598	54046
uc001wrt.1	chr14:32643587-32643812	54271
uc001wrt.1	chr14:32647472-32648123	54922
uc001wrt.1	chr14:32657530-32658081	55473
uc001wrt.1	chr14:32658373-32658708	55808
uc001wrt.1	chr14:32668868-32669012	55952
uc001wrt.1	chr14:32670188-32670257	56021
uc001wrt.1	chr14:32673189-32673319	56151
uc001wrt.1	chr14:32673324-32673469	56296
uc001wrt.1	chr14:32674548-32674603	56351
uc001wrt.1	chr14:32674856-32674935	56430
uc001wrt.1	chr14:32676111-32676402	56721
uc001wrt.1	chr14:32679082-32679294	56933
uc001wrt.1	chr14:32679496-32679662	57099
uc001wrt.1	chr14:32679789-32679871	57181
uc001wrt.1	chr14:32679971-32680125	57335
uc001wrt.1	chr14:32680129-32680186	57392
uc001wrt.1	chr14:32683869-32683957	57480
uc001wrt.1	chr14:32685860-32686153	57773
uc001wrt.1	chr14:32693285-32693344	57832
uc001wrt.1	chr14:32695083-32695644	58393
uc001wrt.1	chr14:32695807-32695946	58532
uc001wrt.1	chr14:32696119-32696403	58816
uc001wrt.1	chr14:32702068-32702350	59098
uc001wrt.1	chr14:32702762-32703116	59452
uc001wrt.1	chr14:32703855-32703917	59514
uc001wrt.1	chr14:32704037-32704110	59587
uc001wrt.1	chr14:32704128-32704246	59705
uc001wrt.1	chr14:32704265-32704500	59940
uc001wrt.1	chr14:32705524-32705638	60054
uc001wrt.1	chr14:32705692-32705848	60210
uc001wrt.1	chr14:32705921-32705981	60270
uc001wrt.1	chr14:32712210-32712744	60804
uc001wrt.1	chr14:32714418-32714677	61063
uc001wrt.1	chr14:32718848-32719021	61236
uc001wrt.1	chr14:32720502-32720687	61421
uc001wrt.1	chr14:32724326-32724427	61522
uc001wrt.1	chr14:32724685-32724741	61578
uc001wrt.1	chr14:32724765-32725052	61865
uc001wrt.1	chr14:32725068-32725180	61977
uc001wrt.1	chr14:32727980-32728148	62145
uc001wrt.1	chr14:32728204-32728287	62228
uc001wrt.1	chr14:32729835-32729916	62309
uc001wrt.1	chr14:32730601-32730848	62556
uc001wrt.1	chr14:32732846-32733264	62974
uc001wrt.1	chr14:32735982-32736099	63091
uc001wrt.1	chr14:32736298-32736376	63169
uc001wrt.1	chr14:32744704-32744888	63353
uc001wrt.1	chr14:32745867-32746189	63675
uc001wrt.1	chr14:32746244-32747231	64662
uc001wrt.1	chr14:32747260-32747490	64892
uc001wrt.1	chr14:32747589-32748041	65344
uc001wrt.1	chr14:32748051-32748117	65410
uc001wrt.1	chr14:32748357-32748721	65774
uc001wrt.1	chr14:32751098-32751353	66029
uc001wrt.1	chr14:32753227-32753421	66223
uc001wrt.1	chr14:32754441-32754588	66370
uc001wrt.1	chr14:32754595-32754654	66429
uc001wrt.1	chr14:32757327-32757634	66736
uc001wrt.1	chr14:32757648-32758287	67375
uc001wrt.1	chr14:32763180-32763238	67433
uc001wrt.1	chr14:32763249-32763421	67605
uc001wrt.1	chr14:32765753-32765995	67847
uc001wrt.1	chr14:32768521-32768765	68091
uc001wrt.1	chr14:32768864-32768968	68195
uc001wrt.1	chr14:32769070-32769224	68349
uc001wrt.1	chr14:32772014-32772070	68405
uc001wrt.1	chr14:32772419-32772632	68618
uc001wrt.1	chr14:32776282-32776920	69256
uc001wrt.1	chr14:32776956-32777020	69320
uc001wrt.1	chr14:32777281-32777332	69371
uc001wrt.1	chr14:32777540-32777870	69701
uc001wrt.1	chr14:32778502-32778709	69908
uc001wrt.1	chr14:32778719-32778877	70066
uc001wrt.1	chr14:32778934-32779051	70183
uc001wrt.1	chr14:32779809-32779985	70359
uc001wrt.1	chr14:32780060-32780117	70416
uc001wrt.1	chr14:32780301-32780986	71101
uc001wrt.1	chr14:32781278-32781329	71152
uc001wrt.1	chr14:32781354-32781507	71305
uc001wrt.1	chr14:32786939-32786993	71359
uc001wrt.1	chr14:32787013-32787170	71516
uc001wrt.1	chr14:32787204-32787266	71578
uc001wrt.1	chr14:32787425-32787738	71891
uc001wrt.1	chr14:32788337-32788621	72175
uc001wrt.1	chr14:32788984-32789041	72232
uc001wrt.1	chr14:32789062-32789655	72825
uc001wrt.1	chr14:32789677-32789749	72897
uc001wrt.1	chr14:32790031-32790230	73096
uc001wrt.1	chr14:32793574-32793629	73151
uc001wrt.1	chr14:32795303-32795450	73298
uc001wrt.1	chr14:32800581-32800846	73563
uc001wrt.1	chr14:32800865-32801082	73780
uc001wrt.1	chr14:32801353-32801522	73949
uc001wrt.1	chr14:32805899-32806317	74367
uc001wrt.1	chr14:32806388-32806466	74445
uc001wrt.1	chr14:32807434-32807487	74498
uc001wrt.1	chr14:32810646-32810714	74566
uc001wrt.1	chr14:32810925-32811073	74714
uc001wrt.1	chr14:32813948-32814617	75383
uc001wrt.1	chr14:32814727-32814795	75451
uc001wrt.1	chr14:32815574-32815665	75542
uc001wrt.1	chr14:32817762-32817976	75756
uc001wrt.1	chr14:32821107-32821679	76328
uc001wrt.1	chr14:32824077-32824128	76379
uc001wrt.1	chr14:32825721-32825875	76533
uc001wrt.1	chr14:32825916-32826044	76661
uc001wrt.1	chr14:32826163-32826279	76777
uc001wrt.1	chr14:32830155-32830218	76840
uc001wrt.1	chr14:32830463-32830564	76941
uc001wrt.1	chr14:32830589-32830773	77125
uc001wrt.1	chr14:32836669-32836735	77191
uc001wrt.1	chr14:32840193-32840274	77272
uc001wrt.1	chr14:32840361-32840421	77332
uc001wrt.1	chr14:32845232-32845781	77881
uc001wrt.1	chr14:32846033-32846395	78243
uc001wrt.1	chr14:32846459-32846532	78316
uc001wrt.1	chr14:32846588-32846905	78633
uc001wrt.1	chr14:32846924-32847240	78949
uc001wrt.1	chr14:32847279-32847428	79098
uc001wrt.1	chr14:32848072-32848126	79152
uc001wrt.1	chr14:32848149-32848408	79411
uc001wrt.1	chr14:32848679-32848759	79491
uc001wrt.1	chr14:32849345-32849741	79887
uc001wrt.1	chr14:32851256-32851404	80035
uc001wrt.1	chr14:32851617-32851716	80134
uc001wrt.1	chr14:32851837-32851907	80204
uc001wrt.1	chr14:32851933-32852381	80652
uc001wrt.1	chr14:32852847-32852927	80732
uc001wrt.1	chr14:32855055-32855125	80802
uc001wrt.1	chr14:32855145-32855210	80867
uc001wrt.1	chr14:32855534-32855637	80970
uc001wrt.1	chr14:32859993-32860277	81254
uc001wrt.1	chr14:32861103-32861163	81314
uc001wrt.1	chr14:32862866-32863475	81923
uc001wrt.1	chr14:32863490-32863604	82037
uc001wrt.1	chr14:32869450-32869587	82174
uc001wrt.1	chr14:32869664-32869867	82377
uc001wrt.1	chr14:32869878-32870007	82506
uc001wrt.1	chr14:32870039-32870234	82701
uc001wrt.1	chr14:32871239-32871299	82761
uc001wrt.1	chr14:32871316-32871407	82852
uc001wrt.1	chr14:32871503-32871665	83014
uc001wrt.1	chr14:32872668-32872780	83126
uc001wrt.1	chr14:32872787-32872849	83188
uc001wrt.1	chr14:32878336-32878752	83604
uc001wrt.1	chr14:32880164-32880258	83698
uc001wrt.1	chr14:32881581-32881846	83963
uc001wrt.1	chr14:32881938-32882155	84180
uc001wrt.1	chr14:32884283-32884335	84232
uc001wrt.1	chr14:32884349-32884462	84345
uc001wrt.1	chr14:32884798-32884853	84400
uc001wrt.1	chr14:32888724-32888800	84476
uc001wrt.1	chr14:32888915-32889216	84777
uc001wrt.1	chr14:32889229-32889291	84839
uc001wrt.1	chr14:32889438-32889585	84986
uc001wrt.1	chr14:32889688-32889792	85090
uc001wrt.1	chr14:32889828-32890125	85387
uc001wrt.1	chr14:32890142-32890265	85510
uc001wrt.1	chr14:32895162-32895376	85724
uc001wrt.1	chr14:32895390-32895477	85811
uc001wrt.1	chr14:32896193-32896386	86004
uc001wrt.1	chr14:32898242-32898339	86101
uc001wrt.1	chr14:32902012-32902115	86204
uc001wrt.1	chr14:32903303-32903553	86454
uc001wrt.1	chr14:32904152-32904410	86712
uc001wrt.1	chr14:32906346-32906478	86844
uc001wrt.1	chr14:32906487-32906612	86969
uc001wrt.1	chr14:32912013-32912196	87152
uc001wrt.1	chr14:32914141-32914591	87602
uc001wrt.1	chr14:32918784-32918867	87685
uc001wrt.1	chr14:32919910-32920229	88004
uc001wrt.1	chr14:32920636-32920944	88312
uc001wrt.1	chr14:32922476-32922664	88500
uc001wrt.1	chr14:32922836-32922915	88579
uc001wrt.1	chr14:32923951-32924164	88792
uc001wrt.1	chr14:32924612-32924755	88935
uc001wrt.1	chr14:32928229-32928290	88996
uc001wrt.1	chr14:32928737-32928989	89248
uc001wrt.1	chr14:32929387-32929521	89382
uc001wrt.1	chr14:32932535-32932658	89505
uc001wrt.1	chr14:32932668-32933383	90220
uc001wrt.1	chr14:32933697-32933853	90376
uc001wrt.1	chr14:32934039-32934253	90590
uc001wrt.1	chr14:32934695-32934776	90671
uc001wrt.1	chr14:32936907-32937061	90825
uc001wrt.1	chr14:32937094-32937203	90934
uc001wrt.1	chr14:32937240-32937358	91052
uc001wrt.1	chr14:32937724-32937804	91132
uc001wrt.1	chr14:32937813-32938039	91358
uc001wrt.1	chr14:32938210-32938273	91421
uc001wrt.1	chr14:32938321-32938448	91548
uc001wrt.1	chr14:32939226-32939312	91634
uc001wrt.1	chr14:32939467-32939537	91704
uc001wrt.1	chr14:32940004-32940098	91798
uc001wrt.1	chr14:32942260-32942637	92175
uc001wrt.1	chr14:32945772-32945874	92277
uc001wrt.1	chr14:32945878-32945982	92381
uc001wrt.1	chr14:32947416-32947661	92626
uc001wrt.1	chr14:32949006-32949126	92746
uc001wrt.1	chr14:32952383-32952540	92903
uc001wrt.1	chr14:32955167-32955229	92965
uc001wrt.1	chr14:32955788-32955868	93045
uc001wrt.1	chr14:32957644-32957842	93243
uc001wrt.1	chr14:32958577-32958687	93353
uc001wrt.1	chr14:32958934-32959119	93538
uc001wrt.1	chr14:32959141-32960065	94462
uc001wrt.1	chr14:32961047-32961227	94642
uc001wrt.1	chr14:32965876-32965943	94709
uc001wrt.1	chr14:32967433-32967514	94790
uc001wrt.1	chr14:32969670-32969903	95023
uc001wrt.1	chr14:32969949-32970134	95208
uc001wrt.1	chr14:32970526-32970618	95300
uc001wrt.1	chr14:32971525-32971994	95769
uc001wrt.1	chr14:32972053-32972105	95821
uc001wrt.1	chr14:32975641-32975731	95911
uc001wrt.1	chr14:32975744-32975836	96003
uc001wrt.1	chr14:32976361-32976505	96147
uc001wrt.1	chr14:32977096-32977157	96208
uc001wrt.1	chr14:32985009-32985109	96308
uc001wrt.1	chr14:32987637-32987691	96362
uc001wrt.1	chr14:32988723-32989055	96694
uc001wrt.1	chr14:32991024-32991098	96768
uc001wrt.1	chr14:32991343-32991413	96838
uc001wrt.1	chr14:32992155-32992359	97042
uc001wrt.1	chr14:32992644-32992717	97115
uc001wrt.1	chr14:32994591-32994823	97347
uc001wrt.1	chr14:32994921-32995386	97812
uc001wrt.1	chr14:32995398-32995451	97865
uc001wrt.1	chr14:32996073-32996256	98048
uc001wrt.1	chr14:32997450-32997509	98107
uc001wrt.1	chr14:33002243-33002304	98168
uc001wrt.1	chr14:33002309-33002528	98387
uc001wrt.1	chr14:33003025-33003186	98548
uc001wrt.1	chr14:33003300-33003368	98616
uc001wrt.1	chr14:33006316-33006399	98699
uc001wrt.1	chr14:33006651-33006841	98889
uc001wrt.1	chr14:33006864-33006927	98952
uc001wrt.1	chr14:33007092-33007385	99245
uc001wrt.1	chr14:33007491-33007596	99350
uc001wrt.1	chr14:33009547-33009724	99527
uc001wrt.1	chr14:33014758-33014839	99608
uc001wrt.1	chr14:33015151-33015503	99960
uc001wrt.1	chr14:33016649-33017404	100715
uc001wrt.1	chr14:33017410-33017559	100864
uc001wrt.1	chr14:33018555-33018753	101062
uc001wrt.1	chr14:33018990-33019046	101118
uc001wrt.1	chr14:33019725-33019880	101273
uc001wrt.1	chr14:33019917-33020202	101558
uc001wrt.1	chr14:33020323-33020757	101992
uc001wrt.1	chr14:33020930-33021029	102091
uc001wrt.1	chr14:33024123-33024475	102443
uc001wrt.1	chr14:33025763-33025843	102523
uc001wrt.1	chr14:33025851-33026026	102698
uc001wrt.1	chr14:33026169-33026571	103100
uc001wrt.1	chr14:33028662-33028898	103336
uc001wrt.1	chr14:33029065-33029313	103584
uc001wrt.1	chr14:33029355-33029630	103859
uc001wrt.1	chr14:33030982-33031262	104139
uc001wrt.1	chr14:33031591-33031934	104482
uc001wrt.1	chr14:33032570-33033082	104994
uc001wrt.1	chr14:33040974-33041061	105081
uc001wrt.1	chr14:33043315-33043401	105167
uc001wrt.1	chr14:33043410-33043542	105299
uc001wrt.1	chr14:33044323-33044589	105565
uc001wrt.1	chr14:33047153-33047269	105681
uc001wrt.1	chr14:33049101-33049298	105878
uc001wrt.1	chr14:33049333-33049399	105944
uc001wrt.1	chr14:33050198-33050423	106169
uc001wrt.1	chr14:33051349-33051584	106404
uc001wrt.1	chr14:33052926-33053039	106517
uc001wrt.1	chr14:33053077-33053135	106575
uc001wrt.1	chr14:33053697-33053826	106704
uc001wrt.1	chr14:33059253-33059304	106755
uc001wrt.1	chr14:33059409-33059475	106821
uc001wrt.1	chr14:33059820-33059970	106971
uc001wrt.1	chr14:33060102-33060359	107228
uc001wrt.1	chr14:33060365-33060572	107435
uc001wrt.1	chr14:33060581-33060844	107698
uc001wrt.1	chr14:33060865-33060928	107761
uc001wrt.1	chr14:33060935-33061125	107951
uc001wrt.1	chr14:33061138-33061256	108069
uc001wrt.1	chr14:33061334-33061404	108139
uc001wrt.1	chr14:33065462-33065527	108204
uc001wrt.1	chr14:33065601-33065684	108287
uc001wrt.1	chr14:33068291-33068474	108470
uc001wrt.1	chr14:33068499-33068565	108536
uc001wrt.1	chr14:33068842-33069706	109400
uc001wrt.1	chr14:33073343-33073424	109481
uc001wrt.1	chr14:33075206-33075579	109854
uc001wrt.1	chr14:33076109-33076171	109916
uc001wrt.1	chr14:33077393-33077524	110047
uc001wrt.1	chr14:33077540-33077617	110124
uc001wrt.1	chr14:33078310-33078362	110176
uc001wrt.1	chr14:33079014-33079763	110925
uc001wrt.1	chr14:33080209-33080455	111171
uc001wrt.1	chr14:33086027-33086164	111308
uc001wrt.1	chr14:33086179-33086302	111431
uc001wrt.1	chr14:33087351-33087435	111515
uc001wrt.1	chr14:33089679-33089815	111651
uc001wrt.1	chr14:33090136-33090242	111757
uc001wrt.1	chr14:33090247-33090324	111834
uc001wrt.1	chr14:33092155-33092246	111925
uc001wrt.1	chr14:33093357-33093602	112170
uc001wrt.1	chr14:33093747-33093983	112406
uc001wrt.1	chr14:33094032-33094471	112845
uc001wrt.1	chr14:33094938-33095022	112929
uc001wrt.1	chr14:33099390-33099694	113233
uc001wrt.1	chr14:33100197-33100354	113390
uc001wrt.1	chr14:33100432-33100601	113559
uc001wrt.1	chr14:33100653-33101145	114051
uc001wrt.1	chr14:33104000-33104057	114108
uc001wrt.1	chr14:33104072-33104134	114170
uc001wrt.1	chr14:33104197-33104567	114540
uc001wrt.1	chr14:33104596-33104683	114627
uc001wrt.1	chr14:33104921-33105390	115096
uc001wrt.1	chr14:33106051-33106120	115165
uc001wrt.1	chr14:33106156-33106699	115708
uc001wrt.1	chr14:33106813-33106867	115762
uc001wrt.1	chr14:33107166-33107276	115872
uc001wrt.1	chr14:33107297-33107461	116036
uc001wrt.1	chr14:33107524-33107787	116299
uc001wrt.1	chr14:33108137-33108287	116449
uc001wrt.1	chr14:33109402-33109463	116510
uc001wrt.1	chr14:33109478-33109940	116972
uc001wrt.1	chr14:33109971-33110038	117039
uc001wrt.1	chr14:33110357-33110899	117581
uc001wrt.1	chr14:33114996-33115109	117694
uc001wrt.1	chr14:33115155-33115595	118134
uc001wrt.1	chr14:33118314-33118596	118416
uc001wrt.1	chr14:33118803-33118921	118534
uc001wrt.1	chr14:33119863-33120213	118884
uc001wrt.1	chr14:33120242-33120315	118957
uc001wrt.1	chr14:33122446-33122525	119036
uc001wrt.1	chr14:33126940-33127160	119256
uc001wrt.1	chr14:33127396-33127466	119326
uc001wrt.1	chr14:33127880-33127960	119406
uc001wrt.1	chr14:33128252-33128308	119462
uc001wrt.1	chr14:33128391-33128469	119540
uc001wrt.1	chr14:33130596-33130689	119633
uc001wrt.1	chr14:33134142-33134342	119833
uc001wrt.1	chr14:33134363-33134431	119901
uc001wrt.1	chr14:33134478-33134546	119969
uc001wrt.1	chr14:33135161-33135937	120745
uc001wrt.1	chr14:33135949-33136047	120843
uc001wrt.1	chr14:33136361-33136435	120917
uc001wrt.1	chr14:33137741-33137975	121151
uc001wrt.1	chr14:33138158-33138657	121650
uc001wrt.1	chr14:33140079-33140394	121965
uc001wrt.1	chr14:33140406-33140502	122061
uc001wrt.1	chr14:33142884-33142999	122176
uc001wrt.1	chr14:33148395-33148482	122263
uc001wrt.1	chr14:33148516-33148767	122514
uc001wrt.1	chr14:33150720-33150927	122721
uc001wrt.1	chr14:33151450-33151505	122776
uc001wrt.1	chr14:33155616-33156161	123321
uc001wrt.1	chr14:33156196-33156322	123447
uc001wrt.1	chr14:33158643-33159363	124167
uc001wrt.1	chr14:33160783-33160971	124355
uc001wrt.1	chr14:33161336-33161568	124587
uc001wrt.1	chr14:33161681-33161766	124672
uc001wrt.1	chr14:33162755-33162879	124796
uc001wrt.1	chr14:33164562-33164690	124924
uc001wrt.1	chr14:33167289-33167653	125288
uc001wrt.1	chr14:33168575-33168657	125370
uc001wrt.1	chr14:33168743-33168916	125543
uc001wrt.1	chr14:33169089-33169184	125638
uc001wrt.1	chr14:33169206-33169696	126128
uc001wrt.1	chr14:33169700-33170002	126430
uc001wrt.1	chr14:33170016-33170283	126697
uc001wrt.1	chr14:33170304-33170752	127145
uc001wrt.1	chr14:33175729-33175780	127196
uc001wrt.1	chr14:33176383-33176732	127545
uc001wrt.1	chr14:33177641-33178010	127914
uc001wrt.1	chr14:33179517-33179573	127970
uc001wrt.1	chr14:33180844-33181547	128673
uc001wrt.1	chr14:33181559-33181646	128760
uc001wrt.1	chr14:33181662-33181735	128833
uc001wrt.1	chr14:33181757-33182303	129379
uc001wrt.1	chr14:33182370-33183042	130051
uc001wrt.1	chr14:33183139-33183258	130170
uc001wrt.1	chr14:33184420-33184487	130237
uc001wrt.1	chr14:33186498-33186557	130296
uc001wrt.1	chr14:33189403-33189521	130414
uc001wrt.1	chr14:33189534-33189587	130467
uc001wrt.1	chr14:33191297-33191541	130711
uc001wrt.1	chr14:33191850-33191932	130793
uc001wrt.1	chr14:33192174-33192822	131441
uc001wrt.1	chr14:33192995-33193336	131782
uc001wrt.1	chr14:33193578-33193734	131938
uc001wrt.1	chr14:33198568-33198654	132024
uc001wrt.1	chr14:33199456-33199553	132121
uc001wrt.1	chr14:33199710-33199770	132181
uc001wrt.1	chr14:33199774-33199888	132295
uc001wrt.1	chr14:33199906-33200011	132400
uc001wrt.1	chr14:33200023-33200937	133314
uc001wrt.1	chr14:33206481-33206634	133467
uc001wrt.1	chr14:33207966-33208102	133603
uc001wrt.1	chr14:33208154-33208294	133743
uc001wrt.1	chr14:33209112-33209573	134204
uc001wrt.1	chr14:33210157-33210335	134382
uc001wrt.1	chr14:33210348-33210424	134458
uc001wrt.1	chr14:33213284-33213657	134831
uc001wrt.1	chr14:33213672-33213751	134910
uc001wrt.1	chr14:33213764-33213841	134987
uc001wrt.1	chr14:33214433-33214696	135250
uc001wrt.1	chr14:33215370-33215620	135500
uc001wrt.1	chr14:33215646-33215779	135633
uc001wrt.1	chr14:33215780-33216477	136330
uc001wrt.1	chr14:33218284-33218789	136835
uc001wrt.1	chr14:33219089-33219164	136910
uc001wrt.1	chr14:33219720-33219802	136992
uc001wrt.1	chr14:33220275-33220668	137385
uc001wrt.1	chr14:33220927-33221151	137609
uc001wrt.1	chr14:33222426-33222774	137957
uc001wrt.1	chr14:33229178-33229304	138083
uc001wrt.1	chr14:33229316-33229514	138281
uc001wrt.1	chr14:33229711-33230125	138695
uc001wrt.1	chr14:33230347-33230419	138767
uc001wrt.1	chr14:33230777-33230927	138917
uc001wrt.1	chr14:33230939-33231234	139212
uc001wrt.1	chr14:33231243-33231559	139528
uc001wrt.1	chr14:33232635-33233336	140229
uc001wrt.1	chr14:33234384-33234814	140659
uc001wrt.1	chr14:33235571-33235832	140920
uc001wrt.1	chr14:33238633-33238774	141061
uc001wrt.1	chr14:33238782-33239262	141541
uc001wrt.1	chr14:33239292-33239666	141915
uc001wrt.1	chr14:33241113-33241166	141968
uc001wrt.1	chr14:33241184-33241493	142277
uc001wrt.1	chr14:33243433-33243702	142546
uc001wrt.1	chr14:33244038-33244159	142667
uc001wrt.1	chr14:33244444-33244495	142718
uc001wrt.1	chr14:33244614-33244970	143074
uc001wrt.1	chr14:33244987-33245055	143142
uc001wrt.1	chr14:33246022-33246276	143396
uc001wrt.1	chr14:33246321-33246467	143542
uc001wrt.1	chr14:33246620-33246716	143638
uc001wrt.1	chr14:33247361-33247519	143796
uc001wrt.1	chr14:33247530-33247656	143922
uc001wrt.1	chr14:33248118-33248172	143976
uc001wrt.1	chr14:33248197-33248284	144063
uc001wrt.1	chr14:33248927-33249200	144336
uc001wrt.1	chr14:33250095-33250200	144441
uc001wrt.1	chr14:33250461-33250625	144605
uc001wrt.1	chr14:33250821-33251092	144876
uc001wrt.1	chr14:33253955-33254298	145219
uc001wrt.1	chr14:33256715-33256849	145353
uc001wrt.1	chr14:33257329-33257393	145417
uc001wrt.1	chr14:33259133-33259841	146125
uc001wrt.1	chr14:33259897-33259952	146180
uc001wrt.1	chr14:33260860-33260925	146245
uc001wrt.1	chr14:33261368-33261465	146342
uc001wrt.1	chr14:33261625-33261796	146513
uc001wrt.1	chr14:33263208-33263313	146618
uc001wrt.1	chr14:33266158-33266570	147030
uc001wrt.1	chr14:33266640-33266744	147134
uc001wrt.1	chr14:33266770-33266857	147221
uc001wrt.1	chr14:33266956-33267162	147427
uc001wrt.1	chr14:33267285-33267394	147536
uc001wrt.1	chr14:33270665-33270750	147621
uc001wrt.1	chr14:33272032-33272268	147857
uc001wrt.1	chr14:33272281-33272786	148362
uc001wrt.1	chr14:33274868-33275026	148520
uc001wrt.1	chr14:33276667-33276830	148683
uc001wrt.1	chr14:33277696-33277752	148739
uc001wrt.1	chr14:33277766-33277900	148873
uc001wrt.1	chr14:33280237-33280304	148940
uc001wrt.1	chr14:33280384-33280469	149025
uc001wrt.1	chr14:33280484-33280674	149215
uc001wrt.1	chr14:33284633-33284949	149531
uc001wrt.1	chr14:33287340-33287534	149725
uc001wrt.1	chr14:33289142-33289449	150032
uc001wrt.1	chr14:33291176-33291232	150088
uc001wrt.1	chr14:33291478-33291928	150538
uc001wrt.1	chr14:33292144-33292321	150715
uc001wrt.1	chr14:33292343-33292500	150872
uc001wrt.1	chr14:33292518-33292620	150974
uc001wrt.1	chr14:33297696-33298008	151286
uc001wrt.1	chr14:33298060-33298137	151363
uc001wrt.1	chr14:33299670-33299829	151522
uc001wrt.1	chr14:33299848-33299901	151575
uc001wrt.1	chr14:33299920-33300056	151711
uc001wrt.1	chr14:33300085-33300185	151811
uc001wrt.1	chr14:33300327-33300459	151943
uc001wrt.1	chr14:33300474-33300668	152137
uc001wrt.1	chr14:33300911-33301392	152618
uc001wrt.1	chr14:33301628-33301757	152747
uc001wrt.1	chr14:33301780-33301864	152831
uc001wrt.1	chr14:33303733-33304029	153127
uc001wrt.1	chr14:33304057-33304247	153317
uc001wrt.1	chr14:33304255-33304383	153445
uc001wrt.1	chr14:33306354-33306542	153633
uc001wrt.1	chr14:33306626-33306683	153690
uc001wrt.1	chr14:33306758-33306960	153892
uc001wrt.1	chr14:33311441-33311617	154068
uc001wrt.1	chr14:33311623-33311869	154314
uc001wrt.1	chr14:33311973-33312062	154403
uc001wrt.1	chr14:33313574-33313699	154528
uc001wrt.1	chr14:33313975-33314127	154680
uc001wrt.1	chr14:33315574-33315625	154731
uc001wrt.1	chr14:33316070-33316140	154801
uc001wrt.1	chr14:33316690-33316754	154865
uc001wrt.1	chr14:33316777-33317158	155246
uc001wrt.1	chr14:33319166-33319306	155386
uc001wrt.1	chr14:33319510-33319671	155547
uc001wrt.1	chr14:33319692-33319745	155600
uc001wrt.1	chr14:33319771-33320631	156460
uc001wrt.1	chr14:33321858-33322148	156750
uc001wrt.1	chr14:33326245-33326536	157041
uc001wrt.1	chr14:33326575-33326908	157374
uc001wrt.1	chr14:33326947-33327125	157552
uc001wrt.1	chr14:33327291-33327515	157776
uc001wrt.1	chr14:33327521-33327761	158016
uc001wrt.1	chr14:33329344-33329521	158193
uc001wrt.1	chr14:33331000-33331093	158286
uc001wrt.1	chr14:33331102-33331161	158345
uc001wrt.1	chr14:33331494-33331793	158644
uc001wrt.1	chr14:33331891-33332234	158987
uc001wrt.1	chr14:33332242-33332364	159109
uc001wrt.1	chr14:33332435-33332641	159315
uc001wrt.1	chr14:33332669-33332721	159367
uc001wrt.1	chr14:33333941-33334273	159699
uc001wrt.1	chr14:33335352-33335408	159755
uc001wrt.1	chr14:33335807-33335876	159824
uc001wrt.1	chr14:33335968-33336048	159904
uc001wrt.1	chr14:33336152-33336205	159957
uc001wrt.1	chr14:32478209-32478323	160071
uc001wrt.1	chr14:32754138-32754383	160316
uc001wrt.1	chr14:32906148-32906225	160393
uc001wrt.1	chr14:33099077-33099167	160483
uc001wrt.1	chr14:33215167-33215342	160658
uc001wrt.1	chr14:33274170-33274289	160777
uc001wrt.1	chr14:33313293-33313487	160971
uc001wrt.1	chr14:33317422-33317529	161078
uc001wrt.1	chr14:33332853-33333001	161226
uc001wrt.1	chr14:33336413-33336538	161351
uc001wrt.1	chr14:33338690-33340702	163363
uc002zqw.1	chr22:18304308-18309308	168363
uc002zqw.1	chr22:18312482-18312553	168434
uc002zqw.1	chr22:18316960-18317114	168588
uc002zqw.1	chr22:18333563-18333620	168645
uc002zqw.1	chr22:18309308-18309420	168757
uc002zqw.1	chr22:18328721-18328812	168848
uc002zqw.1	chr22:18329755-18330338	169431
uc002zqw.1	chr22:18331088-18331282	169625
uc002zqw.1	chr22:18331690-18331822	169757
uc002zqw.1	chr22:18336058-18336530	170229
uc003mlw.1	chr5:179712921-179717921	175229
uc003mlw.1	chr5:179683990-179684046	175285
uc003mlw.1	chr5:179708336-179708661	175610
uc003mlw.1	chr5:179711848-179711943	175705
uc003mlw.1	chr5:179660305-179661214	176614
uc003mlw.1	chr5:179662028-179662190	176776
uc003mlw.1	chr5:179664377-179664545	176944
uc003mlw.1	chr5:179666781-179666909	177072
uc003mlw.1	chr5:179672035-179672150	177187
uc003mlw.1	chr5:179673412-179673570	177345
uc003mlw.1	chr5:179675946-179676067	177466
uc003mlw.1	chr5:179676369-179676467	177564
uc003mlw.1	chr5:179676568-179676664	177660
uc003mlw.1	chr5:179678398-179678562	177824
uc003mlw.1	chr5:179683793-179683911	177942
uc003mlw.1	chr5:179684421-179684501	178022
uc003mlw.1	chr5:179687882-179687944	178084
uc003mlw.1	chr5:179690305-179690440	178219
uc003mlw.1	chr5:179691100-179691159	178278
uc003mlw.1	chr5:179695433-179695559	178404
uc003mlw.1	chr5:179696084-179696183	178503
uc003mlw.1	chr5:179698098-179698206	178611
uc003mlw.1	chr5:179712816-179712921	178716
uc003mcz.1	chr5:174803769-174808769	183716
uc003mcz.1	chr5:174800280-174803191	186627
uc003mcz.1	chr5:174803307-174803769	187089
uc001gow.1	chr1:179714338-179719338	192089
uc001gow.1	chr1:179721142-179721264	192211
uc001gow.1	chr1:179723199-179723267	192279
uc001gow.1	chr1:179725038-179725135	192376
uc001gow.1	chr1:179726826-179726920	192470
uc001gow.1	chr1:179732535-179732600	192535
uc001gow.1	chr1:179732656-179732723	192602
uc001gow.1	chr1:179736752-179736863	192713
uc001gow.1	chr1:179736871-179736941	192783
uc001gow.1	chr1:179737374-179737467	192876
uc001gow.1	chr1:179737505-179737695	193066
uc001gow.1	chr1:179739009-179739286	193343
uc001gow.1	chr1:179740546-179740622	193419
uc001gow.1	chr1:179740637-179740742	193524
uc001gow.1	chr1:179740967-179741059	193616
uc001gow.1	chr1:179750357-179750413	193672
uc001gow.1	chr1:179753488-179753614	193798
uc001gow.1	chr1:179756795-179756865	193868
uc001gow.1	chr1:179757929-179758001	193940
uc001gow.1	chr1:179758063-179758293	194170
uc001gow.1	chr1:179759950-179760062	194282
uc001gow.1	chr1:179768073-179768192	194401
uc001gow.1	chr1:179769990-179770086	194497
uc001gow.1	chr1:179777269-179777353	194581
uc001gow.1	chr1:179783444-179783584	194721
uc001gow.1	chr1:179784449-179784513	194785
uc001gow.1	chr1:179784588-179784658	194855
uc001gow.1	chr1:179786638-179786861	195078
uc001gow.1	chr1:179787095-179787153	195136
uc001gow.1	chr1:179792599-179792687	195224
uc001gow.1	chr1:179798302-179798401	195323
uc001gow.1	chr1:179798586-179798642	195379
uc001gow.1	chr1:179798658-179798851	195572
uc001gow.1	chr1:179798871-179798935	195636
uc001gow.1	chr1:179801654-179801737	195719
uc001gow.1	chr1:179801744-179801846	195821
uc001gow.1	chr1:179801890-179801960	195891
uc001gow.1	chr1:179805244-179805298	195945
uc001gow.1	chr1:179813305-179813357	195997
uc001gow.1	chr1:179813368-179813431	196060
uc001gow.1	chr1:179818229-179818310	196141
uc001gow.1	chr1:179831719-179831838	196260
uc001gow.1	chr1:179832411-179832610	196459
uc001gow.1	chr1:179832834-179832959	196584
uc001gow.1	chr1:179840377-179840474	196681
uc001gow.1	chr1:179843326-179843453	196808
uc001gow.1	chr1:179853453-179853714	197069
uc001gow.1	chr1:179861656-179862007	197420
uc001gow.1	chr1:179862575-179862630	197475
uc001gow.1	chr1:179862649-179862833	197659
uc001gow.1	chr1:179864171-179864533	198021
uc001gow.1	chr1:179864549-179864627	198099
uc001gow.1	chr1:179872936-179873063	198226
uc001gow.1	chr1:179876389-179876556	198393
uc001gow.1	chr1:179882618-179882723	198498
uc001gow.1	chr1:179883408-179883485	198575
uc001gow.1	chr1:179893112-179893207	198670
uc001gow.1	chr1:179894503-179894560	198727
uc001gow.1	chr1:179895104-179895280	198903
uc001gow.1	chr1:179902781-179902832	198954
uc001gow.1	chr1:179905940-179906088	199102
uc001gow.1	chr1:179906111-179906235	199226
uc001gow.1	chr1:179910912-179911006	199320
uc001gow.1	chr1:179911272-179911382	199430
uc001gow.1	chr1:179937044-179937138	199524
uc001gow.1	chr1:179937151-179937248	199621
uc001gow.1	chr1:179937592-179937654	199683
uc001gow.1	chr1:179937812-179937877	199748
uc001gow.1	chr1:179939865-179939917	199800
uc001gow.1	chr1:179939941-179940028	199887
uc001gow.1	chr1:179940498-179940550	199939
uc001gow.1	chr1:179948002-179948084	200021
uc001gow.1	chr1:179948733-179948790	200078
uc001gow.1	chr1:179948806-179948874	200146
uc001gow.1	chr1:179951271-179951389	200264
uc001gow.1	chr1:179963964-179964095	200395
uc001gow.1	chr1:179973079-179973151	200467
uc001gow.1	chr1:179979810-179979964	200621
uc001gow.1	chr1:179980508-179980564	200677
uc001gow.1	chr1:179980589-179980651	200739
uc001gow.1	chr1:179995661-179995770	200848
uc001gow.1	chr1:180000094-180000201	200955
uc001gow.1	chr1:180005808-180005931	201078
uc001gow.1	chr1:180009541-180009682	201219
uc001gow.1	chr1:180015162-180015314	201371
uc001gow.1	chr1:180015361-180015458	201468
uc001gow.1	chr1:180016349-180016412	201531
uc001gow.1	chr1:180016427-180016525	201629
uc001gow.1	chr1:180016720-180016775	201684
uc001gow.1	chr1:180016908-180017099	201875
uc001gow.1	chr1:180018854-180018970	201991
uc001gow.1	chr1:180020210-180020269	202050
uc001gow.1	chr1:180025813-180026026	202263
uc001gow.1	chr1:180028048-180028139	202354
uc001gow.1	chr1:180029384-180029569	202539
uc001gow.1	chr1:180029924-180030060	202675
uc001gow.1	chr1:179719338-179719769	203106
uc001gow.1	chr1:179746235-179746341	203212
uc001gow.1	chr1:179747129-179747269	203352
uc001gow.1	chr1:179813524-179813628	203456
uc001gow.1	chr1:179814830-179814983	203609
uc001gow.1	chr1:179816353-179816535	203791
uc001gow.1	chr1:179887096-179887200	203895
uc001gow.1	chr1:179946712-179946828	204011
uc001gow.1	chr1:179951096-179951150	204065
uc001gow.1	chr1:179951798-179951888	204155
uc001gow.1	chr1:179952851-179953061	204365
uc001gow.1	chr1:179953813-179953926	204478
uc001gow.1	chr1:179955509-179955622	204591
uc001gow.1	chr1:179955964-179956096	204723
uc001gow.1	chr1:179956541-179956614	204796
uc001gow.1	chr1:179957516-179957634	204914
uc001gow.1	chr1:179960228-179960296	204982
uc001gow.1	chr1:179961823-179961921	205080
uc001gow.1	chr1:179966933-179966990	205137
uc001gow.1	chr1:179968142-179968793	205788
uc001gow.1	chr1:179969195-179969509	206102
uc001gow.1	chr1:179972033-179972193	206262
uc001gow.1	chr1:179973283-179973413	206392
uc001gow.1	chr1:179974125-179974185	206452
uc001gow.1	chr1:179974905-179975012	206559
uc001gow.1	chr1:179986234-179986246	206571
uc001gow.1	chr1:179987901-179987998	206668
uc001gow.1	chr1:179990995-179991156	206829
uc001gow.1	chr1:179991714-179991852	206967
uc001gow.1	chr1:179992683-179992885	207169
uc001gow.1	chr1:179993705-179993870	207334
uc001gow.1	chr1:179994516-179994627	207445
uc001gow.1	chr1:179998332-179998416	207529
uc001gow.1	chr1:179999164-179999290	207655
uc001gow.1	chr1:180002304-180002370	207721
uc001gow.1	chr1:180007051-180007143	207813
uc001gow.1	chr1:180007824-180007990	207979
uc001gow.1	chr1:180011859-180011987	208107
uc001gow.1	chr1:180017185-180017282	208204
uc001gow.1	chr1:180019437-180019543	208310
uc001gow.1	chr1:180020419-180020527	208418
uc001gow.1	chr1:180021076-180021177	208519
uc001gow.1	chr1:180021471-180021578	208626
uc001gow.1	chr1:180026203-180026315	208738
uc001gow.1	chr1:180030622-180030803	208919
uc001gow.1	chr1:180032426-180032617	209110
uc001gow.1	chr1:180034050-180037338	212398
uc001baa.1	chr1:17210854-17215854	217398
uc001baa.1	chr1:17185039-17185440	217799
uc001baa.1	chr1:17185544-17185714	217969
uc001baa.1	chr1:17185886-17186038	218121
uc001baa.1	chr1:17186127-17186351	218345
uc001baa.1	chr1:17187219-17187316	218442
uc001baa.1	chr1:17187403-17187556	218595
uc001baa.1	chr1:17188772-17188852	218675
uc001baa.1	chr1:17188968-17189085	218792
uc001baa.1	chr1:17189208-17189369	218953
uc001baa.1	chr1:17190815-17190940	219078
uc001baa.1	chr1:17191090-17191211	219199
uc001baa.1	chr1:17191324-17191484	219359
uc001baa.1	chr1:17191567-17191663	219455
uc001baa.1	chr1:17192710-17192917	219662
uc001baa.1	chr1:17195057-17195246	219851
uc001baa.1	chr1:17195335-17195382	219898
uc001baa.1	chr1:17195467-17195578	220009
uc001baa.1	chr1:17196101-17196257	220165
uc001baa.1	chr1:17199092-17199224	220297
uc001baa.1	chr1:17199327-17199394	220364
uc001baa.1	chr1:17199481-17199616	220499
uc001baa.1	chr1:17201115-17201185	220569
uc001baa.1	chr1:17201377-17201455	220647
uc001baa.1	chr1:17203413-17203493	220727
uc001baa.1	chr1:17203773-17203903	220857
uc001baa.1	chr1:17204095-17204154	220916
uc001baa.1	chr1:17204455-17204638	221099
uc001baa.1	chr1:17204765-17204860	221194
uc001baa.1	chr1:17210810-17210854	221238
uc002oit.1	chr19:43611179-43616179	226238
uc002oit.1	chr19:43617086-43617173	226325
uc002oit.1	chr19:43617390-43617455	226390
uc002oit.1	chr19:43625039-43625160	226511
uc002oit.1	chr19:43628334-43628476	226653
uc002oit.1	chr19:43674436-43674559	226776
uc002oit.1	chr19:43685790-43685892	226878
uc002oit.1	chr19:43706320-43706376	226934
uc002oit.1	chr19:43706639-43706691	226986
uc002oit.1	chr19:43707092-43707163	227057
uc002oit.1	chr19:43718852-43718928	227133
uc002oit.1	chr19:43719693-43719758	227198
uc002oit.1	chr19:43722805-43722993	227386
uc002oit.1	chr19:43728730-43728816	227472
uc002oit.1	chr19:43742125-43742244	227591
uc002oit.1	chr19:43616179-43616354	227766
uc002oit.1	chr19:43623224-43623344	227886
uc002oit.1	chr19:43624828-43624933	227991
uc002oit.1	chr19:43626037-43626112	228066
uc002oit.1	chr19:43626197-43626276	228145
uc002oit.1	chr19:43626628-43626741	228258
uc002oit.1	chr19:43627063-43627157	228352
uc002oit.1	chr19:43628951-43629045	228446
uc002oit.1	chr19:43629173-43629248	228521
uc002oit.1	chr19:43630834-43630991	228678
uc002oit.1	chr19:43631128-43631293	228843
uc002oit.1	chr19:43634243-43634365	228965
uc002oit.1	chr19:43635298-43635494	229161
uc002oit.1	chr19:43637714-43637850	229297
uc002oit.1	chr19:43637930-43638026	229393
uc002oit.1	chr19:43638112-43638231	229512
uc002oit.1	chr19:43639976-43640110	229646
uc002oit.1	chr19:43640530-43640772	229888
uc002oit.1	chr19:43641625-43641818	230081
uc002oit.1	chr19:43642854-43643071	230298
uc002oit.1	chr19:43645902-43646007	230403
uc002oit.1	chr19:43646226-43646330	230507
uc002oit.1	chr19:43647118-43647202	230591
uc002oit.1	chr19:43648570-43648878	230899
uc002oit.1	chr19:43650089-43650292	231102
uc002oit.1	chr19:43651445-43651620	231277
uc002oit.1	chr19:43651784-43651993	231486
uc002oit.1	chr19:43655856-43656251	231881
uc002oit.1	chr19:43657797-43657930	232014
uc002oit.1	chr19:43660189-43660350	232175
uc002oit.1	chr19:43660914-43661080	232341
uc002oit.1	chr19:43665506-43665593	232428
uc002oit.1	chr19:43665769-43665996	232655
uc002oit.1	chr19:43668069-43668682	233268
uc002oit.1	chr19:43671656-43671923	233535
uc002oit.1	chr19:43672555-43672756	233736
uc002oit.1	chr19:43673100-43673212	233848
uc002oit.1	chr19:43674969-43675116	233995
uc002oit.1	chr19:43676831-43677105	234269
uc002oit.1	chr19:43678694-43678809	234384
uc002oit.1	chr19:43678888-43679021	234517
uc002oit.1	chr19:43679339-43679434	234612
uc002oit.1	chr19:43681587-43681723	234748
uc002oit.1	chr19:43682114-43682301	234935
uc002oit.1	chr19:43682387-43682496	235044
uc002oit.1	chr19:43683085-43683206	235165
uc002oit.1	chr19:43683300-43683470	235335
uc002oit.1	chr19:43684986-43685207	235556
uc002oit.1	chr19:43685359-43685450	235647
uc002oit.1	chr19:43686699-43686840	235788
uc002oit.1	chr19:43687227-43687391	235952
uc002oit.1	chr19:43687482-43687561	236031
uc002oit.1	chr19:43687788-43687878	236121
uc002oit.1	chr19:43688285-43688426	236262
uc002oit.1	chr19:43688782-43688857	236337
uc002oit.1	chr19:43688950-43689026	236413
uc002oit.1	chr19:43689308-43689432	236537
uc002oit.1	chr19:43690191-43690307	236653
uc002oit.1	chr19:43692977-43693045	236721
uc002oit.1	chr19:43693139-43693261	236843
uc002oit.1	chr19:43694040-43694090	236893
uc002oit.1	chr19:43694551-43694612	236954
uc002oit.1	chr19:43694724-43694963	237193
uc002oit.1	chr19:43697505-43697587	237275
uc002oit.1	chr19:43698566-43698697	237406
uc002oit.1	chr19:43699838-43700171	237739
uc002oit.1	chr19:43701693-43701934	237980
uc002oit.1	chr19:43705507-43705595	238068
uc002oit.1	chr19:43705696-43705789	238161
uc002oit.1	chr19:43706394-43706409	238176
uc002oit.1	chr19:43707811-43707982	238347
uc002oit.1	chr19:43709472-43709532	238407
uc002oit.1	chr19:43710126-43710264	238545
uc002oit.1	chr19:43710785-43710898	238658
uc002oit.1	chr19:43711078-43711175	238755
uc002oit.1	chr19:43711430-43711537	238862
uc002oit.1	chr19:43714969-43715021	238914
uc002oit.1	chr19:43715150-43715216	238980
uc002oit.1	chr19:43717199-43717299	239080
uc002oit.1	chr19:43717620-43717700	239160
uc002oit.1	chr19:43717795-43717872	239237
uc002oit.1	chr19:43718476-43718550	239311
uc002oit.1	chr19:43719229-43719247	239329
uc002oit.1	chr19:43720359-43720440	239410
uc002oit.1	chr19:43725826-43725915	239499
uc002oit.1	chr19:43726011-43726140	239628
uc002oit.1	chr19:43726250-43726355	239733
uc002oit.1	chr19:43728924-43729006	239815
uc002oit.1	chr19:43730712-43730900	240003
uc002oit.1	chr19:43743592-43743934	240345
uc002oit.1	chr19:43747438-43748251	241158
uc002oit.1	chr19:43749390-43749467	241235
uc002oit.1	chr19:43750252-43750397	241380
uc002oit.1	chr19:43753086-43753173	241467
uc002oit.1	chr19:43754498-43754750	241719
uc002oit.1	chr19:43755656-43755787	241850
uc002oit.1	chr19:43758398-43758441	241893
uc002oit.1	chr19:43760397-43760528	242024
uc002oit.1	chr19:43760623-43760684	242085
uc002oit.1	chr19:43762461-43762608	242232
uc002oit.1	chr19:43762849-43762984	242367
uc002oit.1	chr19:43767422-43767579	242524
uc002oit.1	chr19:43768417-43768482	242589
uc002oit.1	chr19:43768570-43768671	242690
uc002oit.1	chr19:43769004-43769056	242742
uc002oit.1	chr19:43769804-43770044	242982
uc004bkc.2	chr9:121171560-121176560	247982
uc004bkc.2	chr9:120979361-120979736	248357
uc004bkc.2	chr9:120979863-120979917	248411
uc004bkc.2	chr9:120979927-120980001	248485
uc004bkc.2	chr9:120981126-120981205	248564
uc004bkc.2	chr9:120982125-120982195	248634
uc004bkc.2	chr9:120983049-120983184	248769
uc004bkc.2	chr9:120983928-120983981	248822
uc004bkc.2	chr9:120986228-120986300	248894
uc004bkc.2	chr9:120997666-120997757	248985
uc004bkc.2	chr9:121003336-121003387	249036
uc004bkc.2	chr9:121007211-121007309	249134
uc004bkc.2	chr9:121014399-121014505	249240
uc004bkc.2	chr9:121018624-121018728	249344
uc004bkc.2	chr9:121018748-121019212	249808
uc004bkc.2	chr9:121023283-121023357	249882
uc004bkc.2	chr9:121023417-121023717	250182
uc004bkc.2	chr9:121034965-121035020	250237
uc004bkc.2	chr9:121039167-121039297	250367
uc004bkc.2	chr9:121040475-121040544	250436
uc004bkc.2	chr9:121042555-121042624	250505
uc004bkc.2	chr9:121042627-121042678	250556
uc004bkc.2	chr9:121046731-121046907	250732
uc004bkc.2	chr9:121049027-121049095	250800
uc004bkc.2	chr9:121057243-121057381	250938
uc004bkc.2	chr9:121059884-121059946	251000
uc004bkc.2	chr9:121061430-121061798	251368
uc004bkc.2	chr9:121066238-121066297	251427
uc004bkc.2	chr9:121078230-121078359	251556
uc004bkc.2	chr9:121080452-121080589	251693
uc004bkc.2	chr9:121081944-121082107	251856
uc004bkc.2	chr9:121083295-121083449	252010
uc004bkc.2	chr9:121084833-121084910	252087
uc004bkc.2	chr9:121086828-121086953	252212
uc004bkc.2	chr9:121086962-121087078	252328
uc004bkc.2	chr9:121087086-121087199	252441
uc004bkc.2	chr9:121093837-121093985	252589
uc004bkc.2	chr9:121100065-121100171	252695
uc004bkc.2	chr9:121100217-121100295	252773
uc004bkc.2	chr9:121113298-121113352	252827
uc004bkc.2	chr9:121131262-121131358	252923
uc004bkc.2	chr9:121135830-121136087	253180
uc004bkc.2	chr9:121136916-121137120	253384
uc004bkc.2	chr9:121142273-121142473	253584
uc004bkc.2	chr9:121145359-121145488	253713
uc004bkc.2	chr9:121147066-121147180	253827
uc004bkc.2	chr9:121151517-121151756	254066
uc004bkc.2	chr9:121154489-121154552	254129
uc004bkc.2	chr9:121155801-121156025	254353
uc004bkc.2	chr9:121159652-121159758	254459
uc004bkc.2	chr9:121162351-121162409	254517
uc004bkc.2	chr9:121162913-121163002	254606
uc004bkc.2	chr9:121163276-121163417	254747
uc004bkc.2	chr9:121169204-121169284	254827
uc004bkc.2	chr9:121169505-121169631	254953
uc004bkc.2	chr9:121170363-121170446	255036
uc004bkc.2	chr9:121170803-121170959	255192
uc004bkc.2	chr9:120968728-120970323	256787
uc004bkc.2	chr9:121010817-121011040	257010
uc004bkc.2	chr9:121016017-121016254	257247
uc004bkc.2	chr9:121040753-121040859	257353
uc004bkc.2	chr9:121044145-121044315	257523
uc004bkc.2	chr9:121051058-121051249	257714
uc004bkc.2	chr9:121115236-121115504	257982
uc004bkc.2	chr9:121171154-121171560	258388
uc002ijr.2	chr17:41322543-41327543	263388
uc002ijr.2	chr17:41328453-41328594	263529
uc002ijr.2	chr17:41328785-41328880	263624
uc002ijr.2	chr17:41346132-41346227	263719
uc002ijr.2	chr17:41375608-41375696	263807
uc002ijr.2	chr17:41427086-41427157	263878
uc002ijr.2	chr17:41327543-41327846	264181
uc002ijr.2	chr17:41395522-41395672	264331
uc002ijr.2	chr17:41405060-41405147	264418
uc002ijr.2	chr17:41407586-41407673	264505
uc002ijr.2	chr17:41411576-41411642	264571
uc002ijr.2	chr17:41416380-41417133	265324
uc002ijr.2	chr17:41420242-41420298	265380
uc002ijr.2	chr17:41423080-41423278	265578
uc002ijr.2	chr17:41424662-41424789	265705
uc002ijr.2	chr17:41429601-41429867	265971
uc002ijr.2	chr17:41443512-41443605	266064
uc002ijr.2	chr17:41447445-41447527	266146
uc002ijr.2	chr17:41451830-41451943	266259
uc002ijr.2	chr17:41457166-41461546	270639
uc002gzu.1	chr17:23151682-23156682	275639
uc002gzu.1	chr17:23135335-23135412	275716
uc002gzu.1	chr17:23144797-23144850	275769
uc002gzu.1	chr17:23107918-23108506	276357
uc002gzu.1	chr17:23110033-23110228	276552
uc002gzu.1	chr17:23111182-23111331	276701
uc002gzu.1	chr17:23111775-23111897	276823
uc002gzu.1	chr17:23112296-23112384	276911
uc002gzu.1	chr17:23113950-23114158	277119
uc002gzu.1	chr17:23115133-23115297	277283
uc002gzu.1	chr17:23116687-23116869	277465
uc002gzu.1	chr17:23117662-23117741	277544
uc002gzu.1	chr17:23118857-23118990	277677
uc002gzu.1	chr17:23120129-23120304	277852
uc002gzu.1	chr17:23120687-23120737	277902
uc002gzu.1	chr17:23122065-23122170	278007
uc002gzu.1	chr17:23123460-23123605	278152
uc002gzu.1	chr17:23124313-23124396	278235
uc002gzu.1	chr17:23125409-23125604	278430
uc002gzu.1	chr17:23129842-23129944	278532
uc002gzu.1	chr17:23130034-23130209	278707
uc002gzu.1	chr17:23131919-23132059	278847
uc002gzu.1	chr17:23132188-23132330	278989
uc002gzu.1	chr17:23133167-23133259	279081
uc002gzu.1	chr17:23134096-23134259	279244
uc002gzu.1	chr17:23138830-23138979	279393
uc002gzu.1	chr17:23139961-23140084	279516
uc002gzu.1	chr17:23140756-23140841	279601
uc002gzu.1	chr17:23149852-23150035	279784
uc002gzu.1	chr17:23151491-23151682	279975
uc001gbw.2	chr1:160301204-160306204	284975
uc001gbw.2	chr1:160308812-160308866	285029
uc001gbw.2	chr1:160313884-160314006	285151
uc001gbw.2	chr1:160316272-160316339	285218
uc001gbw.2	chr1:160316484-160316613	285347
uc001gbw.2	chr1:160319652-160319744	285439
uc001gbw.2	chr1:160330837-160330936	285538
uc001gbw.2	chr1:160333898-160333988	285628
uc001gbw.2	chr1:160353548-160353630	285710
uc001gbw.2	chr1:160359257-160359406	285859
uc001gbw.2	chr1:160364916-160364970	285913
uc001gbw.2	chr1:160367997-160368090	286006
uc001gbw.2	chr1:160369963-160370378	286421
uc001gbw.2	chr1:160371796-160371946	286571
uc001gbw.2	chr1:160381379-160381462	286654
uc001gbw.2	chr1:160381522-160381615	286747
uc001gbw.2	chr1:160381932-160382002	286817
uc001gbw.2	chr1:160393653-160393717	286881
uc001gbw.2	chr1:160393790-160393903	286994
uc001gbw.2	chr1:160395721-160395804	287077
uc001gbw.2	chr1:160395821-160395920	287176
uc001gbw.2	chr1:160405705-160405784	287255
uc001gbw.2	chr1:160405827-160405884	287312
uc001gbw.2	chr1:160430306-160430398	287404
uc001gbw.2	chr1:160434609-160434667	287462
uc001gbw.2	chr1:160443403-160443518	287577
uc001gbw.2	chr1:160444065-160444135	287647
uc001gbw.2	chr1:160449773-160449847	287721
uc001gbw.2	chr1:160450018-160450177	287880
uc001gbw.2	chr1:160450217-160450312	287975
uc001gbw.2	chr1:160457653-160457709	288031
uc001gbw.2	chr1:160460422-160460529	288138
uc001gbw.2	chr1:160463214-160463270	288194
uc001gbw.2	chr1:160468727-160468863	288330
uc001gbw.2	chr1:160474201-160474260	288389
uc001gbw.2	chr1:160483693-160483756	288452
uc001gbw.2	chr1:160485345-160485585	288692
uc001gbw.2	chr1:160485817-160485969	288844
uc001gbw.2	chr1:160491498-160491558	288904
uc001gbw.2	chr1:160495624-160495725	289005
uc001gbw.2	chr1:160495845-160495916	289076
uc001gbw.2	chr1:160496429-160496564	289211
uc001gbw.2	chr1:160498969-160499143	289385
uc001gbw.2	chr1:160505986-160506104	289503
uc001gbw.2	chr1:160515595-160515673	289581
uc001gbw.2	chr1:160538698-160538777	289660
uc001gbw.2	chr1:160550726-160550795	289729
uc001gbw.2	chr1:160566550-160566606	289785
uc001gbw.2	chr1:160573559-160573622	289848
uc001gbw.2	chr1:160573650-160573709	289907
uc001gbw.2	chr1:160575761-160575812	289958
uc001gbw.2	chr1:160593715-160593820	290063
uc001gbw.2	chr1:160595162-160595269	290170
uc001gbw.2	chr1:160597234-160597355	290291
uc001gbw.2	chr1:160306204-160306696	290783
uc001gbw.2	chr1:160390818-160390890	290855
uc001gbw.2	chr1:160523757-160523850	290948
uc001gbw.2	chr1:160537061-160537120	291007
uc001gbw.2	chr1:160569430-160569539	291116
uc001gbw.2	chr1:160580248-160580390	291258
uc001gbw.2	chr1:160591600-160591767	291425
uc001gbw.2	chr1:160593373-160593550	291602
uc001gbw.2	chr1:160601817-160601983	291768
uc001gbw.2	chr1:160603465-160606437	294740
uc010ikt.1	chr4:90975866-90980866	299740
uc010ikt.1	chr4:90872018-90872191	299913
uc010ikt.1	chr4:90880823-90880881	299971
uc010ikt.1	chr4:90887166-90887273	300078
uc010ikt.1	chr4:90891898-90891975	300155
uc010ikt.1	chr4:90893995-90894113	300273
uc010ikt.1	chr4:90926923-90927010	300360
uc010ikt.1	chr4:90940598-90940669	300431
uc010ikt.1	chr4:90948156-90948215	300490
uc010ikt.1	chr4:90948276-90948344	300558
uc010ikt.1	chr4:90960058-90960116	300616
uc010ikt.1	chr4:90968310-90968373	300679
uc010ikt.1	chr4:90865727-90866834	301786
uc010ikt.1	chr4:90869367-90869451	301870
uc010ikt.1	chr4:90962419-90962562	302013
uc010ikt.1	chr4:90975720-90975866	302159
uc001cyg.2	chr1:55453350-55458350	307159
uc001cyg.2	chr1:55322219-55322326	307266
uc001cyg.2	chr1:55322488-55322788	307566
uc001cyg.2	chr1:55322861-55322981	307686
uc001cyg.2	chr1:55323649-55323730	307767
uc001cyg.2	chr1:55334322-55334386	307831
uc001cyg.2	chr1:55334403-55334469	307897
uc001cyg.2	chr1:55369458-55369555	307994
uc001cyg.2	chr1:55386909-55386983	308068
uc001cyg.2	chr1:55387000-55387174	308242
uc001cyg.2	chr1:55388647-55388701	308296
uc001cyg.2	chr1:55389885-55390351	308762
uc001cyg.2	chr1:55390556-55390607	308813
uc001cyg.2	chr1:55392110-55392220	308923
uc001cyg.2	chr1:55392628-55392729	309024
uc001cyg.2	chr1:55401388-55401471	309107
uc001cyg.2	chr1:55409481-55409538	309164
uc001cyg.2	chr1:55410493-55410545	309216
uc001cyg.2	chr1:55416216-55416410	309410
uc001cyg.2	chr1:55426441-55426535	309504
uc001cyg.2	chr1:55441496-55441556	309564
uc001cyg.2	chr1:55442646-55442729	309647
uc001cyg.2	chr1:55442759-55442837	309725
uc001cyg.2	chr1:55443868-55443933	309790
uc001cyg.2	chr1:55449804-55449893	309879
uc001cyg.2	chr1:55453045-55453138	309972
uc001cyg.2	chr1:55304619-55307368	312721
uc001cyg.2	chr1:55310074-55310185	312832
uc001cyg.2	chr1:55310577-55310664	312919
uc001cyg.2	chr1:55311046-55311122	312995
uc001cyg.2	chr1:55312088-55312167	313074
uc001cyg.2	chr1:55313717-55313784	313141
uc001cyg.2	chr1:55315495-55315561	313207
uc001cyg.2	chr1:55316798-55316912	313321
uc001cyg.2	chr1:55317798-55317920	313443
uc001cyg.2	chr1:55319582-55319685	313546
uc001cyg.2	chr1:55321532-55321625	313639
uc001cyg.2	chr1:55322032-55322149	313756
uc001cyg.2	chr1:55324202-55324299	313853
uc001cyg.2	chr1:55327887-55328001	313967
uc001cyg.2	chr1:55330283-55330387	314071
uc001cyg.2	chr1:55331081-55331177	314167
uc001cyg.2	chr1:55332197-55332348	314318
uc001cyg.2	chr1:55333515-55333657	314460
uc001cyg.2	chr1:55334758-55334883	314585
uc001cyg.2	chr1:55335212-55335433	314806
uc001cyg.2	chr1:55335858-55335978	314926
uc001cyg.2	chr1:55336203-55336345	315068
uc001cyg.2	chr1:55336736-55336819	315151
uc001cyg.2	chr1:55338031-55338130	315250
uc001cyg.2	chr1:55339099-55339225	315376
uc001cyg.2	chr1:55339844-55339964	315496
uc001cyg.2	chr1:55342136-55342281	315641
uc001cyg.2	chr1:55344406-55344524	315759
uc001cyg.2	chr1:55345499-55345691	315951
uc001cyg.2	chr1:55348445-55348507	316013
uc001cyg.2	chr1:55358856-55359017	316174
uc001cyg.2	chr1:55359696-55359767	316245
uc001cyg.2	chr1:55361707-55361863	316401
uc001cyg.2	chr1:55362729-55362889	316561
uc001cyg.2	chr1:55363580-55363809	316790
uc001cyg.2	chr1:55363923-55364019	316886
uc001cyg.2	chr1:55367737-55367835	316984
uc001cyg.2	chr1:55370805-55370961	317140
uc001cyg.2	chr1:55372330-55372424	317234
uc001cyg.2	chr1:55372588-55372674	317320
uc001cyg.2	chr1:55375775-55375949	317494
uc001cyg.2	chr1:55376066-55376165	317593
uc001cyg.2	chr1:55376868-55376979	317704
uc001cyg.2	chr1:55377204-55377271	317771
uc001cyg.2	chr1:55379876-55379992	317887
uc001cyg.2	chr1:55381002-55381056	317941
uc001cyg.2	chr1:55381239-55381380	318082
uc001cyg.2	chr1:55382387-55382464	318159
uc001cyg.2	chr1:55384258-55384370	318271
uc001cyg.2	chr1:55385189-55385321	318403
uc001cyg.2	chr1:55385909-55386059	318553
uc001cyg.2	chr1:55386723-55386831	318661
uc001cyg.2	chr1:55392379-55392541	318823
uc001cyg.2	chr1:55392931-55393039	318931
uc001cyg.2	chr1:55395208-55395312	319035
uc001cyg.2	chr1:55395516-55395631	319150
uc001cyg.2	chr1:55397138-55397297	319309
uc001cyg.2	chr1:55397871-55397946	319384
uc001cyg.2	chr1:55400459-55400525	319450
uc001cyg.2	chr1:55404145-55404211	319516
uc001cyg.2	chr1:55404828-55404864	319552
uc001cyg.2	chr1:55409816-55409939	319675
uc001cyg.2	chr1:55410637-55410781	319819
uc001cyg.2	chr1:55414636-55414704	319887
uc001cyg.2	chr1:55453196-55453350	320041
uc003goj.1	chr4:15384028-15389028	325041
uc003goj.1	chr4:15403544-15403629	325126
uc003goj.1	chr4:15389028-15389368	325466
uc003goj.1	chr4:15427231-15427361	325596
uc003goj.1	chr4:15435601-15436807	326802
uc003vid.1	chr7:115921679-115926679	331802
uc003vid.1	chr7:115929605-115929664	331861
uc003vid.1	chr7:115926679-115927221	332403
uc003vid.1	chr7:115927549-115927737	332591
uc003vid.1	chr7:115933260-115935831	335162
uc010ibn.1	chr4:957344-962344	340162
uc010ibn.1	chr4:942674-944509	341997
uc010ibn.1	chr4:944836-944989	342150
uc010ibn.1	chr4:945254-945366	342262
uc010ibn.1	chr4:945475-945622	342409
uc010ibn.1	chr4:945769-945870	342510
uc010ibn.1	chr4:946222-946401	342689
uc010ibn.1	chr4:946559-946708	342838
uc010ibn.1	chr4:946926-947078	342990
uc010ibn.1	chr4:948963-949079	343106
uc010ibn.1	chr4:949715-949866	343257
uc010ibn.1	chr4:950253-950315	343319
uc010ibn.1	chr4:950535-950590	343374
uc010ibn.1	chr4:950751-950842	343465
uc010ibn.1	chr4:950916-951149	343698
uc010ibn.1	chr4:951336-951437	343799
uc010ibn.1	chr4:951515-951590	343874
uc010ibn.1	chr4:951667-951815	344022
uc010ibn.1	chr4:952069-952195	344148
uc010ibn.1	chr4:952266-952352	344234
uc010ibn.1	chr4:952598-952698	344334
uc010ibn.1	chr4:954780-954860	344414
uc010ibn.1	chr4:956999-957344	344759
uc001cry.2	chr1:50281375-50286375	349759
uc001cry.2	chr1:50287568-50287774	349965
uc001cry.2	chr1:50288060-50288125	350030
uc001cry.2	chr1:50289285-50289346	350091
uc001cry.2	chr1:50294392-50294455	350154
uc001cry.2	chr1:50298401-50298488	350241
uc001cry.2	chr1:50302843-50302898	350296
uc001cry.2	chr1:50305100-50305360	350556
uc001cry.2	chr1:50307350-50307434	350640
uc001cry.2	chr1:50310167-50310227	350700
uc001cry.2	chr1:50311653-50311716	350763
uc001cry.2	chr1:50311792-50311889	350860
uc001cry.2	chr1:50313168-50313254	350946
uc001cry.2	chr1:50318157-50318430	351219
uc001cry.2	chr1:50318558-50318625	351286
uc001cry.2	chr1:50319292-50319371	351365
uc001cry.2	chr1:50322037-50322234	351562
uc001cry.2	chr1:50322327-50322496	351731
uc001cry.2	chr1:50322663-50322746	351814
uc001cry.2	chr1:50324800-50324964	351978
uc001cry.2	chr1:50326601-50326673	352050
uc001cry.2	chr1:50329318-50329802	352534
uc001cry.2	chr1:50329813-50329868	352589
uc001cry.2	chr1:50334313-50334399	352675
uc001cry.2	chr1:50335616-50335750	352809
uc001cry.2	chr1:50336580-50336652	352881
uc001cry.2	chr1:50336780-50336982	353083
uc001cry.2	chr1:50336998-50337076	353161
uc001cry.2	chr1:50337377-50337433	353217
uc001cry.2	chr1:50341887-50342008	353338
uc001cry.2	chr1:50342044-50342420	353714
uc001cry.2	chr1:50342449-50342781	354046
uc001cry.2	chr1:50342862-50342926	354110
uc001cry.2	chr1:50343609-50343741	354242
uc001cry.2	chr1:50343838-50344247	354651
uc001cry.2	chr1:50344308-50344657	355000
uc001cry.2	chr1:50344676-50344761	355085
uc001cry.2	chr1:50344777-50345095	355403
uc001cry.2	chr1:50346340-50346473	355536
uc001cry.2	chr1:50346638-50346789	355687
uc001cry.2	chr1:50346884-50347263	356066
uc001cry.2	chr1:50347293-50347691	356464
uc001cry.2	chr1:50347704-50347756	356516
uc001cry.2	chr1:50347777-50347891	356630
uc001cry.2	chr1:50347918-50348895	357607
uc001cry.2	chr1:50348974-50349375	358008
uc001cry.2	chr1:50349468-50349768	358308
uc001cry.2	chr1:50350569-50350759	358498
uc001cry.2	chr1:50351722-50351890	358666
uc001cry.2	chr1:50352754-50352807	358719
uc001cry.2	chr1:50352866-50353271	359124
uc001cry.2	chr1:50354791-50354849	359182
uc001cry.2	chr1:50354869-50354942	359255
uc001cry.2	chr1:50355122-50355438	359571
uc001cry.2	chr1:50355465-50355534	359640
uc001cry.2	chr1:50356568-50356695	359767
uc001cry.2	chr1:50362461-50362586	359892
uc001cry.2	chr1:50367903-50368032	360021
uc001cry.2	chr1:50370448-50370732	360305
uc001cry.2	chr1:50370744-50370899	360460
uc001cry.2	chr1:50371002-50371055	360513
uc001cry.2	chr1:50372481-50372664	360696
uc001cry.2	chr1:50373216-50373307	360787
uc001cry.2	chr1:50373863-50374047	360971
uc001cry.2	chr1:50374389-50374542	361124
uc001cry.2	chr1:50374589-50374809	361344
uc001cry.2	chr1:50375955-50376016	361405
uc001cry.2	chr1:50378065-50378401	361741
uc001cry.2	chr1:50378423-50378553	361871
uc001cry.2	chr1:50382745-50383081	362207
uc001cry.2	chr1:50384922-50385434	362719
uc001cry.2	chr1:50385462-50385744	363001
uc001cry.2	chr1:50385870-50386092	363223
uc001cry.2	chr1:50386760-50386849	363312
uc001cry.2	chr1:50389972-50390035	363375
uc001cry.2	chr1:50390478-50390642	363539
uc001cry.2	chr1:50390763-50390907	363683
uc001cry.2	chr1:50391042-50391176	363817
uc001cry.2	chr1:50395279-50395398	363936
uc001cry.2	chr1:50395690-50396171	364417
uc001cry.2	chr1:50399360-50399707	364764
uc001cry.2	chr1:50399747-50399927	364944
uc001cry.2	chr1:50400709-50400780	365015
uc001cry.2	chr1:50410149-50410404	365270
uc001cry.2	chr1:50411993-50412061	365338
uc001cry.2	chr1:50412208-50412272	365402
uc001cry.2	chr1:50413414-50413512	365500
uc001cry.2	chr1:50413959-50414529	366070
uc001cry.2	chr1:50414588-50414658	366140
uc001cry.2	chr1:50416350-50416617	366407
uc001cry.2	chr1:50416640-50416698	366465
uc001cry.2	chr1:50416724-50416796	366537
uc001cry.2	chr1:50416886-50416982	366633
uc001cry.2	chr1:50417033-50417096	366696
uc001cry.2	chr1:50417445-50417716	366967
uc001cry.2	chr1:50417744-50417877	367100
uc001cry.2	chr1:50421982-50422174	367292
uc001cry.2	chr1:50423718-50423835	367409
uc001cry.2	chr1:50425381-50425461	367489
uc001cry.2	chr1:50425480-50425532	367541
uc001cry.2	chr1:50430506-50430559	367594
uc001cry.2	chr1:50430887-50431247	367954
uc001cry.2	chr1:50431327-50431552	368179
uc001cry.2	chr1:50431626-50431813	368366
uc001cry.2	chr1:50434929-50435086	368523
uc001cry.2	chr1:50436049-50436230	368704
uc001cry.2	chr1:50436293-50436397	368808
uc001cry.2	chr1:50436530-50436650	368928
uc001cry.2	chr1:50438120-50438171	368979
uc001cry.2	chr1:50286375-50286441	369045
uc001cry.2	chr1:50383215-50383456	369286
uc001cry.2	chr1:50415347-50415451	369390
uc001cry.2	chr1:50432023-50432177	369544
uc001cry.2	chr1:50433819-50434045	369770
uc001cry.2	chr1:50435687-50435726	369809
uc001cry.2	chr1:50439109-50439641	370341
uc010ekp.1	chr19:51792167-51797167	375341
uc010ekp.1	chr19:51797939-51797998	375400
uc010ekp.1	chr19:51798227-51798347	375520
uc010ekp.1	chr19:51798422-51798633	375731
uc010ekp.1	chr19:51802461-51802557	375827
uc010ekp.1	chr19:51797167-51797187	375847
uc010ekp.1	chr19:51797693-51797736	375890
uc010ekp.1	chr19:51800923-51800954	375921
uc010ekp.1	chr19:51803293-51803437	376065
uc010ekp.1	chr19:51803578-51803685	376172
uc010ekp.1	chr19:51803942-51804078	376308
uc010ekp.1	chr19:51804221-51805879	377966
uc003qtx.2	chr6:163068824-163073824	382966
uc003qtx.2	chr6:161691950-161692110	383126
uc003qtx.2	chr6:161704371-161704557	383312
uc003qtx.2	chr6:161723687-161723837	383462
uc003qtx.2	chr6:161730804-161730927	383585
uc003qtx.2	chr6:161737485-161737791	383891
uc003qtx.2	chr6:161750859-161750919	383951
uc003qtx.2	chr6:161759659-161759775	384067
uc003qtx.2	chr6:161772438-161772602	384231
uc003qtx.2	chr6:161780059-161780141	384313
uc003qtx.2	chr6:161783105-161783384	384592
uc003qtx.2	chr6:161785581-161785660	384671
uc003qtx.2	chr6:161785851-161785905	384725
uc003qtx.2	chr6:161788095-161788187	384817
uc003qtx.2	chr6:161790156-161790217	384878
uc003qtx.2	chr6:161799277-161799337	384938
uc003qtx.2	chr6:161799489-161799579	385028
uc003qtx.2	chr6:161803409-161803781	385400
uc003qtx.2	chr6:161808103-161808159	385456
uc003qtx.2	chr6:161826082-161826242	385616
uc003qtx.2	chr6:161827644-161827835	385807
uc003qtx.2	chr6:161835077-161835139	385869
uc003qtx.2	chr6:161838706-161838759	385922
uc003qtx.2	chr6:161838900-161839062	386084
uc003qtx.2	chr6:161839069-161839146	386161
uc003qtx.2	chr6:161849128-161849226	386259
uc003qtx.2	chr6:161851546-161851602	386315
uc003qtx.2	chr6:161851613-161851693	386395
uc003qtx.2	chr6:161852847-161852940	386488
uc003qtx.2	chr6:161856896-161856947	386539
uc003qtx.2	chr6:161863136-161863246	386649
uc003qtx.2	chr6:161863256-161863624	387017
uc003qtx.2	chr6:161863630-161863745	387132
uc003qtx.2	chr6:161875874-161875981	387239
uc003qtx.2	chr6:161877978-161878056	387317
uc003qtx.2	chr6:161879130-161879194	387381
uc003qtx.2	chr6:161883452-161883685	387614
uc003qtx.2	chr6:161884851-161884926	387689
uc003qtx.2	chr6:161884933-161885075	387831
uc003qtx.2	chr6:161899938-161900000	387893
uc003qtx.2	chr6:161910120-161910212	387985
uc003qtx.2	chr6:161910277-161910345	388053
uc003qtx.2	chr6:161914997-161915070	388126
uc003qtx.2	chr6:161916599-161916661	388188
uc003qtx.2	chr6:161916743-161916807	388252
uc003qtx.2	chr6:161919344-161919443	388351
uc003qtx.2	chr6:161920807-161920866	388410
uc003qtx.2	chr6:161920898-161920950	388462
uc003qtx.2	chr6:161921002-161921095	388555
uc003qtx.2	chr6:161925150-161925296	388701
uc003qtx.2	chr6:161925738-161925803	388766
uc003qtx.2	chr6:161925849-161925953	388870
uc003qtx.2	chr6:161928080-161928239	389029
uc003qtx.2	chr6:161959574-161959709	389164
uc003qtx.2	chr6:161959751-161959803	389216
uc003qtx.2	chr6:161965080-161965382	389518
uc003qtx.2	chr6:161973024-161973086	389580
uc003qtx.2	chr6:161973237-161973290	389633
uc003qtx.2	chr6:161973533-161973613	389713
uc003qtx.2	chr6:161974443-161974527	389797
uc003qtx.2	chr6:161976389-161976486	389894
uc003qtx.2	chr6:161978343-161978412	389963
uc003qtx.2	chr6:161983244-161983309	390028
uc003qtx.2	chr6:161988808-161988872	390092
uc003qtx.2	chr6:161988885-161988986	390193
uc003qtx.2	chr6:161992137-161992257	390313
uc003qtx.2	chr6:161999235-161999290	390368
uc003qtx.2	chr6:162016423-162016536	390481
uc003qtx.2	chr6:162016791-162016843	390533
uc003qtx.2	chr6:162025848-162025907	390592
uc003qtx.2	chr6:162025939-162026005	390658
uc003qtx.2	chr6:162029986-162030117	390789
uc003qtx.2	chr6:162030141-162030207	390855
uc003qtx.2	chr6:162034763-162035020	391112
uc003qtx.2	chr6:162038680-162038802	391234
uc003qtx.2	chr6:162048490-162048637	391381
uc003qtx.2	chr6:162067176-162067238	391443
uc003qtx.2	chr6:162088557-162088624	391510
uc003qtx.2	chr6:162088629-162088861	391742
uc003qtx.2	chr6:162091052-162091110	391800
uc003qtx.2	chr6:162091245-162091461	392016
uc003qtx.2	chr6:162092398-162092507	392125
uc003qtx.2	chr6:162099182-162099304	392247
uc003qtx.2	chr6:162101125-162101237	392359
uc003qtx.2	chr6:162105870-162105929	392418
uc003qtx.2	chr6:162106067-162106130	392481
uc003qtx.2	chr6:162112885-162113019	392615
uc003qtx.2	chr6:162134146-162134223	392692
uc003qtx.2	chr6:162137959-162138066	392799
uc003qtx.2	chr6:162155193-162155259	392865
uc003qtx.2	chr6:162160630-162160690	392925
uc003qtx.2	chr6:162161000-162161060	392985
uc003qtx.2	chr6:162161432-162161817	393370
uc003qtx.2	chr6:162164327-162164408	393451
uc003qtx.2	chr6:162167639-162167796	393608
uc003qtx.2	chr6:162176427-162176568	393749
uc003qtx.2	chr6:162180884-162181001	393866
uc003qtx.2	chr6:162183930-162184017	393953
uc003qtx.2	chr6:162189504-162189811	394260
uc003qtx.2	chr6:162196740-162196805	394325
uc003qtx.2	chr6:162204152-162204239	394412
uc003qtx.2	chr6:162209733-162209825	394504
uc003qtx.2	chr6:162221165-162221237	394576
uc003qtx.2	chr6:162225395-162225502	394683
uc003qtx.2	chr6:162236132-162236237	394788
uc003qtx.2	chr6:162244826-162244972	394934
uc003qtx.2	chr6:162245166-162245268	395036
uc003qtx.2	chr6:162254487-162254558	395107
uc003qtx.2	chr6:162258727-162258806	395186
uc003qtx.2	chr6:162258923-162259194	395457
uc003qtx.2	chr6:162259261-162259354	395550
uc003qtx.2	chr6:162259359-162259416	395607
uc003qtx.2	chr6:162265747-162265906	395766
uc003qtx.2	chr6:162284126-162284190	395830
uc003qtx.2	chr6:162292266-162292320	395884
uc003qtx.2	chr6:162292343-162292475	396016
uc003qtx.2	chr6:162297665-162297716	396067
uc003qtx.2	chr6:162304217-162304308	396158
uc003qtx.2	chr6:162304457-162304510	396211
uc003qtx.2	chr6:162317816-162317907	396302
uc003qtx.2	chr6:162327865-162327964	396401
uc003qtx.2	chr6:162327974-162328086	396513
uc003qtx.2	chr6:162338837-162338909	396585
uc003qtx.2	chr6:162348567-162348719	396737
uc003qtx.2	chr6:162348746-162348802	396793
uc003qtx.2	chr6:162348818-162348922	396897
uc003qtx.2	chr6:162356908-162357158	397147
uc003qtx.2	chr6:162376793-162376856	397210
uc003qtx.2	chr6:162384871-162384932	397271
uc003qtx.2	chr6:162386658-162386738	397351
uc003qtx.2	chr6:162387965-162388177	397563
uc003qtx.2	chr6:162393127-162393238	397674
uc003qtx.2	chr6:162415971-162416106	397809
uc003qtx.2	chr6:162416142-162416297	397964
uc003qtx.2	chr6:162416317-162416433	398080
uc003qtx.2	chr6:162434006-162434126	398200
uc003qtx.2	chr6:162434132-162434324	398392
uc003qtx.2	chr6:162454252-162454357	398497
uc003qtx.2	chr6:162454365-162454454	398586
uc003qtx.2	chr6:162466068-162466129	398647
uc003qtx.2	chr6:162466146-162466227	398728
uc003qtx.2	chr6:162472453-162472690	398965
uc003qtx.2	chr6:162475690-162475814	399089
uc003qtx.2	chr6:162481299-162481441	399231
uc003qtx.2	chr6:162481680-162481744	399295
uc003qtx.2	chr6:162485227-162485437	399505
uc003qtx.2	chr6:162486012-162486085	399578
uc003qtx.2	chr6:162492342-162492432	399668
uc003qtx.2	chr6:162499233-162499291	399726
uc003qtx.2	chr6:162505024-162505075	399777
uc003qtx.2	chr6:162508909-162509028	399896
uc003qtx.2	chr6:162510974-162511053	399975
uc003qtx.2	chr6:162511199-162511310	400086
uc003qtx.2	chr6:162511965-162512017	400138
uc003qtx.2	chr6:162515752-162515854	400240
uc003qtx.2	chr6:162518729-162518843	400354
uc003qtx.2	chr6:162526658-162526762	400458
uc003qtx.2	chr6:162526805-162526883	400536
uc003qtx.2	chr6:162531510-162531634	400660
uc003qtx.2	chr6:162536437-162536713	400936
uc003qtx.2	chr6:162556452-162556620	401104
uc003qtx.2	chr6:162556642-162556707	401169
uc003qtx.2	chr6:162560518-162560570	401221
uc003qtx.2	chr6:162568432-162568551	401340
uc003qtx.2	chr6:162569619-162569706	401427
uc003qtx.2	chr6:162571845-162571952	401534
uc003qtx.2	chr6:162583934-162584001	401601
uc003qtx.2	chr6:162584151-162584299	401749
uc003qtx.2	chr6:162584318-162584379	401810
uc003qtx.2	chr6:162584794-162584914	401930
uc003qtx.2	chr6:162584924-162585064	402070
uc003qtx.2	chr6:162647463-162647578	402185
uc003qtx.2	chr6:162649183-162649318	402320
uc003qtx.2	chr6:162649348-162649603	402575
uc003qtx.2	chr6:162649649-162649706	402632
uc003qtx.2	chr6:162667349-162667591	402874
uc003qtx.2	chr6:162668190-162668243	402927
uc003qtx.2	chr6:162677387-162677464	403004
uc003qtx.2	chr6:162685231-162685309	403082
uc003qtx.2	chr6:162685353-162685439	403168
uc003qtx.2	chr6:162693702-162693755	403221
uc003qtx.2	chr6:162693893-162693968	403296
uc003qtx.2	chr6:162695454-162695527	403369
uc003qtx.2	chr6:162702021-162702094	403442
uc003qtx.2	chr6:162705665-162705735	403512
uc003qtx.2	chr6:162720977-162721046	403581
uc003qtx.2	chr6:162721153-162721231	403659
uc003qtx.2	chr6:162722506-162722621	403774
uc003qtx.2	chr6:162735553-162735610	403831
uc003qtx.2	chr6:162748434-162748494	403891
uc003qtx.2	chr6:162750800-162750904	403995
uc003qtx.2	chr6:162750919-162751028	404104
uc003qtx.2	chr6:162751034-162751086	404156
uc003qtx.2	chr6:162758028-162758172	404300
uc003qtx.2	chr6:162758553-162758609	404356
uc003qtx.2	chr6:162759608-162760110	404858
uc003qtx.2	chr6:162774726-162774789	404921
uc003qtx.2	chr6:162776444-162776517	404994
uc003qtx.2	chr6:162777266-162777345	405073
uc003qtx.2	chr6:162783047-162783118	405144
uc003qtx.2	chr6:162783945-162784089	405288
uc003qtx.2	chr6:162784126-162784270	405432
uc003qtx.2	chr6:162791320-162791418	405530
uc003qtx.2	chr6:162795352-162795525	405703
uc003qtx.2	chr6:162801910-162802034	405827
uc003qtx.2	chr6:162806488-162806565	405904
uc003qtx.2	chr6:162806958-162807041	405987
uc003qtx.2	chr6:162807053-162807243	406177
uc003qtx.2	chr6:162815137-162815394	406434
uc003qtx.2	chr6:162824406-162824460	406488
uc003qtx.2	chr6:162826381-162826512	406619
uc003qtx.2	chr6:162826523-162826581	406677
uc003qtx.2	chr6:162830369-162830453	406761
uc003qtx.2	chr6:162837281-162837462	406942
uc003qtx.2	chr6:162839015-162839113	407040
uc003qtx.2	chr6:162840806-162840984	407218
uc003qtx.2	chr6:162850496-162850582	407304
uc003qtx.2	chr6:162853057-162853137	407384
uc003qtx.2	chr6:162859387-162859700	407697
uc003qtx.2	chr6:162860000-162860213	407910
uc003qtx.2	chr6:162861752-162862139	408297
uc003qtx.2	chr6:162863456-162863524	408365
uc003qtx.2	chr6:162865603-162865674	408436
uc003qtx.2	chr6:162867809-162867912	408539
uc003qtx.2	chr6:162875491-162875549	408597
uc003qtx.2	chr6:162880053-162880152	408696
uc003qtx.2	chr6:162886649-162886896	408943
uc003qtx.2	chr6:162887946-162888038	409035
uc003qtx.2	chr6:162893605-162893698	409128
uc003qtx.2	chr6:162893730-162893785	409183
uc003qtx.2	chr6:162901043-162901207	409347
uc003qtx.2	chr6:162909527-162909581	409401
uc003qtx.2	chr6:162909600-162909721	409522
uc003qtx.2	chr6:162909798-162909886	409610
uc003qtx.2	chr6:162909899-162909955	409666
uc003qtx.2	chr6:162910043-162910156	409779
uc003qtx.2	chr6:162910384-162910530	409925
uc003qtx.2	chr6:162910679-162910737	409983
uc003qtx.2	chr6:162913479-162913636	410140
uc003qtx.2	chr6:162919626-162919849	410363
uc003qtx.2	chr6:162919854-162919927	410436
uc003qtx.2	chr6:162922124-162922206	410518
uc003qtx.2	chr6:162922259-162922335	410594
uc003qtx.2	chr6:162923103-162923176	410667
uc003qtx.2	chr6:162937439-162937498	410726
uc003qtx.2	chr6:162945332-162945386	410780
uc003qtx.2	chr6:162945741-162945896	410935
uc003qtx.2	chr6:162946720-162946780	410995
uc003qtx.2	chr6:162951699-162951794	411090
uc003qtx.2	chr6:162951832-162951897	411155
uc003qtx.2	chr6:162955971-162956161	411345
uc003qtx.2	chr6:162957677-162957909	411577
uc003qtx.2	chr6:162959558-162959754	411773
uc003qtx.2	chr6:162959779-162959903	411897
uc003qtx.2	chr6:162964509-162964590	411978
uc003qtx.2	chr6:162967836-162967942	412084
uc003qtx.2	chr6:162970316-162970419	412187
uc003qtx.2	chr6:162970696-162970805	412296
uc003qtx.2	chr6:162971317-162971442	412421
uc003qtx.2	chr6:162973862-162973917	412476
uc003qtx.2	chr6:162976586-162976762	412652
uc003qtx.2	chr6:162988191-162988315	412776
uc003qtx.2	chr6:162996447-162996516	412845
uc003qtx.2	chr6:162996650-162996707	412902
uc003qtx.2	chr6:162996718-162996933	413117
uc003qtx.2	chr6:163000299-163000642	413460
uc003qtx.2	chr6:163007918-163008003	413545
uc003qtx.2	chr6:163008021-163008153	413677
uc003qtx.2	chr6:163008393-163008444	413728
uc003qtx.2	chr6:163011231-163011342	413839
uc003qtx.2	chr6:163011354-163011632	414117
uc003qtx.2	chr6:163016717-163016816	414216
uc003qtx.2	chr6:163017430-163017487	414273
uc003qtx.2	chr6:163021261-163021329	414341
uc003qtx.2	chr6:163025087-163025173	414427
uc003qtx.2	chr6:163025399-163025490	414518
uc003qtx.2	chr6:163028637-163028823	414704
uc003qtx.2	chr6:163028836-163028949	414817
uc003qtx.2	chr6:163029779-163029882	414920
uc003qtx.2	chr6:163029899-163030289	415310
uc003qtx.2	chr6:163036076-163036309	415543
uc003qtx.2	chr6:163036422-163036507	415628
uc003qtx.2	chr6:163043564-163043880	415944
uc003qtx.2	chr6:163047177-163047314	416081
uc003qtx.2	chr6:163047330-163047476	416227
uc003qtx.2	chr6:163054977-163055041	416291
uc003qtx.2	chr6:163055550-163055772	416513
uc003qtx.2	chr6:163057388-163057649	416774
uc003qtx.2	chr6:163057687-163057742	416829
uc003qtx.2	chr6:163063461-163063645	417013
uc003qtx.2	chr6:163063730-163063793	417076
uc003qtx.2	chr6:161688579-161691233	419730
uc003qtx.2	chr6:161701109-161701227	419848
uc003qtx.2	chr6:161727815-161727899	419932
uc003qtx.2	chr6:161889875-161890025	420082
uc003qtx.2	chr6:161910376-161910438	420144
uc003qtx.2	chr6:162126793-162126930	420281
uc003qtx.2	chr6:162314323-162314439	420397
uc003qtx.2	chr6:162395112-162395196	420481
uc003qtx.2	chr6:162542152-162542274	420603
uc003qtx.2	chr6:162603546-162603787	420844
uc003qtx.2	chr6:162784331-162784495	421008
uc003qtx.2	chr6:163068683-163068824	421149
uc002lav.1	chr18:38949655-38954655	426149
uc002lav.1	chr18:38586904-38586958	426203
uc002lav.1	chr18:38590316-38590393	426280
uc002lav.1	chr18:38590417-38590494	426357
uc002lav.1	chr18:38594124-38594180	426413
uc002lav.1	chr18:38594311-38594450	426552
uc002lav.1	chr18:38598746-38598879	426685
uc002lav.1	chr18:38598996-38599130	426819
uc002lav.1	chr18:38599236-38599305	426888
uc002lav.1	chr18:38599342-38599551	427097
uc002lav.1	chr18:38602271-38602406	427232
uc002lav.1	chr18:38607090-38607184	427326
uc002lav.1	chr18:38607985-38608053	427394
uc002lav.1	chr18:38612223-38612323	427494
uc002lav.1	chr18:38628619-38628674	427549
uc002lav.1	chr18:38628690-38628772	427631
uc002lav.1	chr18:38628791-38628869	427709
uc002lav.1	chr18:38632394-38632447	427762
uc002lav.1	chr18:38635382-38635481	427861
uc002lav.1	chr18:38637567-38637679	427973
uc002lav.1	chr18:38637696-38637779	428056
uc002lav.1	chr18:38640854-38640968	428170
uc002lav.1	chr18:38644268-38644508	428410
uc002lav.1	chr18:38651177-38651533	428766
uc002lav.1	chr18:38653160-38653217	428823
uc002lav.1	chr18:38653278-38653369	428914
uc002lav.1	chr18:38658260-38658327	428981
uc002lav.1	chr18:38658448-38658704	429237
uc002lav.1	chr18:38664912-38665135	429460
uc002lav.1	chr18:38668740-38668797	429517
uc002lav.1	chr18:38668804-38668936	429649
uc002lav.1	chr18:38673074-38673260	429835
uc002lav.1	chr18:38676114-38676272	429993
uc002lav.1	chr18:38684196-38684403	430200
uc002lav.1	chr18:38689335-38689510	430375
uc002lav.1	chr18:38689549-38689626	430452
uc002lav.1	chr18:38698297-38698363	430518
uc002lav.1	chr18:38707984-38708046	430580
uc002lav.1	chr18:38708058-38708314	430836
uc002lav.1	chr18:38716032-38716188	430992
uc002lav.1	chr18:38717254-38717468	431206
uc002lav.1	chr18:38723608-38723717	431315
uc002lav.1	chr18:38734076-38734131	431370
uc002lav.1	chr18:38745082-38745218	431506
uc002lav.1	chr18:38745267-38745440	431679
uc002lav.1	chr18:38755162-38755230	431747
uc002lav.1	chr18:38755279-38755341	431809
uc002lav.1	chr18:38756420-38756479	431868
uc002lav.1	chr18:38761567-38761649	431950
uc002lav.1	chr18:38765549-38765618	432019
uc002lav.1	chr18:38781391-38781457	432085
uc002lav.1	chr18:38782050-38782106	432141
uc002lav.1	chr18:38782918-38783036	432259
uc002lav.1	chr18:38790426-38790594	432427
uc002lav.1	chr18:38791150-38791208	432485
uc002lav.1	chr18:38793601-38793738	432622
uc002lav.1	chr18:38796335-38796447	432734
uc002lav.1	chr18:38796835-38796992	432891
uc002lav.1	chr18:38797010-38797085	432966
uc002lav.1	chr18:38800405-38800474	433035
uc002lav.1	chr18:38812266-38812474	433243
uc002lav.1	chr18:38822545-38822693	433391
uc002lav.1	chr18:38843637-38843717	433471
uc002lav.1	chr18:38843753-38843877	433595
uc002lav.1	chr18:38843914-38844065	433746
uc002lav.1	chr18:38844094-38844146	433798
uc002lav.1	chr18:38866089-38866160	433869
uc002lav.1	chr18:38870560-38870762	434071
uc002lav.1	chr18:38875648-38875797	434220
uc002lav.1	chr18:38875805-38875890	434305
uc002lav.1	chr18:38878926-38879023	434402
uc002lav.1	chr18:38881075-38881165	434492
uc002lav.1	chr18:38881321-38881409	434580
uc002lav.1	chr18:38882728-38882874	434726
uc002lav.1	chr18:38886135-38886195	434786
uc002lav.1	chr18:38890321-38890404	434869
uc002lav.1	chr18:38890484-38890546	434931
uc002lav.1	chr18:38891184-38891415	435162
uc002lav.1	chr18:38898247-38898427	435342
uc002lav.1	chr18:38898433-38898506	435415
uc002lav.1	chr18:38904581-38904777	435611
uc002lav.1	chr18:38904842-38904928	435697
uc002lav.1	chr18:38906365-38906437	435769
uc002lav.1	chr18:38909822-38909921	435868
uc002lav.1	chr18:38922520-38922638	435986
uc002lav.1	chr18:38925669-38925737	436054
uc002lav.1	chr18:38927304-38927439	436189
uc002lav.1	chr18:38929502-38929604	436291
uc002lav.1	chr18:38929716-38929773	436348
uc002lav.1	chr18:38931788-38932023	436583
uc002lav.1	chr18:38577189-38577683	437077
uc002lav.1	chr18:38757534-38757726	437269
uc002lav.1	chr18:38808036-38808110	437343
uc002lav.1	chr18:38867773-38867830	437400
uc002lav.1	chr18:38949379-38949655	437676
uc003lep.1	chr5:138842476-138847476	442676
uc003lep.1	chr5:138835732-138836223	443167
uc003lep.1	chr5:138837097-138837284	443354
uc003lep.1	chr5:138838038-138838277	443593
uc003lep.1	chr5:138840558-138840667	443702
uc003lep.1	chr5:138840927-138841111	443886
uc003lep.1	chr5:138841246-138841473	444113
uc003lep.1	chr5:138841978-138842071	444206
uc003lep.1	chr5:138842318-138842476	444364
uc002swg.1	chr2:96561190-96566190	449364
uc002swg.1	chr2:96566534-96566590	449420
uc002swg.1	chr2:96566606-96566708	449522
uc002swg.1	chr2:96568222-96568320	449620
uc002swg.1	chr2:96578753-96578932	449799
uc002swg.1	chr2:96566190-96566294	449903
uc002swg.1	chr2:96576865-96576981	450019
uc002swg.1	chr2:96579216-96579749	450552
uc002swg.1	chr2:96580037-96580197	450712
uc002swg.1	chr2:96580562-96582098	452248
					4547752
