# Supplementary material for: Comparison of Three Targeted Enrichment Strategies on the SOLiD Sequencing Platform
Source: PLoS One. 2011 Apr 29;6(4):e18595. doi: 10.1371/journal.pone.0018595 (PMC3084696; doi:10.1371/journal.pone.0018595)
Supplement: Table S3 — Final target regions sent to vendor or earray website for probe design. (XLSX) [file pone.0018595.s003.xlsx]

## Sheet: SupTable3_SentToVendors
Table S3	Final Target Regions Sent to Vendor or Earray website for design
uc003lep.1	chr5:138842476-138847476
uc003lep.1	chr5:138835732-138836223
uc003lep.1	chr5:138837097-138837284
uc003lep.1	chr5:138838038-138838277
uc003lep.1	chr5:138840558-138840667
uc003lep.1	chr5:138840927-138841111
uc003lep.1	chr5:138841246-138841473
uc003lep.1	chr5:138841978-138842071
uc003lep.1	chr5:138842318-138842476
uc002swg.1	chr2:96561190-96566190
uc002swg.1	chr2:96566534-96566590
uc002swg.1	chr2:96566606-96566708
uc002swg.1	chr2:96568222-96568320
uc002swg.1	chr2:96578753-96578932
uc002swg.1	chr2:96566190-96566294
uc002swg.1	chr2:96576865-96576981
uc002swg.1	chr2:96579216-96579749
uc002swg.1	chr2:96580037-96580197
uc002swg.1	chr2:96580562-96582098
uc001lvq.1	chr11:2149611-2154611
uc001lvq.1	chr11:2141734-2142198
uc001lvq.1	chr11:2143037-2143171
uc001lvq.1	chr11:2143473-2143569
uc001lvq.1	chr11:2143807-2143864
uc001lvq.1	chr11:2144285-2144355
uc001lvq.1	chr11:2144438-2144574
uc001lvq.1	chr11:2144692-2144838
uc001lvq.1	chr11:2145240-2145291
uc001lvq.1	chr11:2145671-2145739
uc001lvq.1	chr11:2145896-2145985
uc001lvq.1	chr11:2146296-2146471
uc001lvq.1	chr11:2147455-2147677
uc001lvq.1	chr11:2148495-2148576
uc001lvq.1	chr11:2149490-2149611
uc004dfz.2	chrX:43626665-43631665
uc004dfz.2	chrX:43520071-43520122
uc004dfz.2	chrX:43521959-43522059
uc004dfz.2	chrX:43539858-43539911
uc004dfz.2	chrX:43543654-43543722
uc004dfz.2	chrX:43543880-43544013
uc004dfz.2	chrX:43544488-43544560
uc004dfz.2	chrX:43546502-43546567
uc004dfz.2	chrX:43553723-43553790
uc004dfz.2	chrX:43565665-43565750
uc004dfz.2	chrX:43566843-43566908
uc004dfz.2	chrX:43567988-43568054
uc004dfz.2	chrX:43568393-43568464
uc004dfz.2	chrX:43572228-43572312
uc004dfz.2	chrX:43573288-43573345
uc004dfz.2	chrX:43579650-43579702
uc004dfz.2	chrX:43580791-43580849
uc004dfz.2	chrX:43583572-43583665
uc004dfz.2	chrX:43585439-43585541
uc004dfz.2	chrX:43590274-43590377
uc004dfz.2	chrX:43593020-43593106
uc004dfz.2	chrX:43593837-43593892
uc004dfz.2	chrX:43594997-43595192
uc004dfz.2	chrX:43602946-43603000
uc004dfz.2	chrX:43605866-43605917
uc004dfz.2	chrX:43606751-43606811
uc004dfz.2	chrX:43607099-43607150
uc004dfz.2	chrX:43608161-43608262
uc004dfz.2	chrX:43612602-43612665
uc004dfz.2	chrX:43616105-43616175
uc004dfz.2	chrX:43623166-43623226
uc004dfz.2	chrX:43510800-43511809
uc004dfz.2	chrX:43512844-43512907
uc004dfz.2	chrX:43513497-43513609
uc004dfz.2	chrX:43519365-43519463
uc004dfz.2	chrX:43522872-43522930
uc004dfz.2	chrX:43524532-43524586
uc004dfz.2	chrX:43525638-43525735
uc004dfz.2	chrX:43537609-43537769
uc004dfz.2	chrX:43539929-43540079
uc004dfz.2	chrX:43541315-43541457
uc004dfz.2	chrX:43546362-43546454
uc004dfz.2	chrX:43547490-43547595
uc004dfz.2	chrX:43583057-43583195
uc004dfz.2	chrX:43587859-43587954
uc004dfz.2	chrX:43626443-43626665
uc001wrt.1	chr14:32473209-32478209
uc001wrt.1	chr14:32478475-32478604
uc001wrt.1	chr14:32478677-32478787
uc001wrt.1	chr14:32479114-32479260
uc001wrt.1	chr14:32479335-32479446
uc001wrt.1	chr14:32479469-32479528
uc001wrt.1	chr14:32480321-32480716
uc001wrt.1	chr14:32480747-32480945
uc001wrt.1	chr14:32481532-32481611
uc001wrt.1	chr14:32481673-32481997
uc001wrt.1	chr14:32483541-32483697
uc001wrt.1	chr14:32485794-32485891
uc001wrt.1	chr14:32486614-32487168
uc001wrt.1	chr14:32487282-32487353
uc001wrt.1	chr14:32487360-32487466
uc001wrt.1	chr14:32487502-32487837
uc001wrt.1	chr14:32488105-32488595
uc001wrt.1	chr14:32488958-32489371
uc001wrt.1	chr14:32490593-32490656
uc001wrt.1	chr14:32490732-32490798
uc001wrt.1	chr14:32495051-32495264
uc001wrt.1	chr14:32495453-32495574
uc001wrt.1	chr14:32499857-32500039
uc001wrt.1	chr14:32502203-32502326
uc001wrt.1	chr14:32512421-32512523
uc001wrt.1	chr14:32513923-32513985
uc001wrt.1	chr14:32519561-32519874
uc001wrt.1	chr14:32520104-32520353
uc001wrt.1	chr14:32521947-32522028
uc001wrt.1	chr14:32523641-32523778
uc001wrt.1	chr14:32524007-32524058
uc001wrt.1	chr14:32524781-32524904
uc001wrt.1	chr14:32525760-32526111
uc001wrt.1	chr14:32526252-32526416
uc001wrt.1	chr14:32529133-32529293
uc001wrt.1	chr14:32529324-32529396
uc001wrt.1	chr14:32532880-32532999
uc001wrt.1	chr14:32538555-32538609
uc001wrt.1	chr14:32539474-32539709
uc001wrt.1	chr14:32541306-32541387
uc001wrt.1	chr14:32542068-32542662
uc001wrt.1	chr14:32547680-32547738
uc001wrt.1	chr14:32555889-32555954
uc001wrt.1	chr14:32557558-32557854
uc001wrt.1	chr14:32558023-32558111
uc001wrt.1	chr14:32558122-32558864
uc001wrt.1	chr14:32559122-32559187
uc001wrt.1	chr14:32562092-32562206
uc001wrt.1	chr14:32562215-32562545
uc001wrt.1	chr14:32565958-32566075
uc001wrt.1	chr14:32566092-32566346
uc001wrt.1	chr14:32566513-32566595
uc001wrt.1	chr14:32566614-32566804
uc001wrt.1	chr14:32568412-32568464
uc001wrt.1	chr14:32569013-32569647
uc001wrt.1	chr14:32572563-32572666
uc001wrt.1	chr14:32573963-32574200
uc001wrt.1	chr14:32577289-32577358
uc001wrt.1	chr14:32578274-32578765
uc001wrt.1	chr14:32581727-32582165
uc001wrt.1	chr14:32582226-32582586
uc001wrt.1	chr14:32591823-32592410
uc001wrt.1	chr14:32592452-32592544
uc001wrt.1	chr14:32592837-32592982
uc001wrt.1	chr14:32593066-32593119
uc001wrt.1	chr14:32593909-32593965
uc001wrt.1	chr14:32594102-32594194
uc001wrt.1	chr14:32594226-32594297
uc001wrt.1	chr14:32594393-32594461
uc001wrt.1	chr14:32594505-32594616
uc001wrt.1	chr14:32594688-32595072
uc001wrt.1	chr14:32595109-32595549
uc001wrt.1	chr14:32596636-32596862
uc001wrt.1	chr14:32600270-32600328
uc001wrt.1	chr14:32600357-32600494
uc001wrt.1	chr14:32601491-32601556
uc001wrt.1	chr14:32608955-32609227
uc001wrt.1	chr14:32609499-32609568
uc001wrt.1	chr14:32611519-32611587
uc001wrt.1	chr14:32615334-32615428
uc001wrt.1	chr14:32615443-32615831
uc001wrt.1	chr14:32616492-32616691
uc001wrt.1	chr14:32620759-32621042
uc001wrt.1	chr14:32624581-32624711
uc001wrt.1	chr14:32624722-32624975
uc001wrt.1	chr14:32625765-32625910
uc001wrt.1	chr14:32625928-32626006
uc001wrt.1	chr14:32626358-32626419
uc001wrt.1	chr14:32626461-32626530
uc001wrt.1	chr14:32634148-32634545
uc001wrt.1	chr14:32639867-32640004
uc001wrt.1	chr14:32642422-32642598
uc001wrt.1	chr14:32643587-32643812
uc001wrt.1	chr14:32647472-32648123
uc001wrt.1	chr14:32657530-32658081
uc001wrt.1	chr14:32658373-32658708
uc001wrt.1	chr14:32668868-32669012
uc001wrt.1	chr14:32670188-32670257
uc001wrt.1	chr14:32673189-32673319
uc001wrt.1	chr14:32673324-32673469
uc001wrt.1	chr14:32674548-32674603
uc001wrt.1	chr14:32674856-32674935
uc001wrt.1	chr14:32676111-32676402
uc001wrt.1	chr14:32679082-32679294
uc001wrt.1	chr14:32679496-32679662
uc001wrt.1	chr14:32679789-32679871
uc001wrt.1	chr14:32679971-32680125
uc001wrt.1	chr14:32680129-32680186
uc001wrt.1	chr14:32683869-32683957
uc001wrt.1	chr14:32685860-32686153
uc001wrt.1	chr14:32693285-32693344
uc001wrt.1	chr14:32695083-32695644
uc001wrt.1	chr14:32695807-32695946
uc001wrt.1	chr14:32696119-32696403
uc001wrt.1	chr14:32702068-32702350
uc001wrt.1	chr14:32702762-32703116
uc001wrt.1	chr14:32703855-32703917
uc001wrt.1	chr14:32704037-32704110
uc001wrt.1	chr14:32704128-32704246
uc001wrt.1	chr14:32704265-32704500
uc001wrt.1	chr14:32705524-32705638
uc001wrt.1	chr14:32705692-32705848
uc001wrt.1	chr14:32705921-32705981
uc001wrt.1	chr14:32712210-32712744
uc001wrt.1	chr14:32714418-32714677
uc001wrt.1	chr14:32718848-32719021
uc001wrt.1	chr14:32720502-32720687
uc001wrt.1	chr14:32724326-32724427
uc001wrt.1	chr14:32724685-32724741
uc001wrt.1	chr14:32724765-32725052
uc001wrt.1	chr14:32725068-32725180
uc001wrt.1	chr14:32727980-32728148
uc001wrt.1	chr14:32728204-32728287
uc001wrt.1	chr14:32729835-32729916
uc001wrt.1	chr14:32730601-32730848
uc001wrt.1	chr14:32732846-32733264
uc001wrt.1	chr14:32735982-32736099
uc001wrt.1	chr14:32736298-32736376
uc001wrt.1	chr14:32744704-32744888
uc001wrt.1	chr14:32745867-32746189
uc001wrt.1	chr14:32746244-32747231
uc001wrt.1	chr14:32747260-32747490
uc001wrt.1	chr14:32747589-32748041
uc001wrt.1	chr14:32748051-32748117
uc001wrt.1	chr14:32748357-32748721
uc001wrt.1	chr14:32751098-32751353
uc001wrt.1	chr14:32753227-32753421
uc001wrt.1	chr14:32754441-32754588
uc001wrt.1	chr14:32754595-32754654
uc001wrt.1	chr14:32757327-32757634
uc001wrt.1	chr14:32757648-32758287
uc001wrt.1	chr14:32763180-32763238
uc001wrt.1	chr14:32763249-32763421
uc001wrt.1	chr14:32765753-32765995
uc001wrt.1	chr14:32768521-32768765
uc001wrt.1	chr14:32768864-32768968
uc001wrt.1	chr14:32769070-32769224
uc001wrt.1	chr14:32772014-32772070
uc001wrt.1	chr14:32772419-32772632
uc001wrt.1	chr14:32776282-32776920
uc001wrt.1	chr14:32776956-32777020
uc001wrt.1	chr14:32777281-32777332
uc001wrt.1	chr14:32777540-32777870
uc001wrt.1	chr14:32778502-32778709
uc001wrt.1	chr14:32778719-32778877
uc001wrt.1	chr14:32778934-32779051
uc001wrt.1	chr14:32779809-32779985
uc001wrt.1	chr14:32780060-32780117
uc001wrt.1	chr14:32780301-32780986
uc001wrt.1	chr14:32781278-32781329
uc001wrt.1	chr14:32781354-32781507
uc001wrt.1	chr14:32786939-32786993
uc001wrt.1	chr14:32787013-32787170
uc001wrt.1	chr14:32787204-32787266
uc001wrt.1	chr14:32787425-32787738
uc001wrt.1	chr14:32788337-32788621
uc001wrt.1	chr14:32788984-32789041
uc001wrt.1	chr14:32789062-32789655
uc001wrt.1	chr14:32789677-32789749
uc001wrt.1	chr14:32790031-32790230
uc001wrt.1	chr14:32793574-32793629
uc001wrt.1	chr14:32795303-32795450
uc001wrt.1	chr14:32800581-32800846
uc001wrt.1	chr14:32800865-32801082
uc001wrt.1	chr14:32801353-32801522
uc001wrt.1	chr14:32805899-32806317
uc001wrt.1	chr14:32806388-32806466
uc001wrt.1	chr14:32807434-32807487
uc001wrt.1	chr14:32810646-32810714
uc001wrt.1	chr14:32810925-32811073
uc001wrt.1	chr14:32813948-32814617
uc001wrt.1	chr14:32814727-32814795
uc001wrt.1	chr14:32815574-32815665
uc001wrt.1	chr14:32817762-32817976
uc001wrt.1	chr14:32821107-32821679
uc001wrt.1	chr14:32824077-32824128
uc001wrt.1	chr14:32825721-32825875
uc001wrt.1	chr14:32825916-32826044
uc001wrt.1	chr14:32826163-32826279
uc001wrt.1	chr14:32830155-32830218
uc001wrt.1	chr14:32830463-32830564
uc001wrt.1	chr14:32830589-32830773
uc001wrt.1	chr14:32836669-32836735
uc001wrt.1	chr14:32840193-32840274
uc001wrt.1	chr14:32840361-32840421
uc001wrt.1	chr14:32845232-32845781
uc001wrt.1	chr14:32846033-32846395
uc001wrt.1	chr14:32846459-32846532
uc001wrt.1	chr14:32846588-32846905
uc001wrt.1	chr14:32846924-32847240
uc001wrt.1	chr14:32847279-32847428
uc001wrt.1	chr14:32848072-32848126
uc001wrt.1	chr14:32848149-32848408
uc001wrt.1	chr14:32848679-32848759
uc001wrt.1	chr14:32849345-32849741
uc001wrt.1	chr14:32851256-32851404
uc001wrt.1	chr14:32851617-32851716
uc001wrt.1	chr14:32851837-32851907
uc001wrt.1	chr14:32851933-32852381
uc001wrt.1	chr14:32852847-32852927
uc001wrt.1	chr14:32855055-32855125
uc001wrt.1	chr14:32855145-32855210
uc001wrt.1	chr14:32855534-32855637
uc001wrt.1	chr14:32859993-32860277
uc001wrt.1	chr14:32861103-32861163
uc001wrt.1	chr14:32862866-32863475
uc001wrt.1	chr14:32863490-32863604
uc001wrt.1	chr14:32869450-32869587
uc001wrt.1	chr14:32869664-32869867
uc001wrt.1	chr14:32869878-32870007
uc001wrt.1	chr14:32870039-32870234
uc001wrt.1	chr14:32871239-32871299
uc001wrt.1	chr14:32871316-32871407
uc001wrt.1	chr14:32871503-32871665
uc001wrt.1	chr14:32872668-32872780
uc001wrt.1	chr14:32872787-32872849
uc001wrt.1	chr14:32878336-32878752
uc001wrt.1	chr14:32880164-32880258
uc001wrt.1	chr14:32881581-32881846
uc001wrt.1	chr14:32881938-32882155
uc001wrt.1	chr14:32884283-32884335
uc001wrt.1	chr14:32884349-32884462
uc001wrt.1	chr14:32884798-32884853
uc001wrt.1	chr14:32888724-32888800
uc001wrt.1	chr14:32888915-32889216
uc001wrt.1	chr14:32889229-32889291
uc001wrt.1	chr14:32889438-32889585
uc001wrt.1	chr14:32889688-32889792
uc001wrt.1	chr14:32889828-32890125
uc001wrt.1	chr14:32890142-32890265
uc001wrt.1	chr14:32895162-32895376
uc001wrt.1	chr14:32895390-32895477
uc001wrt.1	chr14:32896193-32896386
uc001wrt.1	chr14:32898242-32898339
uc001wrt.1	chr14:32902012-32902115
uc001wrt.1	chr14:32903303-32903553
uc001wrt.1	chr14:32904152-32904410
uc001wrt.1	chr14:32906346-32906478
uc001wrt.1	chr14:32906487-32906612
uc001wrt.1	chr14:32912013-32912196
uc001wrt.1	chr14:32914141-32914591
uc001wrt.1	chr14:32918784-32918867
uc001wrt.1	chr14:32919910-32920229
uc001wrt.1	chr14:32920636-32920944
uc001wrt.1	chr14:32922476-32922664
uc001wrt.1	chr14:32922836-32922915
uc001wrt.1	chr14:32923951-32924164
uc001wrt.1	chr14:32924612-32924755
uc001wrt.1	chr14:32928229-32928290
uc001wrt.1	chr14:32928737-32928989
uc001wrt.1	chr14:32929387-32929521
uc001wrt.1	chr14:32932535-32932658
uc001wrt.1	chr14:32932668-32933383
uc001wrt.1	chr14:32933697-32933853
uc001wrt.1	chr14:32934039-32934253
uc001wrt.1	chr14:32934695-32934776
uc001wrt.1	chr14:32936907-32937061
uc001wrt.1	chr14:32937094-32937203
uc001wrt.1	chr14:32937240-32937358
uc001wrt.1	chr14:32937724-32937804
uc001wrt.1	chr14:32937813-32938039
uc001wrt.1	chr14:32938210-32938273
uc001wrt.1	chr14:32938321-32938448
uc001wrt.1	chr14:32939226-32939312
uc001wrt.1	chr14:32939467-32939537
uc001wrt.1	chr14:32940004-32940098
uc001wrt.1	chr14:32942260-32942637
uc001wrt.1	chr14:32945772-32945874
uc001wrt.1	chr14:32945878-32945982
uc001wrt.1	chr14:32947416-32947661
uc001wrt.1	chr14:32949006-32949126
uc001wrt.1	chr14:32952383-32952540
uc001wrt.1	chr14:32955167-32955229
uc001wrt.1	chr14:32955788-32955868
uc001wrt.1	chr14:32957644-32957842
uc001wrt.1	chr14:32958577-32958687
uc001wrt.1	chr14:32958934-32959119
uc001wrt.1	chr14:32959141-32960065
uc001wrt.1	chr14:32961047-32961227
uc001wrt.1	chr14:32965876-32965943
uc001wrt.1	chr14:32967433-32967514
uc001wrt.1	chr14:32969670-32969903
uc001wrt.1	chr14:32969949-32970134
uc001wrt.1	chr14:32970526-32970618
uc001wrt.1	chr14:32971525-32971994
uc001wrt.1	chr14:32972053-32972105
uc001wrt.1	chr14:32975641-32975731
uc001wrt.1	chr14:32975744-32975836
uc001wrt.1	chr14:32976361-32976505
uc001wrt.1	chr14:32977096-32977157
uc001wrt.1	chr14:32985009-32985109
uc001wrt.1	chr14:32987637-32987691
uc001wrt.1	chr14:32988723-32989055
uc001wrt.1	chr14:32991024-32991098
uc001wrt.1	chr14:32991343-32991413
uc001wrt.1	chr14:32992155-32992359
uc001wrt.1	chr14:32992644-32992717
uc001wrt.1	chr14:32994591-32994823
uc001wrt.1	chr14:32994921-32995386
uc001wrt.1	chr14:32995398-32995451
uc001wrt.1	chr14:32996073-32996256
uc001wrt.1	chr14:32997450-32997509
uc001wrt.1	chr14:33002243-33002304
uc001wrt.1	chr14:33002309-33002528
uc001wrt.1	chr14:33003025-33003186
uc001wrt.1	chr14:33003300-33003368
uc001wrt.1	chr14:33006316-33006399
uc001wrt.1	chr14:33006651-33006841
uc001wrt.1	chr14:33006864-33006927
uc001wrt.1	chr14:33007092-33007385
uc001wrt.1	chr14:33007491-33007596
uc001wrt.1	chr14:33009547-33009724
uc001wrt.1	chr14:33014758-33014839
uc001wrt.1	chr14:33015151-33015503
uc001wrt.1	chr14:33016649-33017404
uc001wrt.1	chr14:33017410-33017559
uc001wrt.1	chr14:33018555-33018753
uc001wrt.1	chr14:33018990-33019046
uc001wrt.1	chr14:33019725-33019880
uc001wrt.1	chr14:33019917-33020202
uc001wrt.1	chr14:33020323-33020757
uc001wrt.1	chr14:33020930-33021029
uc001wrt.1	chr14:33024123-33024475
uc001wrt.1	chr14:33025763-33025843
uc001wrt.1	chr14:33025851-33026026
uc001wrt.1	chr14:33026169-33026571
uc001wrt.1	chr14:33028662-33028898
uc001wrt.1	chr14:33029065-33029313
uc001wrt.1	chr14:33029355-33029630
uc001wrt.1	chr14:33030982-33031262
uc001wrt.1	chr14:33031591-33031934
uc001wrt.1	chr14:33032570-33033082
uc001wrt.1	chr14:33040974-33041061
uc001wrt.1	chr14:33043315-33043401
uc001wrt.1	chr14:33043410-33043542
uc001wrt.1	chr14:33044323-33044589
uc001wrt.1	chr14:33047153-33047269
uc001wrt.1	chr14:33049101-33049298
uc001wrt.1	chr14:33049333-33049399
uc001wrt.1	chr14:33050198-33050423
uc001wrt.1	chr14:33051349-33051584
uc001wrt.1	chr14:33052926-33053039
uc001wrt.1	chr14:33053077-33053135
uc001wrt.1	chr14:33053697-33053826
uc001wrt.1	chr14:33059253-33059304
uc001wrt.1	chr14:33059409-33059475
uc001wrt.1	chr14:33059820-33059970
uc001wrt.1	chr14:33060102-33060359
uc001wrt.1	chr14:33060365-33060572
uc001wrt.1	chr14:33060581-33060844
uc001wrt.1	chr14:33060865-33060928
uc001wrt.1	chr14:33060935-33061125
uc001wrt.1	chr14:33061138-33061256
uc001wrt.1	chr14:33061334-33061404
uc001wrt.1	chr14:33065462-33065527
uc001wrt.1	chr14:33065601-33065684
uc001wrt.1	chr14:33068291-33068474
uc001wrt.1	chr14:33068499-33068565
uc001wrt.1	chr14:33068842-33069706
uc001wrt.1	chr14:33073343-33073424
uc001wrt.1	chr14:33075206-33075579
uc001wrt.1	chr14:33076109-33076171
uc001wrt.1	chr14:33077393-33077524
uc001wrt.1	chr14:33077540-33077617
uc001wrt.1	chr14:33078310-33078362
uc001wrt.1	chr14:33079014-33079763
uc001wrt.1	chr14:33080209-33080455
uc001wrt.1	chr14:33086027-33086164
uc001wrt.1	chr14:33086179-33086302
uc001wrt.1	chr14:33087351-33087435
uc001wrt.1	chr14:33089679-33089815
uc001wrt.1	chr14:33090136-33090242
uc001wrt.1	chr14:33090247-33090324
uc001wrt.1	chr14:33092155-33092246
uc001wrt.1	chr14:33093357-33093602
uc001wrt.1	chr14:33093747-33093983
uc001wrt.1	chr14:33094032-33094471
uc001wrt.1	chr14:33094938-33095022
uc001wrt.1	chr14:33099390-33099694
uc001wrt.1	chr14:33100197-33100354
uc001wrt.1	chr14:33100432-33100601
uc001wrt.1	chr14:33100653-33101145
uc001wrt.1	chr14:33104000-33104057
uc001wrt.1	chr14:33104072-33104134
uc001wrt.1	chr14:33104197-33104567
uc001wrt.1	chr14:33104596-33104683
uc001wrt.1	chr14:33104921-33105390
uc001wrt.1	chr14:33106051-33106120
uc001wrt.1	chr14:33106156-33106699
uc001wrt.1	chr14:33106813-33106867
uc001wrt.1	chr14:33107166-33107276
uc001wrt.1	chr14:33107297-33107461
uc001wrt.1	chr14:33107524-33107787
uc001wrt.1	chr14:33108137-33108287
uc001wrt.1	chr14:33109402-33109463
uc001wrt.1	chr14:33109478-33109940
uc001wrt.1	chr14:33109971-33110038
uc001wrt.1	chr14:33110357-33110899
uc001wrt.1	chr14:33114996-33115109
uc001wrt.1	chr14:33115155-33115595
uc001wrt.1	chr14:33118314-33118596
uc001wrt.1	chr14:33118803-33118921
uc001wrt.1	chr14:33119863-33120213
uc001wrt.1	chr14:33120242-33120315
uc001wrt.1	chr14:33122446-33122525
uc001wrt.1	chr14:33126940-33127160
uc001wrt.1	chr14:33127396-33127466
uc001wrt.1	chr14:33127880-33127960
uc001wrt.1	chr14:33128252-33128308
uc001wrt.1	chr14:33128391-33128469
uc001wrt.1	chr14:33130596-33130689
uc001wrt.1	chr14:33134142-33134342
uc001wrt.1	chr14:33134363-33134431
uc001wrt.1	chr14:33134478-33134546
uc001wrt.1	chr14:33135161-33135937
uc001wrt.1	chr14:33135949-33136047
uc001wrt.1	chr14:33136361-33136435
uc001wrt.1	chr14:33137741-33137975
uc001wrt.1	chr14:33138158-33138657
uc001wrt.1	chr14:33140079-33140394
uc001wrt.1	chr14:33140406-33140502
uc001wrt.1	chr14:33142884-33142999
uc001wrt.1	chr14:33148395-33148482
uc001wrt.1	chr14:33148516-33148767
uc001wrt.1	chr14:33150720-33150927
uc001wrt.1	chr14:33151450-33151505
uc001wrt.1	chr14:33155616-33156161
uc001wrt.1	chr14:33156196-33156322
uc001wrt.1	chr14:33158643-33159363
uc001wrt.1	chr14:33160783-33160971
uc001wrt.1	chr14:33161336-33161568
uc001wrt.1	chr14:33161681-33161766
uc001wrt.1	chr14:33162755-33162879
uc001wrt.1	chr14:33164562-33164690
uc001wrt.1	chr14:33167289-33167653
uc001wrt.1	chr14:33168575-33168657
uc001wrt.1	chr14:33168743-33168916
uc001wrt.1	chr14:33169089-33169184
uc001wrt.1	chr14:33169206-33169696
uc001wrt.1	chr14:33169700-33170002
uc001wrt.1	chr14:33170016-33170283
uc001wrt.1	chr14:33170304-33170752
uc001wrt.1	chr14:33175729-33175780
uc001wrt.1	chr14:33176383-33176732
uc001wrt.1	chr14:33177641-33178010
uc001wrt.1	chr14:33179517-33179573
uc001wrt.1	chr14:33180844-33181547
uc001wrt.1	chr14:33181559-33181646
uc001wrt.1	chr14:33181662-33181735
uc001wrt.1	chr14:33181757-33182303
uc001wrt.1	chr14:33182370-33183042
uc001wrt.1	chr14:33183139-33183258
uc001wrt.1	chr14:33184420-33184487
uc001wrt.1	chr14:33186498-33186557
uc001wrt.1	chr14:33189403-33189521
uc001wrt.1	chr14:33189534-33189587
uc001wrt.1	chr14:33191297-33191541
uc001wrt.1	chr14:33191850-33191932
uc001wrt.1	chr14:33192174-33192822
uc001wrt.1	chr14:33192995-33193336
uc001wrt.1	chr14:33193578-33193734
uc001wrt.1	chr14:33198568-33198654
uc001wrt.1	chr14:33199456-33199553
uc001wrt.1	chr14:33199710-33199770
uc001wrt.1	chr14:33199774-33199888
uc001wrt.1	chr14:33199906-33200011
uc001wrt.1	chr14:33200023-33200937
uc001wrt.1	chr14:33206481-33206634
uc001wrt.1	chr14:33207966-33208102
uc001wrt.1	chr14:33208154-33208294
uc001wrt.1	chr14:33209112-33209573
uc001wrt.1	chr14:33210157-33210335
uc001wrt.1	chr14:33210348-33210424
uc001wrt.1	chr14:33213284-33213657
uc001wrt.1	chr14:33213672-33213751
uc001wrt.1	chr14:33213764-33213841
uc001wrt.1	chr14:33214433-33214696
uc001wrt.1	chr14:33215370-33215620
uc001wrt.1	chr14:33215646-33215779
uc001wrt.1	chr14:33215780-33216477
uc001wrt.1	chr14:33218284-33218789
uc001wrt.1	chr14:33219089-33219164
uc001wrt.1	chr14:33219720-33219802
uc001wrt.1	chr14:33220275-33220668
uc001wrt.1	chr14:33220927-33221151
uc001wrt.1	chr14:33222426-33222774
uc001wrt.1	chr14:33229178-33229304
uc001wrt.1	chr14:33229316-33229514
uc001wrt.1	chr14:33229711-33230125
uc001wrt.1	chr14:33230347-33230419
uc001wrt.1	chr14:33230777-33230927
uc001wrt.1	chr14:33230939-33231234
uc001wrt.1	chr14:33231243-33231559
uc001wrt.1	chr14:33232635-33233336
uc001wrt.1	chr14:33234384-33234814
uc001wrt.1	chr14:33235571-33235832
uc001wrt.1	chr14:33238633-33238774
uc001wrt.1	chr14:33238782-33239262
uc001wrt.1	chr14:33239292-33239666
uc001wrt.1	chr14:33241113-33241166
uc001wrt.1	chr14:33241184-33241493
uc001wrt.1	chr14:33243433-33243702
uc001wrt.1	chr14:33244038-33244159
uc001wrt.1	chr14:33244444-33244495
uc001wrt.1	chr14:33244614-33244970
uc001wrt.1	chr14:33244987-33245055
uc001wrt.1	chr14:33246022-33246276
uc001wrt.1	chr14:33246321-33246467
uc001wrt.1	chr14:33246620-33246716
uc001wrt.1	chr14:33247361-33247519
uc001wrt.1	chr14:33247530-33247656
uc001wrt.1	chr14:33248118-33248172
uc001wrt.1	chr14:33248197-33248284
uc001wrt.1	chr14:33248927-33249200
uc001wrt.1	chr14:33250095-33250200
uc001wrt.1	chr14:33250461-33250625
uc001wrt.1	chr14:33250821-33251092
uc001wrt.1	chr14:33253955-33254298
uc001wrt.1	chr14:33256715-33256849
uc001wrt.1	chr14:33257329-33257393
uc001wrt.1	chr14:33259133-33259841
uc001wrt.1	chr14:33259897-33259952
uc001wrt.1	chr14:33260860-33260925
uc001wrt.1	chr14:33261368-33261465
uc001wrt.1	chr14:33261625-33261796
uc001wrt.1	chr14:33263208-33263313
uc001wrt.1	chr14:33266158-33266570
uc001wrt.1	chr14:33266640-33266744
uc001wrt.1	chr14:33266770-33266857
uc001wrt.1	chr14:33266956-33267162
uc001wrt.1	chr14:33267285-33267394
uc001wrt.1	chr14:33270665-33270750
uc001wrt.1	chr14:33272032-33272268
uc001wrt.1	chr14:33272281-33272786
uc001wrt.1	chr14:33274868-33275026
uc001wrt.1	chr14:33276667-33276830
uc001wrt.1	chr14:33277696-33277752
uc001wrt.1	chr14:33277766-33277900
uc001wrt.1	chr14:33280237-33280304
uc001wrt.1	chr14:33280384-33280469
uc001wrt.1	chr14:33280484-33280674
uc001wrt.1	chr14:33284633-33284949
uc001wrt.1	chr14:33287340-33287534
uc001wrt.1	chr14:33289142-33289449
uc001wrt.1	chr14:33291176-33291232
uc001wrt.1	chr14:33291478-33291928
uc001wrt.1	chr14:33292144-33292321
uc001wrt.1	chr14:33292343-33292500
uc001wrt.1	chr14:33292518-33292620
uc001wrt.1	chr14:33297696-33298008
uc001wrt.1	chr14:33298060-33298137
uc001wrt.1	chr14:33299670-33299829
uc001wrt.1	chr14:33299848-33299901
uc001wrt.1	chr14:33299920-33300056
uc001wrt.1	chr14:33300085-33300185
uc001wrt.1	chr14:33300327-33300459
uc001wrt.1	chr14:33300474-33300668
uc001wrt.1	chr14:33300911-33301392
uc001wrt.1	chr14:33301628-33301757
uc001wrt.1	chr14:33301780-33301864
uc001wrt.1	chr14:33303733-33304029
uc001wrt.1	chr14:33304057-33304247
uc001wrt.1	chr14:33304255-33304383
uc001wrt.1	chr14:33306354-33306542
uc001wrt.1	chr14:33306626-33306683
uc001wrt.1	chr14:33306758-33306960
uc001wrt.1	chr14:33311441-33311617
uc001wrt.1	chr14:33311623-33311869
uc001wrt.1	chr14:33311973-33312062
uc001wrt.1	chr14:33313574-33313699
uc001wrt.1	chr14:33313975-33314127
uc001wrt.1	chr14:33315574-33315625
uc001wrt.1	chr14:33316070-33316140
uc001wrt.1	chr14:33316690-33316754
uc001wrt.1	chr14:33316777-33317158
uc001wrt.1	chr14:33319166-33319306
uc001wrt.1	chr14:33319510-33319671
uc001wrt.1	chr14:33319692-33319745
uc001wrt.1	chr14:33319771-33320631
uc001wrt.1	chr14:33321858-33322148
uc001wrt.1	chr14:33326245-33326536
uc001wrt.1	chr14:33326575-33326908
uc001wrt.1	chr14:33326947-33327125
uc001wrt.1	chr14:33327291-33327515
uc001wrt.1	chr14:33327521-33327761
uc001wrt.1	chr14:33329344-33329521
uc001wrt.1	chr14:33331000-33331093
uc001wrt.1	chr14:33331102-33331161
uc001wrt.1	chr14:33331494-33331793
uc001wrt.1	chr14:33331891-33332234
uc001wrt.1	chr14:33332242-33332364
uc001wrt.1	chr14:33332435-33332641
uc001wrt.1	chr14:33332669-33332721
uc001wrt.1	chr14:33333941-33334273
uc001wrt.1	chr14:33335352-33335408
uc001wrt.1	chr14:33335807-33335876
uc001wrt.1	chr14:33335968-33336048
uc001wrt.1	chr14:33336152-33336205
uc001wrt.1	chr14:32478209-32478323
uc001wrt.1	chr14:32754138-32754383
uc001wrt.1	chr14:32906148-32906225
uc001wrt.1	chr14:33099077-33099167
uc001wrt.1	chr14:33215167-33215342
uc001wrt.1	chr14:33274170-33274289
uc001wrt.1	chr14:33313293-33313487
uc001wrt.1	chr14:33317422-33317529
uc001wrt.1	chr14:33332853-33333001
uc001wrt.1	chr14:33336413-33336538
uc001wrt.1	chr14:33338690-33340702
uc002zqw.1	chr22:18304308-18309308
uc002zqw.1	chr22:18312482-18312553
uc002zqw.1	chr22:18316960-18317114
uc002zqw.1	chr22:18333563-18333620
uc002zqw.1	chr22:18309308-18309420
uc002zqw.1	chr22:18328721-18328812
uc002zqw.1	chr22:18329755-18330338
uc002zqw.1	chr22:18331088-18331282
uc002zqw.1	chr22:18331690-18331822
uc002zqw.1	chr22:18336058-18336530
uc003mlw.1	chr5:179712921-179717921
uc003mlw.1	chr5:179683990-179684046
uc003mlw.1	chr5:179708336-179708661
uc003mlw.1	chr5:179711848-179711943
uc003mlw.1	chr5:179660305-179661214
uc003mlw.1	chr5:179662028-179662190
uc003mlw.1	chr5:179664377-179664545
uc003mlw.1	chr5:179666781-179666909
uc003mlw.1	chr5:179672035-179672150
uc003mlw.1	chr5:179673412-179673570
uc003mlw.1	chr5:179675946-179676067
uc003mlw.1	chr5:179676369-179676467
uc003mlw.1	chr5:179676568-179676664
uc003mlw.1	chr5:179678398-179678562
uc003mlw.1	chr5:179683793-179683911
uc003mlw.1	chr5:179684421-179684501
uc003mlw.1	chr5:179687882-179687944
uc003mlw.1	chr5:179690305-179690440
uc003mlw.1	chr5:179691100-179691159
uc003mlw.1	chr5:179695433-179695559
uc003mlw.1	chr5:179696084-179696183
uc003mlw.1	chr5:179698098-179698206
uc003mlw.1	chr5:179712816-179712921
uc003mcz.1	chr5:174803769-174808769
uc003mcz.1	chr5:174800280-174803191
uc003mcz.1	chr5:174803307-174803769
uc001gow.1	chr1:179714338-179719338
uc001gow.1	chr1:179721142-179721264
uc001gow.1	chr1:179723199-179723267
uc001gow.1	chr1:179725038-179725135
uc001gow.1	chr1:179726826-179726920
uc001gow.1	chr1:179732535-179732600
uc001gow.1	chr1:179732656-179732723
uc001gow.1	chr1:179736752-179736863
uc001gow.1	chr1:179736871-179736941
uc001gow.1	chr1:179737374-179737467
uc001gow.1	chr1:179737505-179737695
uc001gow.1	chr1:179739009-179739286
uc001gow.1	chr1:179740546-179740622
uc001gow.1	chr1:179740637-179740742
uc001gow.1	chr1:179740967-179741059
uc001gow.1	chr1:179750357-179750413
uc001gow.1	chr1:179753488-179753614
uc001gow.1	chr1:179756795-179756865
uc001gow.1	chr1:179757929-179758001
uc001gow.1	chr1:179758063-179758293
uc001gow.1	chr1:179759950-179760062
uc001gow.1	chr1:179768073-179768192
uc001gow.1	chr1:179769990-179770086
uc001gow.1	chr1:179777269-179777353
uc001gow.1	chr1:179783444-179783584
uc001gow.1	chr1:179784449-179784513
uc001gow.1	chr1:179784588-179784658
uc001gow.1	chr1:179786638-179786861
uc001gow.1	chr1:179787095-179787153
uc001gow.1	chr1:179792599-179792687
uc001gow.1	chr1:179798302-179798401
uc001gow.1	chr1:179798586-179798642
uc001gow.1	chr1:179798658-179798851
uc001gow.1	chr1:179798871-179798935
uc001gow.1	chr1:179801654-179801737
uc001gow.1	chr1:179801744-179801846
uc001gow.1	chr1:179801890-179801960
uc001gow.1	chr1:179805244-179805298
uc001gow.1	chr1:179813305-179813357
uc001gow.1	chr1:179813368-179813431
uc001gow.1	chr1:179818229-179818310
uc001gow.1	chr1:179831719-179831838
uc001gow.1	chr1:179832411-179832610
uc001gow.1	chr1:179832834-179832959
uc001gow.1	chr1:179840377-179840474
uc001gow.1	chr1:179843326-179843453
uc001gow.1	chr1:179853453-179853714
uc001gow.1	chr1:179861656-179862007
uc001gow.1	chr1:179862575-179862630
uc001gow.1	chr1:179862649-179862833
uc001gow.1	chr1:179864171-179864533
uc001gow.1	chr1:179864549-179864627
uc001gow.1	chr1:179872936-179873063
uc001gow.1	chr1:179876389-179876556
uc001gow.1	chr1:179882618-179882723
uc001gow.1	chr1:179883408-179883485
uc001gow.1	chr1:179893112-179893207
uc001gow.1	chr1:179894503-179894560
uc001gow.1	chr1:179895104-179895280
uc001gow.1	chr1:179902781-179902832
uc001gow.1	chr1:179905940-179906088
uc001gow.1	chr1:179906111-179906235
uc001gow.1	chr1:179910912-179911006
uc001gow.1	chr1:179911272-179911382
uc001gow.1	chr1:179937044-179937138
uc001gow.1	chr1:179937151-179937248
uc001gow.1	chr1:179937592-179937654
uc001gow.1	chr1:179937812-179937877
uc001gow.1	chr1:179939865-179939917
uc001gow.1	chr1:179939941-179940028
uc001gow.1	chr1:179940498-179940550
uc001gow.1	chr1:179948002-179948084
uc001gow.1	chr1:179948733-179948790
uc001gow.1	chr1:179948806-179948874
uc001gow.1	chr1:179951271-179951389
uc001gow.1	chr1:179963964-179964095
uc001gow.1	chr1:179973079-179973151
uc001gow.1	chr1:179979810-179979964
uc001gow.1	chr1:179980508-179980564
uc001gow.1	chr1:179980589-179980651
uc001gow.1	chr1:179995661-179995770
uc001gow.1	chr1:180000094-180000201
uc001gow.1	chr1:180005808-180005931
uc001gow.1	chr1:180009541-180009682
uc001gow.1	chr1:180015162-180015314
uc001gow.1	chr1:180015361-180015458
uc001gow.1	chr1:180016349-180016412
uc001gow.1	chr1:180016427-180016525
uc001gow.1	chr1:180016720-180016775
uc001gow.1	chr1:180016908-180017099
uc001gow.1	chr1:180018854-180018970
uc001gow.1	chr1:180020210-180020269
uc001gow.1	chr1:180025813-180026026
uc001gow.1	chr1:180028048-180028139
uc001gow.1	chr1:180029384-180029569
uc001gow.1	chr1:180029924-180030060
uc001gow.1	chr1:179719338-179719769
uc001gow.1	chr1:179746235-179746341
uc001gow.1	chr1:179747129-179747269
uc001gow.1	chr1:179813524-179813628
uc001gow.1	chr1:179814830-179814983
uc001gow.1	chr1:179816353-179816535
uc001gow.1	chr1:179887096-179887200
uc001gow.1	chr1:179946712-179946828
uc001gow.1	chr1:179951096-179951150
uc001gow.1	chr1:179951798-179951888
uc001gow.1	chr1:179952851-179953061
uc001gow.1	chr1:179953813-179953926
uc001gow.1	chr1:179955509-179955622
uc001gow.1	chr1:179955964-179956096
uc001gow.1	chr1:179956541-179956614
uc001gow.1	chr1:179957516-179957634
uc001gow.1	chr1:179960228-179960296
uc001gow.1	chr1:179961823-179961921
uc001gow.1	chr1:179966933-179966990
uc001gow.1	chr1:179968142-179968793
uc001gow.1	chr1:179969195-179969509
uc001gow.1	chr1:179972033-179972193
uc001gow.1	chr1:179973283-179973413
uc001gow.1	chr1:179974125-179974185
uc001gow.1	chr1:179974905-179975012
uc001gow.1	chr1:179986234-179986246
uc001gow.1	chr1:179987901-179987998
uc001gow.1	chr1:179990995-179991156
uc001gow.1	chr1:179991714-179991852
uc001gow.1	chr1:179992683-179992885
uc001gow.1	chr1:179993705-179993870
uc001gow.1	chr1:179994516-179994627
uc001gow.1	chr1:179998332-179998416
uc001gow.1	chr1:179999164-179999290
uc001gow.1	chr1:180002304-180002370
uc001gow.1	chr1:180007051-180007143
uc001gow.1	chr1:180007824-180007990
uc001gow.1	chr1:180011859-180011987
uc001gow.1	chr1:180017185-180017282
uc001gow.1	chr1:180019437-180019543
uc001gow.1	chr1:180020419-180020527
uc001gow.1	chr1:180021076-180021177
uc001gow.1	chr1:180021471-180021578
uc001gow.1	chr1:180026203-180026315
uc001gow.1	chr1:180030622-180030803
uc001gow.1	chr1:180032426-180032617
uc001gow.1	chr1:180034050-180037338
uc001baa.1	chr1:17210854-17215854
uc001baa.1	chr1:17185039-17185440
uc001baa.1	chr1:17185544-17185714
uc001baa.1	chr1:17185886-17186038
uc001baa.1	chr1:17186127-17186351
uc001baa.1	chr1:17187219-17187316
uc001baa.1	chr1:17187403-17187556
uc001baa.1	chr1:17188772-17188852
uc001baa.1	chr1:17188968-17189085
uc001baa.1	chr1:17189208-17189369
uc001baa.1	chr1:17190815-17190940
uc001baa.1	chr1:17191090-17191211
uc001baa.1	chr1:17191324-17191484
uc001baa.1	chr1:17191567-17191663
uc001baa.1	chr1:17192710-17192917
uc001baa.1	chr1:17195057-17195246
uc001baa.1	chr1:17195335-17195382
uc001baa.1	chr1:17195467-17195578
uc001baa.1	chr1:17196101-17196257
uc001baa.1	chr1:17199092-17199224
uc001baa.1	chr1:17199327-17199394
uc001baa.1	chr1:17199481-17199616
uc001baa.1	chr1:17201115-17201185
uc001baa.1	chr1:17201377-17201455
uc001baa.1	chr1:17203413-17203493
uc001baa.1	chr1:17203773-17203903
uc001baa.1	chr1:17204095-17204154
uc001baa.1	chr1:17204455-17204638
uc001baa.1	chr1:17204765-17204860
uc001baa.1	chr1:17210810-17210854
uc002oit.1	chr19:43611179-43616179
uc002oit.1	chr19:43617086-43617173
uc002oit.1	chr19:43617390-43617455
uc002oit.1	chr19:43625039-43625160
uc002oit.1	chr19:43628334-43628476
uc002oit.1	chr19:43674436-43674559
uc002oit.1	chr19:43685790-43685892
uc002oit.1	chr19:43706320-43706376
uc002oit.1	chr19:43706639-43706691
uc002oit.1	chr19:43707092-43707163
uc002oit.1	chr19:43718852-43718928
uc002oit.1	chr19:43719693-43719758
uc002oit.1	chr19:43722805-43722993
uc002oit.1	chr19:43728730-43728816
uc002oit.1	chr19:43742125-43742244
uc002oit.1	chr19:43616179-43616354
uc002oit.1	chr19:43623224-43623344
uc002oit.1	chr19:43624828-43624933
uc002oit.1	chr19:43626037-43626112
uc002oit.1	chr19:43626197-43626276
uc002oit.1	chr19:43626628-43626741
uc002oit.1	chr19:43627063-43627157
uc002oit.1	chr19:43628951-43629045
uc002oit.1	chr19:43629173-43629248
uc002oit.1	chr19:43630834-43630991
uc002oit.1	chr19:43631128-43631293
uc002oit.1	chr19:43634243-43634365
uc002oit.1	chr19:43635298-43635494
uc002oit.1	chr19:43637714-43637850
uc002oit.1	chr19:43637930-43638026
uc002oit.1	chr19:43638112-43638231
uc002oit.1	chr19:43639976-43640110
uc002oit.1	chr19:43640530-43640772
uc002oit.1	chr19:43641625-43641818
uc002oit.1	chr19:43642854-43643071
uc002oit.1	chr19:43645902-43646007
uc002oit.1	chr19:43646226-43646330
uc002oit.1	chr19:43647118-43647202
uc002oit.1	chr19:43648570-43648878
uc002oit.1	chr19:43650089-43650292
uc002oit.1	chr19:43651445-43651620
uc002oit.1	chr19:43651784-43651993
uc002oit.1	chr19:43655856-43656251
uc002oit.1	chr19:43657797-43657930
uc002oit.1	chr19:43660189-43660350
uc002oit.1	chr19:43660914-43661080
uc002oit.1	chr19:43665506-43665593
uc002oit.1	chr19:43665769-43665996
uc002oit.1	chr19:43668069-43668682
uc002oit.1	chr19:43671656-43671923
uc002oit.1	chr19:43672555-43672756
uc002oit.1	chr19:43673100-43673212
uc002oit.1	chr19:43674969-43675116
uc002oit.1	chr19:43676831-43677105
uc002oit.1	chr19:43678694-43678809
uc002oit.1	chr19:43678888-43679021
uc002oit.1	chr19:43679339-43679434
uc002oit.1	chr19:43681587-43681723
uc002oit.1	chr19:43682114-43682301
uc002oit.1	chr19:43682387-43682496
uc002oit.1	chr19:43683085-43683206
uc002oit.1	chr19:43683300-43683470
uc002oit.1	chr19:43684986-43685207
uc002oit.1	chr19:43685359-43685450
uc002oit.1	chr19:43686699-43686840
uc002oit.1	chr19:43687227-43687391
uc002oit.1	chr19:43687482-43687561
uc002oit.1	chr19:43687788-43687878
uc002oit.1	chr19:43688285-43688426
uc002oit.1	chr19:43688782-43688857
uc002oit.1	chr19:43688950-43689026
uc002oit.1	chr19:43689308-43689432
uc002oit.1	chr19:43690191-43690307
uc002oit.1	chr19:43692977-43693045
uc002oit.1	chr19:43693139-43693261
uc002oit.1	chr19:43694040-43694090
uc002oit.1	chr19:43694551-43694612
uc002oit.1	chr19:43694724-43694963
uc002oit.1	chr19:43697505-43697587
uc002oit.1	chr19:43698566-43698697
uc002oit.1	chr19:43699838-43700171
uc002oit.1	chr19:43701693-43701934
uc002oit.1	chr19:43705507-43705595
uc002oit.1	chr19:43705696-43705789
uc002oit.1	chr19:43706394-43706409
uc002oit.1	chr19:43707811-43707982
uc002oit.1	chr19:43709472-43709532
uc002oit.1	chr19:43710126-43710264
uc002oit.1	chr19:43710785-43710898
uc002oit.1	chr19:43711078-43711175
uc002oit.1	chr19:43711430-43711537
uc002oit.1	chr19:43714969-43715021
uc002oit.1	chr19:43715150-43715216
uc002oit.1	chr19:43717199-43717299
uc002oit.1	chr19:43717620-43717700
uc002oit.1	chr19:43717795-43717872
uc002oit.1	chr19:43718476-43718550
uc002oit.1	chr19:43719229-43719247
uc002oit.1	chr19:43720359-43720440
uc002oit.1	chr19:43725826-43725915
uc002oit.1	chr19:43726011-43726140
uc002oit.1	chr19:43726250-43726355
uc002oit.1	chr19:43728924-43729006
uc002oit.1	chr19:43730712-43730900
uc002oit.1	chr19:43743592-43743934
uc002oit.1	chr19:43747438-43748251
uc002oit.1	chr19:43749390-43749467
uc002oit.1	chr19:43750252-43750397
uc002oit.1	chr19:43753086-43753173
uc002oit.1	chr19:43754498-43754750
uc002oit.1	chr19:43755656-43755787
uc002oit.1	chr19:43758398-43758441
uc002oit.1	chr19:43760397-43760528
uc002oit.1	chr19:43760623-43760684
uc002oit.1	chr19:43762461-43762608
uc002oit.1	chr19:43762849-43762984
uc002oit.1	chr19:43767422-43767579
uc002oit.1	chr19:43768417-43768482
uc002oit.1	chr19:43768570-43768671
uc002oit.1	chr19:43769004-43769056
uc002oit.1	chr19:43769804-43770044
uc004bkc.2	chr9:121171560-121176560
uc004bkc.2	chr9:120979361-120979736
uc004bkc.2	chr9:120979863-120979917
uc004bkc.2	chr9:120979927-120980001
uc004bkc.2	chr9:120981126-120981205
uc004bkc.2	chr9:120982125-120982195
uc004bkc.2	chr9:120983049-120983184
uc004bkc.2	chr9:120983928-120983981
uc004bkc.2	chr9:120986228-120986300
uc004bkc.2	chr9:120997666-120997757
uc004bkc.2	chr9:121003336-121003387
uc004bkc.2	chr9:121007211-121007309
uc004bkc.2	chr9:121014399-121014505
uc004bkc.2	chr9:121018624-121018728
uc004bkc.2	chr9:121018748-121019212
uc004bkc.2	chr9:121023283-121023357
uc004bkc.2	chr9:121023417-121023717
uc004bkc.2	chr9:121034965-121035020
uc004bkc.2	chr9:121039167-121039297
uc004bkc.2	chr9:121040475-121040544
uc004bkc.2	chr9:121042555-121042624
uc004bkc.2	chr9:121042627-121042678
uc004bkc.2	chr9:121046731-121046907
uc004bkc.2	chr9:121049027-121049095
uc004bkc.2	chr9:121057243-121057381
uc004bkc.2	chr9:121059884-121059946
uc004bkc.2	chr9:121061430-121061798
uc004bkc.2	chr9:121066238-121066297
uc004bkc.2	chr9:121078230-121078359
uc004bkc.2	chr9:121080452-121080589
uc004bkc.2	chr9:121081944-121082107
uc004bkc.2	chr9:121083295-121083449
uc004bkc.2	chr9:121084833-121084910
uc004bkc.2	chr9:121086828-121086953
uc004bkc.2	chr9:121086962-121087078
uc004bkc.2	chr9:121087086-121087199
uc004bkc.2	chr9:121093837-121093985
uc004bkc.2	chr9:121100065-121100171
uc004bkc.2	chr9:121100217-121100295
uc004bkc.2	chr9:121113298-121113352
uc004bkc.2	chr9:121131262-121131358
uc004bkc.2	chr9:121135830-121136087
uc004bkc.2	chr9:121136916-121137120
uc004bkc.2	chr9:121142273-121142473
uc004bkc.2	chr9:121145359-121145488
uc004bkc.2	chr9:121147066-121147180
uc004bkc.2	chr9:121151517-121151756
uc004bkc.2	chr9:121154489-121154552
uc004bkc.2	chr9:121155801-121156025
uc004bkc.2	chr9:121159652-121159758
uc004bkc.2	chr9:121162351-121162409
uc004bkc.2	chr9:121162913-121163002
uc004bkc.2	chr9:121163276-121163417
uc004bkc.2	chr9:121169204-121169284
uc004bkc.2	chr9:121169505-121169631
uc004bkc.2	chr9:121170363-121170446
uc004bkc.2	chr9:121170803-121170959
uc004bkc.2	chr9:120968728-120970323
uc004bkc.2	chr9:121010817-121011040
uc004bkc.2	chr9:121016017-121016254
uc004bkc.2	chr9:121040753-121040859
uc004bkc.2	chr9:121044145-121044315
uc004bkc.2	chr9:121051058-121051249
uc004bkc.2	chr9:121115236-121115504
uc004bkc.2	chr9:121171154-121171560
uc002ijr.2	chr17:41322543-41327543
uc002ijr.2	chr17:41328453-41328594
uc002ijr.2	chr17:41328785-41328880
uc002ijr.2	chr17:41346132-41346227
uc002ijr.2	chr17:41375608-41375696
uc002ijr.2	chr17:41427086-41427157
uc002ijr.2	chr17:41327543-41327846
uc002ijr.2	chr17:41395522-41395672
uc002ijr.2	chr17:41405060-41405147
uc002ijr.2	chr17:41407586-41407673
uc002ijr.2	chr17:41411576-41411642
uc002ijr.2	chr17:41416380-41417133
uc002ijr.2	chr17:41420242-41420298
uc002ijr.2	chr17:41423080-41423278
uc002ijr.2	chr17:41424662-41424789
uc002ijr.2	chr17:41429601-41429867
uc002ijr.2	chr17:41443512-41443605
uc002ijr.2	chr17:41447445-41447527
uc002ijr.2	chr17:41451830-41451943
uc002ijr.2	chr17:41457166-41461546
uc002gzu.1	chr17:23151682-23156682
uc002gzu.1	chr17:23135335-23135412
uc002gzu.1	chr17:23144797-23144850
uc002gzu.1	chr17:23107918-23108506
uc002gzu.1	chr17:23110033-23110228
uc002gzu.1	chr17:23111182-23111331
uc002gzu.1	chr17:23111775-23111897
uc002gzu.1	chr17:23112296-23112384
uc002gzu.1	chr17:23113950-23114158
uc002gzu.1	chr17:23115133-23115297
uc002gzu.1	chr17:23116687-23116869
uc002gzu.1	chr17:23117662-23117741
uc002gzu.1	chr17:23118857-23118990
uc002gzu.1	chr17:23120129-23120304
uc002gzu.1	chr17:23120687-23120737
uc002gzu.1	chr17:23122065-23122170
uc002gzu.1	chr17:23123460-23123605
uc002gzu.1	chr17:23124313-23124396
uc002gzu.1	chr17:23125409-23125604
uc002gzu.1	chr17:23129842-23129944
uc002gzu.1	chr17:23130034-23130209
uc002gzu.1	chr17:23131919-23132059
uc002gzu.1	chr17:23132188-23132330
uc002gzu.1	chr17:23133167-23133259
uc002gzu.1	chr17:23134096-23134259
uc002gzu.1	chr17:23138830-23138979
uc002gzu.1	chr17:23139961-23140084
uc002gzu.1	chr17:23140756-23140841
uc002gzu.1	chr17:23149852-23150035
uc002gzu.1	chr17:23151491-23151682
uc001gbw.2	chr1:160301204-160306204
uc001gbw.2	chr1:160308812-160308866
uc001gbw.2	chr1:160313884-160314006
uc001gbw.2	chr1:160316272-160316339
uc001gbw.2	chr1:160316484-160316613
uc001gbw.2	chr1:160319652-160319744
uc001gbw.2	chr1:160330837-160330936
uc001gbw.2	chr1:160333898-160333988
uc001gbw.2	chr1:160353548-160353630
uc001gbw.2	chr1:160359257-160359406
uc001gbw.2	chr1:160364916-160364970
uc001gbw.2	chr1:160367997-160368090
uc001gbw.2	chr1:160369963-160370378
uc001gbw.2	chr1:160371796-160371946
uc001gbw.2	chr1:160381379-160381462
uc001gbw.2	chr1:160381522-160381615
uc001gbw.2	chr1:160381932-160382002
uc001gbw.2	chr1:160393653-160393717
uc001gbw.2	chr1:160393790-160393903
uc001gbw.2	chr1:160395721-160395804
uc001gbw.2	chr1:160395821-160395920
uc001gbw.2	chr1:160405705-160405784
uc001gbw.2	chr1:160405827-160405884
uc001gbw.2	chr1:160430306-160430398
uc001gbw.2	chr1:160434609-160434667
uc001gbw.2	chr1:160443403-160443518
uc001gbw.2	chr1:160444065-160444135
uc001gbw.2	chr1:160449773-160449847
uc001gbw.2	chr1:160450018-160450177
uc001gbw.2	chr1:160450217-160450312
uc001gbw.2	chr1:160457653-160457709
uc001gbw.2	chr1:160460422-160460529
uc001gbw.2	chr1:160463214-160463270
uc001gbw.2	chr1:160468727-160468863
uc001gbw.2	chr1:160474201-160474260
uc001gbw.2	chr1:160483693-160483756
uc001gbw.2	chr1:160485345-160485585
uc001gbw.2	chr1:160485817-160485969
uc001gbw.2	chr1:160491498-160491558
uc001gbw.2	chr1:160495624-160495725
uc001gbw.2	chr1:160495845-160495916
uc001gbw.2	chr1:160496429-160496564
uc001gbw.2	chr1:160498969-160499143
uc001gbw.2	chr1:160505986-160506104
uc001gbw.2	chr1:160515595-160515673
uc001gbw.2	chr1:160538698-160538777
uc001gbw.2	chr1:160550726-160550795
uc001gbw.2	chr1:160566550-160566606
uc001gbw.2	chr1:160573559-160573622
uc001gbw.2	chr1:160573650-160573709
uc001gbw.2	chr1:160575761-160575812
uc001gbw.2	chr1:160593715-160593820
uc001gbw.2	chr1:160595162-160595269
uc001gbw.2	chr1:160597234-160597355
uc001gbw.2	chr1:160306204-160306696
uc001gbw.2	chr1:160390818-160390890
uc001gbw.2	chr1:160523757-160523850
uc001gbw.2	chr1:160537061-160537120
uc001gbw.2	chr1:160569430-160569539
uc001gbw.2	chr1:160580248-160580390
uc001gbw.2	chr1:160591600-160591767
uc001gbw.2	chr1:160593373-160593550
uc001gbw.2	chr1:160601817-160601983
uc001gbw.2	chr1:160603465-160606437
uc010ikt.1	chr4:90975866-90980866
uc010ikt.1	chr4:90872018-90872191
uc010ikt.1	chr4:90880823-90880881
uc010ikt.1	chr4:90887166-90887273
uc010ikt.1	chr4:90891898-90891975
uc010ikt.1	chr4:90893995-90894113
uc010ikt.1	chr4:90926923-90927010
uc010ikt.1	chr4:90940598-90940669
uc010ikt.1	chr4:90948156-90948215
uc010ikt.1	chr4:90948276-90948344
uc010ikt.1	chr4:90960058-90960116
uc010ikt.1	chr4:90968310-90968373
uc010ikt.1	chr4:90865727-90866834
uc010ikt.1	chr4:90869367-90869451
uc010ikt.1	chr4:90962419-90962562
uc010ikt.1	chr4:90975720-90975866
uc001cyg.2	chr1:55453350-55458350
uc001cyg.2	chr1:55322219-55322326
uc001cyg.2	chr1:55322488-55322788
uc001cyg.2	chr1:55322861-55322981
uc001cyg.2	chr1:55323649-55323730
uc001cyg.2	chr1:55334322-55334386
uc001cyg.2	chr1:55334403-55334469
uc001cyg.2	chr1:55369458-55369555
uc001cyg.2	chr1:55386909-55386983
uc001cyg.2	chr1:55387000-55387174
uc001cyg.2	chr1:55388647-55388701
uc001cyg.2	chr1:55389885-55390351
uc001cyg.2	chr1:55390556-55390607
uc001cyg.2	chr1:55392110-55392220
uc001cyg.2	chr1:55392628-55392729
uc001cyg.2	chr1:55401388-55401471
uc001cyg.2	chr1:55409481-55409538
uc001cyg.2	chr1:55410493-55410545
uc001cyg.2	chr1:55416216-55416410
uc001cyg.2	chr1:55426441-55426535
uc001cyg.2	chr1:55441496-55441556
uc001cyg.2	chr1:55442646-55442729
uc001cyg.2	chr1:55442759-55442837
uc001cyg.2	chr1:55443868-55443933
uc001cyg.2	chr1:55449804-55449893
uc001cyg.2	chr1:55453045-55453138
uc001cyg.2	chr1:55304619-55307368
uc001cyg.2	chr1:55310074-55310185
uc001cyg.2	chr1:55310577-55310664
uc001cyg.2	chr1:55311046-55311122
uc001cyg.2	chr1:55312088-55312167
uc001cyg.2	chr1:55313717-55313784
uc001cyg.2	chr1:55315495-55315561
uc001cyg.2	chr1:55316798-55316912
uc001cyg.2	chr1:55317798-55317920
uc001cyg.2	chr1:55319582-55319685
uc001cyg.2	chr1:55321532-55321625
uc001cyg.2	chr1:55322032-55322149
uc001cyg.2	chr1:55324202-55324299
uc001cyg.2	chr1:55327887-55328001
uc001cyg.2	chr1:55330283-55330387
uc001cyg.2	chr1:55331081-55331177
uc001cyg.2	chr1:55332197-55332348
uc001cyg.2	chr1:55333515-55333657
uc001cyg.2	chr1:55334758-55334883
uc001cyg.2	chr1:55335212-55335433
uc001cyg.2	chr1:55335858-55335978
uc001cyg.2	chr1:55336203-55336345
uc001cyg.2	chr1:55336736-55336819
uc001cyg.2	chr1:55338031-55338130
uc001cyg.2	chr1:55339099-55339225
uc001cyg.2	chr1:55339844-55339964
uc001cyg.2	chr1:55342136-55342281
uc001cyg.2	chr1:55344406-55344524
uc001cyg.2	chr1:55345499-55345691
uc001cyg.2	chr1:55348445-55348507
uc001cyg.2	chr1:55358856-55359017
uc001cyg.2	chr1:55359696-55359767
uc001cyg.2	chr1:55361707-55361863
uc001cyg.2	chr1:55362729-55362889
uc001cyg.2	chr1:55363580-55363809
uc001cyg.2	chr1:55363923-55364019
uc001cyg.2	chr1:55367737-55367835
uc001cyg.2	chr1:55370805-55370961
uc001cyg.2	chr1:55372330-55372424
uc001cyg.2	chr1:55372588-55372674
uc001cyg.2	chr1:55375775-55375949
uc001cyg.2	chr1:55376066-55376165
uc001cyg.2	chr1:55376868-55376979
uc001cyg.2	chr1:55377204-55377271
uc001cyg.2	chr1:55379876-55379992
uc001cyg.2	chr1:55381002-55381056
uc001cyg.2	chr1:55381239-55381380
uc001cyg.2	chr1:55382387-55382464
uc001cyg.2	chr1:55384258-55384370
uc001cyg.2	chr1:55385189-55385321
uc001cyg.2	chr1:55385909-55386059
uc001cyg.2	chr1:55386723-55386831
uc001cyg.2	chr1:55392379-55392541
uc001cyg.2	chr1:55392931-55393039
uc001cyg.2	chr1:55395208-55395312
uc001cyg.2	chr1:55395516-55395631
uc001cyg.2	chr1:55397138-55397297
uc001cyg.2	chr1:55397871-55397946
uc001cyg.2	chr1:55400459-55400525
uc001cyg.2	chr1:55404145-55404211
uc001cyg.2	chr1:55404828-55404864
uc001cyg.2	chr1:55409816-55409939
uc001cyg.2	chr1:55410637-55410781
uc001cyg.2	chr1:55414636-55414704
uc001cyg.2	chr1:55453196-55453350
uc003goj.1	chr4:15384028-15389028
uc003goj.1	chr4:15403544-15403629
uc003goj.1	chr4:15389028-15389368
uc003goj.1	chr4:15427231-15427361
uc003goj.1	chr4:15435601-15436807
uc003vid.1	chr7:115921679-115926679
uc003vid.1	chr7:115929605-115929664
uc003vid.1	chr7:115926679-115927221
uc003vid.1	chr7:115927549-115927737
uc003vid.1	chr7:115933260-115935831
uc010ibn.1	chr4:957344-962344
uc010ibn.1	chr4:942674-944509
uc010ibn.1	chr4:944836-944989
uc010ibn.1	chr4:945254-945366
uc010ibn.1	chr4:945475-945622
uc010ibn.1	chr4:945769-945870
uc010ibn.1	chr4:946222-946401
uc010ibn.1	chr4:946559-946708
uc010ibn.1	chr4:946926-947078
uc010ibn.1	chr4:948963-949079
uc010ibn.1	chr4:949715-949866
uc010ibn.1	chr4:950253-950315
uc010ibn.1	chr4:950535-950590
uc010ibn.1	chr4:950751-950842
uc010ibn.1	chr4:950916-951149
uc010ibn.1	chr4:951336-951437
uc010ibn.1	chr4:951515-951590
uc010ibn.1	chr4:951667-951815
uc010ibn.1	chr4:952069-952195
uc010ibn.1	chr4:952266-952352
uc010ibn.1	chr4:952598-952698
uc010ibn.1	chr4:954780-954860
uc010ibn.1	chr4:956999-957344
uc001cry.2	chr1:50281375-50286375
uc001cry.2	chr1:50287568-50287774
uc001cry.2	chr1:50288060-50288125
uc001cry.2	chr1:50289285-50289346
uc001cry.2	chr1:50294392-50294455
uc001cry.2	chr1:50298401-50298488
uc001cry.2	chr1:50302843-50302898
uc001cry.2	chr1:50305100-50305360
uc001cry.2	chr1:50307350-50307434
uc001cry.2	chr1:50310167-50310227
uc001cry.2	chr1:50311653-50311716
uc001cry.2	chr1:50311792-50311889
uc001cry.2	chr1:50313168-50313254
uc001cry.2	chr1:50318157-50318430
uc001cry.2	chr1:50318558-50318625
uc001cry.2	chr1:50319292-50319371
uc001cry.2	chr1:50322037-50322234
uc001cry.2	chr1:50322327-50322496
uc001cry.2	chr1:50322663-50322746
uc001cry.2	chr1:50324800-50324964
uc001cry.2	chr1:50326601-50326673
uc001cry.2	chr1:50329318-50329802
uc001cry.2	chr1:50329813-50329868
uc001cry.2	chr1:50334313-50334399
uc001cry.2	chr1:50335616-50335750
uc001cry.2	chr1:50336580-50336652
uc001cry.2	chr1:50336780-50336982
uc001cry.2	chr1:50336998-50337076
uc001cry.2	chr1:50337377-50337433
uc001cry.2	chr1:50341887-50342008
uc001cry.2	chr1:50342044-50342420
uc001cry.2	chr1:50342449-50342781
uc001cry.2	chr1:50342862-50342926
uc001cry.2	chr1:50343609-50343741
uc001cry.2	chr1:50343838-50344247
uc001cry.2	chr1:50344308-50344657
uc001cry.2	chr1:50344676-50344761
uc001cry.2	chr1:50344777-50345095
uc001cry.2	chr1:50346340-50346473
uc001cry.2	chr1:50346638-50346789
uc001cry.2	chr1:50346884-50347263
uc001cry.2	chr1:50347293-50347691
uc001cry.2	chr1:50347704-50347756
uc001cry.2	chr1:50347777-50347891
uc001cry.2	chr1:50347918-50348895
uc001cry.2	chr1:50348974-50349375
uc001cry.2	chr1:50349468-50349768
uc001cry.2	chr1:50350569-50350759
uc001cry.2	chr1:50351722-50351890
uc001cry.2	chr1:50352754-50352807
uc001cry.2	chr1:50352866-50353271
uc001cry.2	chr1:50354791-50354849
uc001cry.2	chr1:50354869-50354942
uc001cry.2	chr1:50355122-50355438
uc001cry.2	chr1:50355465-50355534
uc001cry.2	chr1:50356568-50356695
uc001cry.2	chr1:50362461-50362586
uc001cry.2	chr1:50367903-50368032
uc001cry.2	chr1:50370448-50370732
uc001cry.2	chr1:50370744-50370899
uc001cry.2	chr1:50371002-50371055
uc001cry.2	chr1:50372481-50372664
uc001cry.2	chr1:50373216-50373307
uc001cry.2	chr1:50373863-50374047
uc001cry.2	chr1:50374389-50374542
uc001cry.2	chr1:50374589-50374809
uc001cry.2	chr1:50375955-50376016
uc001cry.2	chr1:50378065-50378401
uc001cry.2	chr1:50378423-50378553
uc001cry.2	chr1:50382745-50383081
uc001cry.2	chr1:50384922-50385434
uc001cry.2	chr1:50385462-50385744
uc001cry.2	chr1:50385870-50386092
uc001cry.2	chr1:50386760-50386849
uc001cry.2	chr1:50389972-50390035
uc001cry.2	chr1:50390478-50390642
uc001cry.2	chr1:50390763-50390907
uc001cry.2	chr1:50391042-50391176
uc001cry.2	chr1:50395279-50395398
uc001cry.2	chr1:50395690-50396171
uc001cry.2	chr1:50399360-50399707
uc001cry.2	chr1:50399747-50399927
uc001cry.2	chr1:50400709-50400780
uc001cry.2	chr1:50410149-50410404
uc001cry.2	chr1:50411993-50412061
uc001cry.2	chr1:50412208-50412272
uc001cry.2	chr1:50413414-50413512
uc001cry.2	chr1:50413959-50414529
uc001cry.2	chr1:50414588-50414658
uc001cry.2	chr1:50416350-50416617
uc001cry.2	chr1:50416640-50416698
uc001cry.2	chr1:50416724-50416796
uc001cry.2	chr1:50416886-50416982
uc001cry.2	chr1:50417033-50417096
uc001cry.2	chr1:50417445-50417716
uc001cry.2	chr1:50417744-50417877
uc001cry.2	chr1:50421982-50422174
uc001cry.2	chr1:50423718-50423835
uc001cry.2	chr1:50425381-50425461
uc001cry.2	chr1:50425480-50425532
uc001cry.2	chr1:50430506-50430559
uc001cry.2	chr1:50430887-50431247
uc001cry.2	chr1:50431327-50431552
uc001cry.2	chr1:50431626-50431813
uc001cry.2	chr1:50434929-50435086
uc001cry.2	chr1:50436049-50436230
uc001cry.2	chr1:50436293-50436397
uc001cry.2	chr1:50436530-50436650
uc001cry.2	chr1:50438120-50438171
uc001cry.2	chr1:50286375-50286441
uc001cry.2	chr1:50383215-50383456
uc001cry.2	chr1:50415347-50415451
uc001cry.2	chr1:50432023-50432177
uc001cry.2	chr1:50433819-50434045
uc001cry.2	chr1:50435687-50435726
uc001cry.2	chr1:50439109-50439641
uc010ekp.1	chr19:51792167-51797167
uc010ekp.1	chr19:51797939-51797998
uc010ekp.1	chr19:51798227-51798347
uc010ekp.1	chr19:51798422-51798633
uc010ekp.1	chr19:51802461-51802557
uc010ekp.1	chr19:51797167-51797187
uc010ekp.1	chr19:51797693-51797736
uc010ekp.1	chr19:51800923-51800954
uc010ekp.1	chr19:51803293-51803437
uc010ekp.1	chr19:51803578-51803685
uc010ekp.1	chr19:51803942-51804078
uc010ekp.1	chr19:51804221-51805879
uc003qtx.2	chr6:163068824-163073824
uc003qtx.2	chr6:161691950-161692110
uc003qtx.2	chr6:161704371-161704557
uc003qtx.2	chr6:161723687-161723837
uc003qtx.2	chr6:161730804-161730927
uc003qtx.2	chr6:161737485-161737791
uc003qtx.2	chr6:161750859-161750919
uc003qtx.2	chr6:161759659-161759775
uc003qtx.2	chr6:161772438-161772602
uc003qtx.2	chr6:161780059-161780141
uc003qtx.2	chr6:161783105-161783384
uc003qtx.2	chr6:161785581-161785660
uc003qtx.2	chr6:161785851-161785905
uc003qtx.2	chr6:161788095-161788187
uc003qtx.2	chr6:161790156-161790217
uc003qtx.2	chr6:161799277-161799337
uc003qtx.2	chr6:161799489-161799579
uc003qtx.2	chr6:161803409-161803781
uc003qtx.2	chr6:161808103-161808159
uc003qtx.2	chr6:161826082-161826242
uc003qtx.2	chr6:161827644-161827835
uc003qtx.2	chr6:161835077-161835139
uc003qtx.2	chr6:161838706-161838759
uc003qtx.2	chr6:161838900-161839062
uc003qtx.2	chr6:161839069-161839146
uc003qtx.2	chr6:161849128-161849226
uc003qtx.2	chr6:161851546-161851602
uc003qtx.2	chr6:161851613-161851693
uc003qtx.2	chr6:161852847-161852940
uc003qtx.2	chr6:161856896-161856947
uc003qtx.2	chr6:161863136-161863246
uc003qtx.2	chr6:161863256-161863624
uc003qtx.2	chr6:161863630-161863745
uc003qtx.2	chr6:161875874-161875981
uc003qtx.2	chr6:161877978-161878056
uc003qtx.2	chr6:161879130-161879194
uc003qtx.2	chr6:161883452-161883685
uc003qtx.2	chr6:161884851-161884926
uc003qtx.2	chr6:161884933-161885075
uc003qtx.2	chr6:161899938-161900000
uc003qtx.2	chr6:161910120-161910212
uc003qtx.2	chr6:161910277-161910345
uc003qtx.2	chr6:161914997-161915070
uc003qtx.2	chr6:161916599-161916661
uc003qtx.2	chr6:161916743-161916807
uc003qtx.2	chr6:161919344-161919443
uc003qtx.2	chr6:161920807-161920866
uc003qtx.2	chr6:161920898-161920950
uc003qtx.2	chr6:161921002-161921095
uc003qtx.2	chr6:161925150-161925296
uc003qtx.2	chr6:161925738-161925803
uc003qtx.2	chr6:161925849-161925953
uc003qtx.2	chr6:161928080-161928239
uc003qtx.2	chr6:161959574-161959709
uc003qtx.2	chr6:161959751-161959803
uc003qtx.2	chr6:161965080-161965382
uc003qtx.2	chr6:161973024-161973086
uc003qtx.2	chr6:161973237-161973290
uc003qtx.2	chr6:161973533-161973613
uc003qtx.2	chr6:161974443-161974527
uc003qtx.2	chr6:161976389-161976486
uc003qtx.2	chr6:161978343-161978412
uc003qtx.2	chr6:161983244-161983309
uc003qtx.2	chr6:161988808-161988872
uc003qtx.2	chr6:161988885-161988986
uc003qtx.2	chr6:161992137-161992257
uc003qtx.2	chr6:161999235-161999290
uc003qtx.2	chr6:162016423-162016536
uc003qtx.2	chr6:162016791-162016843
uc003qtx.2	chr6:162025848-162025907
uc003qtx.2	chr6:162025939-162026005
uc003qtx.2	chr6:162029986-162030117
uc003qtx.2	chr6:162030141-162030207
uc003qtx.2	chr6:162034763-162035020
uc003qtx.2	chr6:162038680-162038802
uc003qtx.2	chr6:162048490-162048637
uc003qtx.2	chr6:162067176-162067238
uc003qtx.2	chr6:162088557-162088624
uc003qtx.2	chr6:162088629-162088861
uc003qtx.2	chr6:162091052-162091110
uc003qtx.2	chr6:162091245-162091461
uc003qtx.2	chr6:162092398-162092507
uc003qtx.2	chr6:162099182-162099304
uc003qtx.2	chr6:162101125-162101237
uc003qtx.2	chr6:162105870-162105929
uc003qtx.2	chr6:162106067-162106130
uc003qtx.2	chr6:162112885-162113019
uc003qtx.2	chr6:162134146-162134223
uc003qtx.2	chr6:162137959-162138066
uc003qtx.2	chr6:162155193-162155259
uc003qtx.2	chr6:162160630-162160690
uc003qtx.2	chr6:162161000-162161060
uc003qtx.2	chr6:162161432-162161817
uc003qtx.2	chr6:162164327-162164408
uc003qtx.2	chr6:162167639-162167796
uc003qtx.2	chr6:162176427-162176568
uc003qtx.2	chr6:162180884-162181001
uc003qtx.2	chr6:162183930-162184017
uc003qtx.2	chr6:162189504-162189811
uc003qtx.2	chr6:162196740-162196805
uc003qtx.2	chr6:162204152-162204239
uc003qtx.2	chr6:162209733-162209825
uc003qtx.2	chr6:162221165-162221237
uc003qtx.2	chr6:162225395-162225502
uc003qtx.2	chr6:162236132-162236237
uc003qtx.2	chr6:162244826-162244972
uc003qtx.2	chr6:162245166-162245268
uc003qtx.2	chr6:162254487-162254558
uc003qtx.2	chr6:162258727-162258806
uc003qtx.2	chr6:162258923-162259194
uc003qtx.2	chr6:162259261-162259354
uc003qtx.2	chr6:162259359-162259416
uc003qtx.2	chr6:162265747-162265906
uc003qtx.2	chr6:162284126-162284190
uc003qtx.2	chr6:162292266-162292320
uc003qtx.2	chr6:162292343-162292475
uc003qtx.2	chr6:162297665-162297716
uc003qtx.2	chr6:162304217-162304308
uc003qtx.2	chr6:162304457-162304510
uc003qtx.2	chr6:162317816-162317907
uc003qtx.2	chr6:162327865-162327964
uc003qtx.2	chr6:162327974-162328086
uc003qtx.2	chr6:162338837-162338909
uc003qtx.2	chr6:162348567-162348719
uc003qtx.2	chr6:162348746-162348802
uc003qtx.2	chr6:162348818-162348922
uc003qtx.2	chr6:162356908-162357158
uc003qtx.2	chr6:162376793-162376856
uc003qtx.2	chr6:162384871-162384932
uc003qtx.2	chr6:162386658-162386738
uc003qtx.2	chr6:162387965-162388177
uc003qtx.2	chr6:162393127-162393238
uc003qtx.2	chr6:162415971-162416106
uc003qtx.2	chr6:162416142-162416297
uc003qtx.2	chr6:162416317-162416433
uc003qtx.2	chr6:162434006-162434126
uc003qtx.2	chr6:162434132-162434324
uc003qtx.2	chr6:162454252-162454357
uc003qtx.2	chr6:162454365-162454454
uc003qtx.2	chr6:162466068-162466129
uc003qtx.2	chr6:162466146-162466227
uc003qtx.2	chr6:162472453-162472690
uc003qtx.2	chr6:162475690-162475814
uc003qtx.2	chr6:162481299-162481441
uc003qtx.2	chr6:162481680-162481744
uc003qtx.2	chr6:162485227-162485437
uc003qtx.2	chr6:162486012-162486085
uc003qtx.2	chr6:162492342-162492432
uc003qtx.2	chr6:162499233-162499291
uc003qtx.2	chr6:162505024-162505075
uc003qtx.2	chr6:162508909-162509028
uc003qtx.2	chr6:162510974-162511053
uc003qtx.2	chr6:162511199-162511310
uc003qtx.2	chr6:162511965-162512017
uc003qtx.2	chr6:162515752-162515854
uc003qtx.2	chr6:162518729-162518843
uc003qtx.2	chr6:162526658-162526762
uc003qtx.2	chr6:162526805-162526883
uc003qtx.2	chr6:162531510-162531634
uc003qtx.2	chr6:162536437-162536713
uc003qtx.2	chr6:162556452-162556620
uc003qtx.2	chr6:162556642-162556707
uc003qtx.2	chr6:162560518-162560570
uc003qtx.2	chr6:162568432-162568551
uc003qtx.2	chr6:162569619-162569706
uc003qtx.2	chr6:162571845-162571952
uc003qtx.2	chr6:162583934-162584001
uc003qtx.2	chr6:162584151-162584299
uc003qtx.2	chr6:162584318-162584379
uc003qtx.2	chr6:162584794-162584914
uc003qtx.2	chr6:162584924-162585064
uc003qtx.2	chr6:162647463-162647578
uc003qtx.2	chr6:162649183-162649318
uc003qtx.2	chr6:162649348-162649603
uc003qtx.2	chr6:162649649-162649706
uc003qtx.2	chr6:162667349-162667591
uc003qtx.2	chr6:162668190-162668243
uc003qtx.2	chr6:162677387-162677464
uc003qtx.2	chr6:162685231-162685309
uc003qtx.2	chr6:162685353-162685439
uc003qtx.2	chr6:162693702-162693755
uc003qtx.2	chr6:162693893-162693968
uc003qtx.2	chr6:162695454-162695527
uc003qtx.2	chr6:162702021-162702094
uc003qtx.2	chr6:162705665-162705735
uc003qtx.2	chr6:162720977-162721046
uc003qtx.2	chr6:162721153-162721231
uc003qtx.2	chr6:162722506-162722621
uc003qtx.2	chr6:162735553-162735610
uc003qtx.2	chr6:162748434-162748494
uc003qtx.2	chr6:162750800-162750904
uc003qtx.2	chr6:162750919-162751028
uc003qtx.2	chr6:162751034-162751086
uc003qtx.2	chr6:162758028-162758172
uc003qtx.2	chr6:162758553-162758609
uc003qtx.2	chr6:162759608-162760110
uc003qtx.2	chr6:162774726-162774789
uc003qtx.2	chr6:162776444-162776517
uc003qtx.2	chr6:162777266-162777345
uc003qtx.2	chr6:162783047-162783118
uc003qtx.2	chr6:162783945-162784089
uc003qtx.2	chr6:162784126-162784270
uc003qtx.2	chr6:162791320-162791418
uc003qtx.2	chr6:162795352-162795525
uc003qtx.2	chr6:162801910-162802034
uc003qtx.2	chr6:162806488-162806565
uc003qtx.2	chr6:162806958-162807041
uc003qtx.2	chr6:162807053-162807243
uc003qtx.2	chr6:162815137-162815394
uc003qtx.2	chr6:162824406-162824460
uc003qtx.2	chr6:162826381-162826512
uc003qtx.2	chr6:162826523-162826581
uc003qtx.2	chr6:162830369-162830453
uc003qtx.2	chr6:162837281-162837462
uc003qtx.2	chr6:162839015-162839113
uc003qtx.2	chr6:162840806-162840984
uc003qtx.2	chr6:162850496-162850582
uc003qtx.2	chr6:162853057-162853137
uc003qtx.2	chr6:162859387-162859700
uc003qtx.2	chr6:162860000-162860213
uc003qtx.2	chr6:162861752-162862139
uc003qtx.2	chr6:162863456-162863524
uc003qtx.2	chr6:162865603-162865674
uc003qtx.2	chr6:162867809-162867912
uc003qtx.2	chr6:162875491-162875549
uc003qtx.2	chr6:162880053-162880152
uc003qtx.2	chr6:162886649-162886896
uc003qtx.2	chr6:162887946-162888038
uc003qtx.2	chr6:162893605-162893698
uc003qtx.2	chr6:162893730-162893785
uc003qtx.2	chr6:162901043-162901207
uc003qtx.2	chr6:162909527-162909581
uc003qtx.2	chr6:162909600-162909721
uc003qtx.2	chr6:162909798-162909886
uc003qtx.2	chr6:162909899-162909955
uc003qtx.2	chr6:162910043-162910156
uc003qtx.2	chr6:162910384-162910530
uc003qtx.2	chr6:162910679-162910737
uc003qtx.2	chr6:162913479-162913636
uc003qtx.2	chr6:162919626-162919849
uc003qtx.2	chr6:162919854-162919927
uc003qtx.2	chr6:162922124-162922206
uc003qtx.2	chr6:162922259-162922335
uc003qtx.2	chr6:162923103-162923176
uc003qtx.2	chr6:162937439-162937498
uc003qtx.2	chr6:162945332-162945386
uc003qtx.2	chr6:162945741-162945896
uc003qtx.2	chr6:162946720-162946780
uc003qtx.2	chr6:162951699-162951794
uc003qtx.2	chr6:162951832-162951897
uc003qtx.2	chr6:162955971-162956161
uc003qtx.2	chr6:162957677-162957909
uc003qtx.2	chr6:162959558-162959754
uc003qtx.2	chr6:162959779-162959903
uc003qtx.2	chr6:162964509-162964590
uc003qtx.2	chr6:162967836-162967942
uc003qtx.2	chr6:162970316-162970419
uc003qtx.2	chr6:162970696-162970805
uc003qtx.2	chr6:162971317-162971442
uc003qtx.2	chr6:162973862-162973917
uc003qtx.2	chr6:162976586-162976762
uc003qtx.2	chr6:162988191-162988315
uc003qtx.2	chr6:162996447-162996516
uc003qtx.2	chr6:162996650-162996707
uc003qtx.2	chr6:162996718-162996933
uc003qtx.2	chr6:163000299-163000642
uc003qtx.2	chr6:163007918-163008003
uc003qtx.2	chr6:163008021-163008153
uc003qtx.2	chr6:163008393-163008444
uc003qtx.2	chr6:163011231-163011342
uc003qtx.2	chr6:163011354-163011632
uc003qtx.2	chr6:163016717-163016816
uc003qtx.2	chr6:163017430-163017487
uc003qtx.2	chr6:163021261-163021329
uc003qtx.2	chr6:163025087-163025173
uc003qtx.2	chr6:163025399-163025490
uc003qtx.2	chr6:163028637-163028823
uc003qtx.2	chr6:163028836-163028949
uc003qtx.2	chr6:163029779-163029882
uc003qtx.2	chr6:163029899-163030289
uc003qtx.2	chr6:163036076-163036309
uc003qtx.2	chr6:163036422-163036507
uc003qtx.2	chr6:163043564-163043880
uc003qtx.2	chr6:163047177-163047314
uc003qtx.2	chr6:163047330-163047476
uc003qtx.2	chr6:163054977-163055041
uc003qtx.2	chr6:163055550-163055772
uc003qtx.2	chr6:163057388-163057649
uc003qtx.2	chr6:163057687-163057742
uc003qtx.2	chr6:163063461-163063645
uc003qtx.2	chr6:163063730-163063793
uc003qtx.2	chr6:161688579-161691233
uc003qtx.2	chr6:161701109-161701227
uc003qtx.2	chr6:161727815-161727899
uc003qtx.2	chr6:161889875-161890025
uc003qtx.2	chr6:161910376-161910438
uc003qtx.2	chr6:162126793-162126930
uc003qtx.2	chr6:162314323-162314439
uc003qtx.2	chr6:162395112-162395196
uc003qtx.2	chr6:162542152-162542274
uc003qtx.2	chr6:162603546-162603787
uc003qtx.2	chr6:162784331-162784495
uc003qtx.2	chr6:163068683-163068824
uc002lav.1	chr18:38949655-38954655
uc002lav.1	chr18:38586904-38586958
uc002lav.1	chr18:38590316-38590393
uc002lav.1	chr18:38590417-38590494
uc002lav.1	chr18:38594124-38594180
uc002lav.1	chr18:38594311-38594450
uc002lav.1	chr18:38598746-38598879
uc002lav.1	chr18:38598996-38599130
uc002lav.1	chr18:38599236-38599305
uc002lav.1	chr18:38599342-38599551
uc002lav.1	chr18:38602271-38602406
uc002lav.1	chr18:38607090-38607184
uc002lav.1	chr18:38607985-38608053
uc002lav.1	chr18:38612223-38612323
uc002lav.1	chr18:38628619-38628674
uc002lav.1	chr18:38628690-38628772
uc002lav.1	chr18:38628791-38628869
uc002lav.1	chr18:38632394-38632447
uc002lav.1	chr18:38635382-38635481
uc002lav.1	chr18:38637567-38637679
uc002lav.1	chr18:38637696-38637779
uc002lav.1	chr18:38640854-38640968
uc002lav.1	chr18:38644268-38644508
uc002lav.1	chr18:38651177-38651533
uc002lav.1	chr18:38653160-38653217
uc002lav.1	chr18:38653278-38653369
uc002lav.1	chr18:38658260-38658327
uc002lav.1	chr18:38658448-38658704
uc002lav.1	chr18:38664912-38665135
uc002lav.1	chr18:38668740-38668797
uc002lav.1	chr18:38668804-38668936
uc002lav.1	chr18:38673074-38673260
uc002lav.1	chr18:38676114-38676272
uc002lav.1	chr18:38684196-38684403
uc002lav.1	chr18:38689335-38689510
uc002lav.1	chr18:38689549-38689626
uc002lav.1	chr18:38698297-38698363
uc002lav.1	chr18:38707984-38708046
uc002lav.1	chr18:38708058-38708314
uc002lav.1	chr18:38716032-38716188
uc002lav.1	chr18:38717254-38717468
uc002lav.1	chr18:38723608-38723717
uc002lav.1	chr18:38734076-38734131
uc002lav.1	chr18:38745082-38745218
uc002lav.1	chr18:38745267-38745440
uc002lav.1	chr18:38755162-38755230
uc002lav.1	chr18:38755279-38755341
uc002lav.1	chr18:38756420-38756479
uc002lav.1	chr18:38761567-38761649
uc002lav.1	chr18:38765549-38765618
uc002lav.1	chr18:38781391-38781457
uc002lav.1	chr18:38782050-38782106
uc002lav.1	chr18:38782918-38783036
uc002lav.1	chr18:38790426-38790594
uc002lav.1	chr18:38791150-38791208
uc002lav.1	chr18:38793601-38793738
uc002lav.1	chr18:38796335-38796447
uc002lav.1	chr18:38796835-38796992
uc002lav.1	chr18:38797010-38797085
uc002lav.1	chr18:38800405-38800474
uc002lav.1	chr18:38812266-38812474
uc002lav.1	chr18:38822545-38822693
uc002lav.1	chr18:38843637-38843717
uc002lav.1	chr18:38843753-38843877
uc002lav.1	chr18:38843914-38844065
uc002lav.1	chr18:38844094-38844146
uc002lav.1	chr18:38866089-38866160
uc002lav.1	chr18:38870560-38870762
uc002lav.1	chr18:38875648-38875797
uc002lav.1	chr18:38875805-38875890
uc002lav.1	chr18:38878926-38879023
uc002lav.1	chr18:38881075-38881165
uc002lav.1	chr18:38881321-38881409
uc002lav.1	chr18:38882728-38882874
uc002lav.1	chr18:38886135-38886195
uc002lav.1	chr18:38890321-38890404
uc002lav.1	chr18:38890484-38890546
uc002lav.1	chr18:38891184-38891415
uc002lav.1	chr18:38898247-38898427
uc002lav.1	chr18:38898433-38898506
uc002lav.1	chr18:38904581-38904777
uc002lav.1	chr18:38904842-38904928
uc002lav.1	chr18:38906365-38906437
uc002lav.1	chr18:38909822-38909921
uc002lav.1	chr18:38922520-38922638
uc002lav.1	chr18:38925669-38925737
uc002lav.1	chr18:38927304-38927439
uc002lav.1	chr18:38929502-38929604
uc002lav.1	chr18:38929716-38929773
uc002lav.1	chr18:38931788-38932023
uc002lav.1	chr18:38577189-38577683
uc002lav.1	chr18:38757534-38757726
uc002lav.1	chr18:38808036-38808110
uc002lav.1	chr18:38867773-38867830
uc002lav.1	chr18:38949379-38949655
uc003lep.1	chr5:138842476-138847476
uc003lep.1	chr5:138835732-138836223
uc003lep.1	chr5:138837097-138837284
uc003lep.1	chr5:138838038-138838277
uc003lep.1	chr5:138840558-138840667
uc003lep.1	chr5:138840927-138841111
uc003lep.1	chr5:138841246-138841473
uc003lep.1	chr5:138841978-138842071
uc003lep.1	chr5:138842318-138842476
uc002swg.1	chr2:96561190-96566190
uc002swg.1	chr2:96566534-96566590
uc002swg.1	chr2:96566606-96566708
uc002swg.1	chr2:96568222-96568320
uc002swg.1	chr2:96578753-96578932
uc002swg.1	chr2:96566190-96566294
uc002swg.1	chr2:96576865-96576981
uc002swg.1	chr2:96579216-96579749
uc002swg.1	chr2:96580037-96580197
uc002swg.1	chr2:96580562-96582098
uc002yly.2	chr21:26024199-26029199
uc002yly.2	chr21:26029848-26029952
uc002yly.2	chr21:26048357-26048496
uc002yly.2	chr21:26057164-26057305
uc002yly.2	chr21:26057367-26057473
uc002yly.2	chr21:26057672-26057744
uc002yly.2	chr21:26057881-26057945
uc002yly.2	chr21:26029199-26029760
uc002yly.2	chr21:26035754-26035857
uc002yly.2	chr21:26039391-26039536
uc002yly.2	chr21:26043217-26043302
uc002yly.2	chr21:26046170-26046416
uc002yly.2	chr21:26052191-26052386
uc002yly.2	chr21:26056493-26056547
uc002yly.2	chr21:26058391-26058532
uc002yly.2	chr21:26058776-26058969
uc002yly.2	chr21:26063185-26066642
uc002lrw.2	chr19:1221519-1226519
uc002lrw.2	chr19:1226519-1226829
uc002lrw.2	chr19:1228181-1228298
uc002lrw.2	chr19:1229775-1230243
uc003rrl.2	chr6_qbl_hap2:858241-863241
uc003rrl.2	chr6_qbl_hap2:837719-837873
uc003rrl.2	chr6_qbl_hap2:850759-850815
uc003rrl.2	chr6_qbl_hap2:852096-852149
uc003rrl.2	chr6_qbl_hap2:854267-854328
uc003rrl.2	chr6_qbl_hap2:857566-857699
uc003rrl.2	chr6_qbl_hap2:827282-828771
uc003rrl.2	chr6_qbl_hap2:829548-829692
uc003rrl.2	chr6_qbl_hap2:829914-830043
uc003rrl.2	chr6_qbl_hap2:830623-830751
uc003rrl.2	chr6_qbl_hap2:831445-831539
uc003rrl.2	chr6_qbl_hap2:831951-832059
uc003rrl.2	chr6_qbl_hap2:832156-832273
uc003rrl.2	chr6_qbl_hap2:833655-833788
uc003rrl.2	chr6_qbl_hap2:834283-834434
uc003rrl.2	chr6_qbl_hap2:835978-836056
uc003rrl.2	chr6_qbl_hap2:837605-837669
uc003rrl.2	chr6_qbl_hap2:838297-838540
uc003rrl.2	chr6_qbl_hap2:846156-846348
uc003rrl.2	chr6_qbl_hap2:846807-846873
uc003rrl.2	chr6_qbl_hap2:847159-847261
uc003rrl.2	chr6_qbl_hap2:848360-848531
uc003rrl.2	chr6_qbl_hap2:848945-849080
uc003rrl.2	chr6_qbl_hap2:852541-852702
uc003rrl.2	chr6_qbl_hap2:854142-854163
uc003rrl.2	chr6_qbl_hap2:855513-855699
uc003rrl.2	chr6_qbl_hap2:856451-856655
uc003rrl.2	chr6_qbl_hap2:857356-857441
uc003rrl.2	chr6_qbl_hap2:857905-858241
uc001whk.1	chr14:22458236-22463236
uc001whk.1	chr14:22446521-22446613
uc001whk.1	chr14:22448352-22448422
uc001whk.1	chr14:22441805-22443239
uc001whk.1	chr14:22443309-22443375
uc001whk.1	chr14:22443923-22444061
uc001whk.1	chr14:22444142-22444295
uc001whk.1	chr14:22444384-22444502
uc001whk.1	chr14:22444654-22444708
uc001whk.1	chr14:22445243-22445417
uc001whk.1	chr14:22447381-22447429
uc001whk.1	chr14:22448531-22448644
uc001whk.1	chr14:22450376-22450452
uc001whk.1	chr14:22458047-22458236
uc001vyj.1	chr14:20424401-20429401
uc001vyj.1	chr14:20429401-20429450
uc001vyj.1	chr14:20429680-20430347
uc010fjb.1	chr2:102739921-102744921
uc010fjb.1	chr2:102749133-102749258
uc010fjb.1	chr2:102750267-102750327
uc010fjb.1	chr2:102772116-102772193
uc010fjb.1	chr2:102779869-102779972
uc010fjb.1	chr2:102793621-102793688
uc010fjb.1	chr2:102744921-102745240
uc010fjb.1	chr2:102745477-102745577
uc010fjb.1	chr2:102747219-102747318
uc010fjb.1	chr2:102780753-102780891
uc010fjb.1	chr2:102797638-102800570
uc003vyk.2	chr7:141797373-141802373
uc003vyk.2	chr7:141802373-141802469
uc003vyk.2	chr7:141802561-141802858
uc002blj.1	chr15:83321208-83326208
uc002blj.1	chr15:83329527-83329591
uc002blj.1	chr15:83329601-83329714
uc002blj.1	chr15:83332062-83332113
uc002blj.1	chr15:83333178-83333295
uc002blj.1	chr15:83334640-83334710
uc002blj.1	chr15:83335125-83335214
uc002blj.1	chr15:83335389-83335510
uc002blj.1	chr15:83339563-83339834
uc002blj.1	chr15:83339923-83340202
uc002blj.1	chr15:83355141-83355270
uc002blj.1	chr15:83358621-83358717
uc002blj.1	chr15:83361513-83361580
uc002blj.1	chr15:83369836-83369900
uc002blj.1	chr15:83375081-83375226
[truncated: 10,861 more rows]
