# Supplementary material for: Comparison of Three Targeted Enrichment Strategies on the SOLiD Sequencing Platform
Source: PLoS One. 2011 Apr 29;6(4):e18595. doi: 10.1371/journal.pone.0018595 (PMC3084696; doi:10.1371/journal.pone.0018595)
Supplement: Table S5 — Raindance amplicon design. (XLSX) [file pone.0018595.s005.xlsx]

## Sheet: SupTable5_RaindanceDesign
Table S5. Raindance primer design
id_1	id_2	name	chromosome	chromosome_start	chromosome_end	sense_primer	sense_syn_primer	sense_count	sense_sequence	sense_start	sense_length	sense_Tm	sense_GCpct	antisense_primer	antisense_syn_primer	antisense_count	antisense_sequence	antisense_start	antisense_length	antisense_Tm	antisense_GCpct	amplicon_length	amplicon_GCpct	amplicon_sequence	failure	comment	dups	key	calc - primer_contained	calc - amp_contained	remove?
2998	2998	rdt200904290012221_e1	1	1251588	1256588	rdt200904290012221_e1_t1_L	syn2009040600205428	1	GATGTAGCAGTGAGGAAGAT	1251506	20	58.498	45	rdt200904290012221_e1_t1_R	syn2009040600204228	1	CTCATTTTCTGTGTGTGGAG	1252086	20	58.39	45	581	57	GATGTAGCAGTGAGGAAGATGGGGCAGCCTGCCCGGCAGCATCCCCCCACCCCCGGCCCCACCTGTCTCTGCTTTCTGCTGTGTCTGTTTTCTTGTCTAGGACTTCAGAACTTCCTGTCTTTGTTGTCATCTGACCCCACCCCAGATGGCTGCTCGCACTCCCCATGCACCCAGATAGATGGCTAGGATGGTGCTTGGCTCTCGGCAGGGGCTTAGTATTTCTCCAGCTGGTAAAAGCAGATACAGCATCTAGAGAGAGAAACAAAAACAAGAAAGCACCAGCAGAGACACCTGCTGCAGACAGCGGGGCCTAGTGGTCTGATAAAGCCAGAGGGGGCCACTCTCGGGGTCAGGGACTGACACGGAGTCAGTGGCCTGATCCACAGGAGGGGCTGTGCC…			0	01_0001251588_0001256588_0001251506			--
2998	2998	rdt200904290012221_e1	1	1251588	1256588	rdt200904290012221_e1_t2_L	syn2009040600202650	1	CAAAAACAAGAAAGCACCAG	1251768	20	57.976	40	rdt200904290012221_e1_t2_R	syn2009040600200482	1	AAGACCTCTTCCTTCTCATC	1252236	20	58.039	45	469	56	CAAAAACAAGAAAGCACCAGCAGAGACACCTGCTGCAGACAGCGGGGCCTAGTGGTCTGATAAAGCCAGAGGGGGCCACTCTCGGGGTCAGGGACTGACACGGAGTCAGTGGCCTGATCCACAGGAGGGGCTGTGCCAAGGTCCCTGAATGCGCAATCCTGATGAAGGGTGGGTCAGGGTGGTGTGCCTGAGAGCCTGCGGCTTGGCTGGGAGCAGAGCCAGGCAGCTCCTGGGAGGAAGCTCCATGAGGGGCATGAGTGTTCAGTGAGCGGCAATGGGATCGCAGCTATTTTGTTCCCCTCCACACACAGAAAATGAGCCACAGAGCAAGCTGACCCCAGCGACACAGCCCCCCAGCCCTACTGTATTTCCGTTCCTATCAAAAAATGGATGACTCGG…			0	01_0001251588_0001256588_0001251768			--
2998	2998	rdt200904290012221_e1	1	1251588	1256588	rdt200904290012221_e1_t3_L	syn2009040600204232	1	CTCCACACACAGAAAATGAG	1252067	20	58.39	45	rdt200904290012221_e1_t3_R	syn2009040600205397	1	GATGAATGAGAAGATGGTGC	1252520	20	58.314	45	454	60	CTCCACACACAGAAAATGAGCCACAGAGCAAGCTGACCCCAGCGACACAGCCCCCCAGCCCTACTGTATTTCCGTTCCTATCAAAAAATGGATGACTCGGAGACAGGTTTCAATCTGAAAGTCGTCCTGGTCAGTTTCAAGCAGTGTCTCGATGAGAAGGAAGAGGTCTTGCTGGACCCCTACATTGCCAGCTGGAAGGGCCTGGTCAGGTGCGTGTGCCAGGGCTGCCTCCTGAGGTGGGCGCTCCCCTGGCCCGAGTCCCATATGTGGCATCTGCCTCCCGACTGCCTGTCCCCACCAGCTTTGCTGCCCGTTTCCAGATGGGTGTGAGCCCCCGCAGGCTGGGCAGCGTCCCCTGCACCCCAGGCGGGCTGCCCCAGGCCTGGGCGAGGACTCGAG…			0	01_0001251588_0001256588_0001252067			--
2998	2998	rdt200904290012221_e1	1	1251588	1256588	rdt200904290012221_e1_t4_L	syn2009040600209141	1	TTTCCAGATGGGTGTGAG	1252380	18	58.26	50	rdt200904290012221_e1_t4_R	syn2009040600204685	1	CTTCTGGGAGACGTTGTAG	1252970	19	58.957	52.632	591	69	TTTCCAGATGGGTGTGAGCCCCCGCAGGCTGGGCAGCGTCCCCTGCACCCCAGGCGGGCTGCCCCAGGCCTGGGCGAGGACTCGAGCCCCGCTCCCTTCCACAGGTTTCTGAACAGCCTGGGCACCATCTTCTCATTCATCTCCAAGGACGTGGTCTCCAAGCTGCGGATCATGGAGCGCCTCAGGGGCGGCCCGCAGAGCGAGCACTACCGCAGCCTGCAGGCCATGGTGGCCCACGAGCTGAGCAACCGGCTGGTGGACCTGGAGCGCCGCTCCCACCACCCGGAGTCTGGCTGCCGGACGGTGCTGCGCCTGCACCGCGCCCTGCACTGGCTGCAGCTGTTCCTGGAGGGCCTGCGTACCAGCCCCGAGGACGCACGCACCTCCGCGCTCTGCGCC…			0	01_0001251588_0001256588_0001252380			--
2998	2998	rdt200904290012221_e1	1	1251588	1256588	rdt200904290012221_e1_t5_L	syn2009040600205549	1	GCACCATCTTCTCATTCATC	1252501	20	58.314	45	rdt200904290012221_e1_t5_R	syn2009040600203032	1	CAGAAGGCTCTGCCAC	1253094	16	58.84	62.5	594	69	GCACCATCTTCTCATTCATCTCCAAGGACGTGGTCTCCAAGCTGCGGATCATGGAGCGCCTCAGGGGCGGCCCGCAGAGCGAGCACTACCGCAGCCTGCAGGCCATGGTGGCCCACGAGCTGAGCAACCGGCTGGTGGACCTGGAGCGCCGCTCCCACCACCCGGAGTCTGGCTGCCGGACGGTGCTGCGCCTGCACCGCGCCCTGCACTGGCTGCAGCTGTTCCTGGAGGGCCTGCGTACCAGCCCCGAGGACGCACGCACCTCCGCGCTCTGCGCCGACTCCTACAACGCCTCGCTGGCCGCCTACCACCCCTGGGTCGTGCGCCGCGCCGTCACCGTGGCCTTCTGCACGCTGCCCACACGCGAGGTCTTCCTGGAGGCCATGAACGTGGGGCCCC…			0	01_0001251588_0001256588_0001252501			--
2998	2998	rdt200904290012221_e1	1	1251588	1256588	rdt200904290012221_e1_t6_L	syn2009040600204067	1	CTACAACGTCTCCCAGAAG	1252952	19	58.957	52.632	rdt200904290012221_e1_t6_R	syn2009040600201334	1	AGAAAGGAGAAAGGATGGAG	1253425	20	58.324	45	474	66	CTACAACGTCTCCCAGAAGCTCTACGCCGAGCACTCCCTGCTGGACCTGCCCTAGGGGCGGGAAGCCAGGGCCGCACCGGCTTTCCTGCTGCAGATCTGGGCTGCGGTGGCCAGGGCCGTGAGTCCCGTGGCAGAGCCTTCTGGGCGCTGCGGGAACAGGAGATCCTCTGTCGCCCCTGTGAGCTGAGCTGGTTAGGAACCACAGACTGTGACAGAGAAGGTGGCGACCAGCCCAGAAGAGGCCCACCCTCTCGGTCCGGAACAAGACGCCTCGGCCACGGCTCCCCCTCGGCCTATTACACGCGTGCGCAGCCAGGCCTCGCCAGGGTGCGGTGCAGAGCAGAGCAGGCAGGGGTGGGGGCCGGGCCTGCAAGAGCCCGAAAGGTCGCCACCCCCTAG…			0	01_0001251588_0001256588_0001252952			--
2998	2998	rdt200904290012221_e1	1	1251588	1256588	rdt200904290012221_e1_t7_L	syn2009040600200965	1	ACAGACTGTGACAGAGAAG	1253153	19	58.101	47.368	rdt200904290012221_e1_t7_R	syn2009040600208851	1	TTCTGTGAGGAGCCTTG	1253659	17	57.712	52.941	507	66	ACAGACTGTGACAGAGAAGGTGGCGACCAGCCCAGAAGAGGCCCACCCTCTCGGTCCGGAACAAGACGCCTCGGCCACGGCTCCCCCTCGGCCTATTACACGCGTGCGCAGCCAGGCCTCGCCAGGGTGCGGTGCAGAGCAGAGCAGGCAGGGGTGGGGGCCGGGCCTGCAAGAGCCCGAAAGGTCGCCACCCCCTAGCCTGTGGGGTGCATCTGCGAACCAGGGTGAAGTCACAGGTCCCGGGGTGTGGAGGCTCCATCCTTTCTCCTTTCTGCCAGCCGATGTGTCCTCATCTCAGGCCCGTGCCTGGGACCCCGTGTCTGCCCAGGTGGGCAGCCTTGAGCCCAGGGGACTCAGTGCCCTCCATGCCCTGGCTGGCAGAAACCCTCAACAGCAGTC…			0	01_0001251588_0001256588_0001253153			--
2998	2998	rdt200904290012221_e1	1	1251588	1256588	rdt200904290012221_e1_t8_L	syn2009040600201328	1	AGAAACCCTCAACAGCAG	1253532	18	58.923	50	rdt200904290012221_e1_t8_R	syn2009040600204012	1	CGTTGGAAGACATCACATAG	1254095	20	57.975	45	564	66	AGAAACCCTCAACAGCAGTCTGGGCACTGTGGGGCTCTCCCCGCCTCTCCTGCCTTGTTTGCCCCTCAGCGTGCCAGGCAGACTGGGGGCAGGACAGCCGGAAGCTGAGACCAAGGCTCCTCACAGAAGGGCCCAGGAAGTCCCCGCCCTTGGGACAGCCTCCTCCGTAGCCCCTGCACGGCACCAGTTCCCCGAGGGACGCAGCAGGCCGCCTCCCGCAGCGGCCGTGGGTCTGCACAGCCCAGCCCAGCCCAAGGCCCCCAGGAGCTGGGACTCTGCTACACCCAGTGAAATGCTGTGTCCCTTCTCCCCCGTGCCCCTTGATGCCCCCTCCCCACAGTGCTCAGGAGACCCGTGGGGCACGGAACAGGAGGGTCTGGACCCTGTGGCCCAGCCAAA…			0	01_0001251588_0001256588_0001253532			--
2998	2998	rdt200904290012221_e1	1	1251588	1256588	rdt200904290012221_e1_t9_L	syn2009040600203217	1	CAGTGAAATGCTGTGTCC	1253817	18	58.09	50	rdt200904290012221_e1_t9_R	syn2009040600206318	1	GTACAACAGGCATAGTGATG	1254384	20	57.96	45	568	63	CAGTGAAATGCTGTGTCCCTTCTCCCCCGTGCCCCTTGATGCCCCCTCCCCACAGTGCTCAGGAGACCCGTGGGGCACGGAACAGGAGGGTCTGGACCCTGTGGCCCAGCCAAAGGCTACCAGACAGCCACAACCAGCCCAGCCACCATCCAGTGCCTGGGGCCTGGCCACTGGCTCTTCACAGTGGACCCCAGCACCTCGGGGTGGCAGAGGGACGGCCCCCACGGCCCAGCAGACATGCGAGCTTCCAGAGTGCAATCTATGTGATGTCTTCCAACGTTAATAAATCACACAGCCTCCCAGGAGGGAGACGCTGGGGTGCACTGGGTGCCTGATTTCCTGCAGGGGGACACAGGGGCACCCAGTGAGGGTGGGGAGGGCCCTCACCCCAGGGACACA…			0	01_0001251588_0001256588_0001253817			--
2998	2998	rdt200904290012221_e1	1	1251588	1256588	rdt200904290012221_e1_t10_L	syn2009040600204163	1	CTATGTGATGTCTTCCAACG	1254076	20	57.975	45	rdt200904290012221_e1_t10_R	syn2009040600205909	1	GGAAGACTCTGCTGAATTG	1254577	19	57.673	47.368	502	60	CTATGTGATGTCTTCCAACGTTAATAAATCACACAGCCTCCCAGGAGGGAGACGCTGGGGTGCACTGGGTGCCTGATTTCCTGCAGGGGGACACAGGGGCACCCAGTGAGGGTGGGGAGGGCCCTCACCCCAGGGACACAGCTGAGGTGGGTGCACCTAACTCCAAGGGAGCTGAGGCCCCACTGCCAGGCTCAGGGGGCTGTGTTAGCCCCAGGGCTCAACAAACACCCTGAGAAAAGGCCAGCCTTGGAGGCAGGGCTGCTGTGTGCCCATTCTCCCAGAGAGGTCCCATCACTATGCCTGTTGTACAGGTGAGACAAGAGAGAGACAGAGTCACCCAGAACCAAGAGGCTGGGTTGGGAGGACGGTTGGGAGGGCAGACATCCGCCTCTCCATGCA…			0	01_0001251588_0001256588_0001254076			--
2998	2998	rdt200904290012221_e1	1	1251588	1256588	rdt200904290012221_e1_t11_L	syn2009040600205188	1	GAGACAAGAGAGAGACAGAG	1254389	20	58.165	50	rdt200904290012221_e1_t11_R	syn2009040600202028	1	ATACACGAAAACAGCACAC	1254902	19	58.22	42.105	514	59	GAGACAAGAGAGAGACAGAGTCACCCAGAACCAAGAGGCTGGGTTGGGAGGACGGTTGGGAGGGCAGACATCCGCCTCTCCATGCAAAAGAGGAGAGGCCTGCGTGGGATGTGTGCGTGGAGGTGGGGGCCACTCCCAGCCACAACAGTGGCCTGGACAGAAAGGGGATGCAATTCAGCAGAGTCTTCCTGGATGTCACCCCCACCTCAGGGTCTGTGGGAGCTGCATATGGTGCCGGCAAAGGCTGCCGACTGCAGTATGGGCCGGGAGAACTGCCTGGGTCTGCGTGGGCCCCAGGGCAGGGCTCCCTCCGGGTGTTGCCTTCTGTACAAGTGCCATGCTTGTGCCGTTTGCGTGTCCCAAGTGCGAGTGTGCTATTTGCGTGTGCCGCACGTGTGC…			0	01_0001251588_0001256588_0001254389			--
2998	2998	rdt200904290012221_e1	1	1251588	1256588	rdt200904290012221_e1_t12_L	syn2009040600206716	1	GTTGCCTTCTGTACAAGTG	1254705	19	58.214	47.368	rdt200904290012221_e1_t12_R	syn2009040600205628	1	GCATGGTACACACAAATGG	1255263	19	58.959	47.368	559	54	GTTGCCTTCTGTACAAGTGCCATGCTTGTGCCGTTTGCGTGTCCCAAGTGCGAGTGTGCTATTTGCGTGTGCCGCACGTGTGCCGTTTGCATGTGCTGTTTGCATGTACCATGTGCATGTGTGCCATCTGTGCAATGTGCAGGTGCCAGTTGCATGTGCCATGCGTGTTGGCCGTGAGCGTGTGCTGTTTTCGTGTATGTGCCATGCACGTATGTGCTGCGTGTTGGCCGTGCACGTGTGCCACGTGCATGTGTGCCATTTGTGTATGCCGTGTGTGCTGTGAGCGTATGCTGTGCGCATGTGCGTGCCATGTGCTTTGCGTGTACCATGTGTGTGCTGTTTGCATGTGCCATTTGTGTCATGCACGTGCCATTTGCGTGCGATGCGCGTGTGCCACAC…			0	01_0001251588_0001256588_0001254705			--
2998	2998	rdt200904290012221_e1	1	1251588	1256588	rdt200904290012221_e1_t13_L	syn2009040600203375	1	CATGTGCCATTTGTGTCAT	1255048	19	58.565	42.105	rdt200904290012221_e1_t13_R	syn2009040600203044	1	CAGACCTAGCAGATACCAG	1255618	19	58.101	52.632	571	56	CATGTGCCATTTGTGTCATGCACGTGCCATTTGCGTGCGATGCGCGTGTGCCACACGTCGTTTGCTTGCGTGCCATGCATGTGTGGCATTTGTGTATGTGCCGTTTCCGTGTGTATTGTGTGTGCCGTGTGTGTGCCATTTGCATGTGCCGTTTTGTGTGTGCCATGCGCGTGTGCCATGCACTTGCCGTGCGTGTGCCATTTGTGTGTACCATGCGCATGTGCCATTCGTGTGCACCGTACACGTGTGCCATTTGCATGTATGCTGTGCACGTGTGGCATGCATGTGTGCCGTTTGCATGCCATGCATGTGTTCCTTGCGTGTGCCGTGCGTGTCCCATGCACGTGTGCCGTGCATGTGCCATTCGCGTGTACCATGCGCATGTGCCGTTTGTGTGTG…			0	01_0001251588_0001256588_0001255048			--
2998	2998	rdt200904290012221_e1	1	1251588	1256588	rdt200904290012221_e1_t14_L	syn2009040600203627	1	CCATTTGCATGTATGCTGT	1255297	19	58.334	42.105	rdt200904290012221_e1_t14_R	syn2009040600206196	1	GGTAGAGTTTGTTTGCCAG	1255824	19	58.201	47.368	528	60	CCATTTGCATGTATGCTGTGCACGTGTGGCATGCATGTGTGCCGTTTGCATGCCATGCATGTGTTCCTTGCGTGTGCCGTGCGTGTCCCATGCACGTGTGCCGTGCATGTGCCATTCGCGTGTACCATGCGCATGTGCCGTTTGTGTGTGTGCCGCATTCCTGTGCTCGTGTGCCAGGTTCGCATGTGCGCCATATTCACGTGTGCTCAGCATGTGCCATATGCATGTGCGGTGGTAGTGTGTGTCCCTCACAGGTCCTCCTCACAACACCATGGGGAAGAAGCACCAGCCAGGGCACACCTCCTGGTATCTGCTAGGTCTGCCAGGCCCTAGCTGAAGCTGAGTGCCCCCCAGTTCCCCTGGGAGGGCCTGCGCCTGGAGTCTGCTGTGTCCCCGAGG…			0	01_0001251588_0001256588_0001255297			--
2998	2998	rdt200904290012221_e1	1	1251588	1256588	rdt200904290012221_e1_t15_L	syn2009040600204513	1	CTGGTATCTGCTAGGTCTG	1255600	19	58.101	52.632	rdt200904290012221_e1_t15_R	syn2009040600206100	1	GGCTTTTCATAAGCACAGAA	1256179	20	58.371	40	580	65	CTGGTATCTGCTAGGTCTGCCAGGCCCTAGCTGAAGCTGAGTGCCCCCCAGTTCCCCTGGGAGGGCCTGCGCCTGGAGTCTGCTGTGTCCCCGAGGGCACCCCCAAAGCAACACAGAGGCAGAGGAGTCCCGGCCCTGCACACCTGGTGCTGCTCCAGCTGCCGCTCATTTGCCTGTGGCCCTTCCTCCCTTGTTTGCGTGCCCCCCTGGCAAACAAACTCTACCCCCAGCAGGAGCCACCTGTGTGCCTGCCACGCAGGAGTGGCCCAGACGGGGGTCAGCAGTGTGAGTACAGCTGGCCATGCGGTTCCTACAGCTTCCAGGCGTCAGACTCTGGCAGAAGGGCTGAGACCCTCAAGGAACTCTGCTCCCAAGCAGACTGGGAGGGCAGCACCACCA…			0	01_0001251588_0001256588_0001255600			--
2998	2998	rdt200904290012221_e1	1	1251588	1256588	rdt200904290012221_e1_t16_L	syn2009040600204404	1	CTGAGACCCTCAAGGAAC	1255945	18	58.365	55.556	rdt200904290012221_e1_t16_R	syn2009040600206035	1	GGCAGAGGATTTGTTTAGC	1256507	19	58.349	47.368	563	65	CTGAGACCCTCAAGGAACTCTGCTCCCAAGCAGACTGGGAGGGCAGCACCACCACCCCAGGGCCCTCCCCAGCTGCAGGGTGGAGGCCTGGCTGGCCGGCTGCCCACTGGCCTGACTGGTCTGCAGGCCTAGGGGGCCCATCCCTGCTGCCCCCGGCTCCGGCCAGCACAGCCTTGAGTGGGAGCCAGAAGCTCCCGGGGCTGGGTAGGAGGCATTTCTGTGCTTATGAAAAGCCCCAGGGCTGGGTGTCTCTGCATCCCTCCCACGCAGCTGAGACCTCAGAGCCCTGGAGGCCCCTTTGCCCCCTCTCCTCTCCACAGCCTGCTGGGCAACTCCAGGAATCGGGGGGTGGCAAGGGGCTCAGCCACAGGCAGGGAACAAGGCCACGGCCAGCAACTG…			0	01_0001251588_0001256588_0001255945			--
2998	2998	rdt200904290012221_e1	1	1251588	1256588	rdt200904290012221_e1_t17_L	syn2009040600206045	1	GGCATTTCTGTGCTTATGAA	1256155	20	58.443	40	rdt200904290012221_e1_t17_R	syn2009040600204632	1	CTTCATCCTAAGTTGCTGTG	1256684	20	58.173	45	530	64	GGCATTTCTGTGCTTATGAAAAGCCCCAGGGCTGGGTGTCTCTGCATCCCTCCCACGCAGCTGAGACCTCAGAGCCCTGGAGGCCCCTTTGCCCCCTCTCCTCTCCACAGCCTGCTGGGCAACTCCAGGAATCGGGGGGTGGCAAGGGGCTCAGCCACAGGCAGGGAACAAGGCCACGGCCAGCAACTGAGCAGAGCCTGCCTGCCGGTCAACGCTGGCCATAGAGCCTGGCAGTGGCCTCAGGCAGAGTCTGACGCGCACAAACTTTCAGGCCCAGGAAGCGAGGACACCACTGGGGCCCCAGGGTGTGGCAAGTGAGGATGGCAAGGGTTTTGCTAAACAAATCCTCTGCCCGCTCCCCGCCCCGGGCTCACTCCATGTGAGGCCCCAGTCGGGGCA…			0	01_0001251588_0001256588_0001256155			--
2999	2999	rdt200904290012222_e1	1	1256588	1256779	rdt200904290012222_e1_t0_L	syn2009040600208953	1	TTGCTAAACAAATCCTCTGC	1256487	20	58.371	40	rdt200904290012222_e1_t0_R	syn2009040600205154	1	GACTTGTTGTTGATCTCCTC	1256949	20	57.812	45	463	66	TTGCTAAACAAATCCTCTGCCCGCTCCCCGCCCCGGGCTCACTCCATGTGAGGCCCCAGTCGGGGCAGCCACCTGCCGTGCCTGTTGGAAGTTGCCTCTGCCATGCTGGGCCCTGCTGTCCTGGGCCTCAGCCTCTGGGCTCTCCTGCACCCTGGGACGGGGGCCCCATTGTGCCTGTCACAGCAACTTAGGATGAAGGGGGACTACGTGCTGGGGGGGCTGTTCCCCCTGGGCGAGGCCGAGGAGGCTGGCCTCCGCAGCCGGACACGGCCCAGCAGCCCTGTGTGCACCAGGTACAGAGGTGGGACGGCCTGGGTCGGGGTCAGGGTGACCAGGTCTGGGGTGCTCCTGAGCTGGGGCCGAGGTGGCCATCTGCGGTTCTGTGTGGCCCCAGGTTCT…			0	01_0001256588_0001256779_0001256487			--
3000	3000	rdt200904290012226_e1	1	1256880	1257181	rdt200904290012226_e1_t0_L	syn2009040600202872	1	CACAGCAACTTAGGATGAAG	1256665	20	58.173	45	rdt200904290012226_e1_t0_R	syn2009040600202759	1	CAAGAGGCATCTCCTGAC	1257256	18	58.858	55.556	592	65	CACAGCAACTTAGGATGAAGGGGGACTACGTGCTGGGGGGGCTGTTCCCCCTGGGCGAGGCCGAGGAGGCTGGCCTCCGCAGCCGGACACGGCCCAGCAGCCCTGTGTGCACCAGGTACAGAGGTGGGACGGCCTGGGTCGGGGTCAGGGTGACCAGGTCTGGGGTGCTCCTGAGCTGGGGCCGAGGTGGCCATCTGCGGTTCTGTGTGGCCCCAGGTTCTCCTCAAACGGCCTGCTCTGGGCACTGGCCATGAAAATGGCCGTGGAGGAGATCAACAACAAGTCGGATCTGCTGCCCGGGCTGCGCCTGGGCTACGACCTCTTTGATACGTGCTCGGAGCCTGTGGTGGCCATGAAGCCCAGCCTCATGTTCCTGGCCAAGGCAGGCAGCCGCGACAT…			0	01_0001256880_0001257181_0001256665			--
3001	3001	rdt200904290012227_e1	1	1257266	1258049	rdt200904290012227_e1_t1_L	syn2009040600208860	1	TTCTTCAGCTTCTTCCTCAT	1257155	20	58.252	40	rdt200904290012227_e1_t1_R	syn2009040600202338	1	ATGCTGTAGTTGAAGAGGG	1257637	19	58.54	47.368	483	68	TTCTTCAGCTTCTTCCTCATGCCCCAGGTGGGCGCCCCCCACCATCACCCACCCCCACCCAGCCCTGCCCGTGGGAGCCCCTGTGTCAGGAGATGCCTCTTGGCCCTTGCAGGTCAGCTACGGTGCTAGCATGGAGCTGCTGAGCGCCCGGGAGACCTTCCCCTCCTTCTTCCGCACCGTGCCCAGCGACCGTGTGCAGCTGACGGCCGCCGCGGAGCTGCTGCAGGAGTTCGGCTGGAACTGGGTGGCCGCCCTGGGCAGCGACGACGAGTACGGCCGGCAGGGCCTGAGCATCTTCTCGGCCCTGGCCGCGGCACGCGGCATCTGCATCGCGCACGAGGGCCTGGTGCCGCTGCCCCGTGCCGATGACTCGCGGCTGGGGAAGGTGCAGGACGTCCT…			0	01_0001257266_0001258049_0001257155			--
3001	3001	rdt200904290012227_e1	1	1257266	1258049	rdt200904290012227_e1_t2_L	syn2009040600201945	1	AGTTCGGCTGGAACTG	1257382	16	57.934	56.25	rdt200904290012227_e1_t2_R	syn2009040600200410	1	AACGTCTGGTGGTGATTTA	1257946	19	58.385	42.105	565	68	AGTTCGGCTGGAACTGGGTGGCCGCCCTGGGCAGCGACGACGAGTACGGCCGGCAGGGCCTGAGCATCTTCTCGGCCCTGGCCGCGGCACGCGGCATCTGCATCGCGCACGAGGGCCTGGTGCCGCTGCCCCGTGCCGATGACTCGCGGCTGGGGAAGGTGCAGGACGTCCTGCACCAGGTGAACCAGAGCAGCGTGCAGGTGGTGCTGCTGTTCGCCTCCGTGCACGCCGCCCACGCCCTCTTCAACTACAGCATCAGCAGCAGGCTCTCGCCCAAGGTGTGGGTGGCCAGCGAGGCCTGGCTGACCTCTGACCTGGTCATGGGGCTGCCCGGCATGGCCCAGATGGGCACGGTGCTTGGCTTCCTCCAGAGGGGTGCCCAGCTGCACGAGTTCCCCC…			0	01_0001257266_0001258049_0001257382			--
3001	3001	rdt200904290012227_e1	1	1257266	1258049	rdt200904290012227_e1_t3_L	syn2009040600204352	1	CTCTTCAACTACAGCATCAG	1257621	20	57.605	45	rdt200904290012227_e1_t3_R	syn2009040600206417	1	GTCAGGTTGTACATGTTCTC	1258189	20	57.818	45	569	66	CTCTTCAACTACAGCATCAGCAGCAGGCTCTCGCCCAAGGTGTGGGTGGCCAGCGAGGCCTGGCTGACCTCTGACCTGGTCATGGGGCTGCCCGGCATGGCCCAGATGGGCACGGTGCTTGGCTTCCTCCAGAGGGGTGCCCAGCTGCACGAGTTCCCCCAGTACGTGAAGACGCACCTGGCCCTGGCCACCGACCCGGCCTTCTGCTCTGCCCTGGGCGAGAGGGAGCAGGGTCTGGAGGAGGACGTGGTGGGCCAGCGCTGCCCGCAGTGTGACTGCATCACGCTGCAGAACGTGAGCGCAGGGCTAAATCACCACCAGACGTTCTCTGTCTACGCAGCTGTGTATAGCGTGGCCCAGGCCCTGCACAACACTCTTCAGTGCAACGCCTCAGGCTGC…			0	01_0001257266_0001258049_0001257621			--
3002	3002	rdt200904290012228_e1	1	1258163	1258367	rdt200904290012228_e1_t0_L	syn2009040600202714	1	CAACACTCTTCAGTGCAAC	1257989	19	58.824	47.368	rdt200904290012228_e1_t0_R	syn2009040600205327	1	GAGTGGAACCCCTTGAC	1258569	17	58.493	58.824	581	69	CAACACTCTTCAGTGCAACGCCTCAGGCTGCCCCGCGCAGGACCCCGTGAAGCCCTGGCAGGTGAGCCCGGGAGATGGGGGTGTGCTGTCCTCTGCATGTGCCCAGGCCACCAGGCACGGCCACCACGCCTGAGCTGGAGGTGGCTGGCGGCTCAGCCCCGTCCCCCGCCCGCAGCTCCTGGAGAACATGTACAACCTGACCTTCCACGTGGGCGGGCTGCCGCTGCGGTTCGACAGCAGCGGAAACGTGGACATGGAGTACGACCTGAAGCTGTGGGTGTGGCAGGGCTCAGTGCCCAGGCTCCACGACGTGGGCAGGTTCAACGGCAGCCTCAGGACAGAGCGCCTGAAGATCCGCTGGCACACGTCTGACAACCAGGTGAGGTGAGGGTGGGTGTG…			0	01_0001258163_0001258367_0001257989			--
3003	3003	rdt200904290012229_e1	1	1258501	1258622	rdt200904290012229_e1_t0_L	syn2009040600205169	1	GAGAACATGTACAACCTGAC	1258170	20	57.818	45	rdt200904290012229_e1_t0_R	syn2009040600206468	1	GTCTGTGAGAGAGGAGAAG	1258750	19	57.958	52.632	581	67	GAGAACATGTACAACCTGACCTTCCACGTGGGCGGGCTGCCGCTGCGGTTCGACAGCAGCGGAAACGTGGACATGGAGTACGACCTGAAGCTGTGGGTGTGGCAGGGCTCAGTGCCCAGGCTCCACGACGTGGGCAGGTTCAACGGCAGCCTCAGGACAGAGCGCCTGAAGATCCGCTGGCACACGTCTGACAACCAGGTGAGGTGAGGGTGGGTGTGCCAGGCGTGCCCGTGGTAGCCCCCGCGGCAGGGCGCAGCCTGGGGGTGGGGGCCGTTCCAGTCTCCCGTGGGCATGCCCAGCCGAGCAGAGCCAGACCCCAGGCCTGTGCGCAGAAGCCCGTGTCCCGGTGCTCGCGGCAGTGCCAGGAGGGCCAGGTGCGCCGGGTCAAGGGGTTCCACT…			0	01_0001258501_0001258622_0001258170			--
3004	3004	rdt200904290012230_e1	1	1258748	1259707	rdt200904290012230_e1_t1_L	syn2009040600204086	1	CTACGACTGTGTGGACTG	1258576	18	58.806	55.556	rdt200904290012230_e1_t1_R	syn2009040600206702	1	GTTCTGACTCCACGAAGAT	1259138	19	58.566	47.368	563	66	CTACGACTGTGTGGACTGCGAGGCGGGCAGCTACCGGCAAAACCCAGGTGAGCCGCCTTCCCGGCAGGCGGGGGTGGGAACGCAGCAGGGGAGGGTCCTGCCAAGTCCTGACTCTGAGACCAGAGCCCACAGGGTACAAGACGAACACCCAGCGCCCTTCTCCTCTCTCACAGACGACATCGCCTGCACCTTTTGTGGCCAGGATGAGTGGTCCCCGGAGCGAAGCACACGCTGCTTCCGCCGCAGGTCTCGGTTCCTGGCATGGGGCGAGCCGGCTGTGCTGCTGCTGCTCCTGCTGCTGAGCCTGGCGCTGGGCCTTGTGCTGGCTGCTTTGGGGCTGTTCGTTCACCATCGGGACAGCCCACTGGTTCAGGCCTCGGGGGGGCCCCTGGCCTGCTT…			0	01_0001258748_0001259707_0001258576			--
3004	3004	rdt200904290012230_e1	1	1258748	1259707	rdt200904290012230_e1_t2_L	syn2009040600204674	1	CTTCTCCTCTCTCACAGAC	1258732	19	57.958	52.632	rdt200904290012230_e1_t2_R	syn2009040600206188	1	GGTACCAGGTGCACAG	1259246	16	58.387	62.5	515	67	CTTCTCCTCTCTCACAGACGACATCGCCTGCACCTTTTGTGGCCAGGATGAGTGGTCCCCGGAGCGAAGCACACGCTGCTTCCGCCGCAGGTCTCGGTTCCTGGCATGGGGCGAGCCGGCTGTGCTGCTGCTGCTCCTGCTGCTGAGCCTGGCGCTGGGCCTTGTGCTGGCTGCTTTGGGGCTGTTCGTTCACCATCGGGACAGCCCACTGGTTCAGGCCTCGGGGGGGCCCCTGGCCTGCTTTGGCCTGGTGTGCCTGGGCCTGGTCTGCCTCAGCGTCCTCCTGTTCCCTGGCCAGCCCAGCCCTGCCCGATGCCTGGCCCAGCAGCCCTTGTCCCACCTCCCGCTCACGGGCTGCCTGAGCACACTCTTCCTGCAGGCGGCCGAGATCTTCGTGGA…			0	01_0001258748_0001259707_0001258732			--
3004	3004	rdt200904290012230_e1	1	1258748	1259707	rdt200904290012230_e1_t3_L	syn2009040600205385	1	GATCTTCGTGGAGTCAGAA	1259119	19	58.261	47.368	rdt200904290012230_e1_t3_R	syn2009040600204222	1	CTCATGTTTCCCCTGATTTC	1259704	20	58.146	45	586	65	GATCTTCGTGGAGTCAGAACTGCCTCTGAGCTGGGCAGACCGGCTGAGTGGCTGCCTGCGGGGGCCCTGGGCCTGGCTGGTGGTGCTGCTGGCCATGCTGGTGGAGGTCGCACTGTGCACCTGGTACCTGGTGGCCTTCCCGCCGGAGGTGGTGACGGACTGGCACATGCTGCCCACGGAGGCGCTGGTGCACTGCCGCACACGCTCCTGGGTCAGCTTCGGCCTAGCGCACGCCACCAATGCCACGCTGGCCTTTCTCTGCTTCCTGGGCACTTTCCTGGTGCGGAGCCAGCCGGGCTGCTACAACCGTGCCCGTGGCCTCACCTTTGCCATGCTGGCCTACTTCATCACCTGGGTCTCCTTTGTGCCCCTCCTGGCCAATGTGCAGGTGGTCCTCAG…			0	01_0001258748_0001259707_0001259119			--
3004	3004	rdt200904290012230_e1	1	1258748	1259707	rdt200904290012230_e1_t4_L	syn2009040600204097	1	CTACTTCATCACCTGGGTC	1259458	19	58.631	52.632	rdt200904290012230_e1_t4_R	syn2009040600207897	1	TCTTTCCAGAACAGTGGG	1259975	18	58.179	50	518	62	CTACTTCATCACCTGGGTCTCCTTTGTGCCCCTCCTGGCCAATGTGCAGGTGGTCCTCAGGCCCGCCGTGCAGATGGGCGCCCTCCTGCTCTGTGTCCTGGGCATCCTGGCTGCCTTCCACCTGCCCAGGTGTTACCTGCTCATGCGGCAGCCAGGGCTCAACACCCCCGAGTTCTTCCTGGGAGGGGGCCCTGGGGATGCCCAAGGCCAGAATGACGGGAACACAGGAAATCAGGGGAAACATGAGTGACCCAACCCTGTGATCTCAGCCCCGGTGAACCCAGACTTAGCTGCGATCCCCCCCAAGCCAGCAATGACCCGTGTCTCGCTACAGAGACCCTCCCGCTCTAGGTTCTGACCCCAGGTTGTCTCCTGACCCTGACCCCACAGTGAGCCCTA…			0	01_0001258748_0001259707_0001259458			--
2796	2796	rdt200904290011997_e1	1	1672530	1674359	rdt200904290011997_e1_t1_L	syn2009040600209209	1	TTTGAGTCCCTTCTGTCTAC	1672319	20	58.273	45	rdt200904290011997_e1_t1_1R	syn2009040600200007	1	AAAAACCCTGAGTGTGATTC	1672867	20	57.917	40	549	51	TTTGAGTCCCTTCTGTCTACCCCTACCCCCGCCAGGGCACTGCCCCCTTGCCCGGAAGAGGCAGCGGCACCCCCAGCCCCTTGGGGAGGATGCCCTGCCGGCCCCACACTCGGTGGATGGGCATTTTGGGGCTAGGATTTAATGGGGGTGACCCTGCCCGACCCCTCTATGTTGGTTCCACGGCGTCAGAAGAAAGCTGTTATTAACCCAGCTTATTTTCTACAAGTCTTGTTTATTGAAAGGATCTGAAAAGCGTAATAAGGCTTTCAATGACATTTAATACATTTTCAAGAAATTAATATGAAACATTAAAATTTACTTCAAAAATCCAAAGTTTTCTAGATCATTCCCATCTCACGCTGCTTTAGAGGTCAGTTCACACCTTCTGTGTTCAGATGA…	3	failure count=2	0	01_0001672530_0001674359_0001672319			--
2796	2796	rdt200904290011997_e1	1	1672530	1674359	rdt200904290011997_e1_t2_L	syn2009040600207109	1	TAGATCATTCCCATCTCACG	1672658	20	58.282	45	rdt200904290011997_e1_t2_1R	syn2009040600209208	1	TTTGAGTAACTGCTCTCTGA	1673067	20	57.902	40	410	58	TAGATCATTCCCATCTCACGCTGCTTTAGAGGTCAGTTCACACCTTCTGTGTTCAGATGAGCGGCTGGAATTCTGAACACTGCCGTCTTCCAGCCCTAACGCTGGGCGCTGGTCCCTCTCTCCTAAGCCCACGGCTGGGCTTCCCCTGTGCCCAGGGTCATGGCGGACTTCAAGCCAGGCCGGCTGCCCAGAATCACACTCAGGGTTTTTGGACGCTCAAGTCCACAGATGCTGAGGTGCCCAGACGAGGGTGAGCAGGGAGACACATGCCTCGGAGAACGTGCCCAGGCTGGGCCAGGCGGCTGCGGGAAGCTCCTCACGGGCAGAGGAGAACGTCTTGTGCCTTCCTTATCGATCTCCAGCAGATGAGGGCAACTTCGTGTGCAAAACTCAGAGAGC…	3	failure count=2	0	01_0001672530_0001674359_0001672658			--
2796	2796	rdt200904290011997_e1	1	1672530	1674359	rdt200904290011997_e1_t3_L	syn2009040600200711	1	AATCACACTCAGGGTTTTTG	1672849	20	58.211	40	rdt200904290011997_e1_t3_1R	syn2009040600203991	1	CGTCTGCCATTCAATGTTTA	1673425	20	58.459	40	577	56	AATCACACTCAGGGTTTTTGGACGCTCAAGTCCACAGATGCTGAGGTGCCCAGACGAGGGTGAGCAGGGAGACACATGCCTCGGAGAACGTGCCCAGGCTGGGCCAGGCGGCTGCGGGAAGCTCCTCACGGGCAGAGGAGAACGTCTTGTGCCTTCCTTATCGATCTCCAGCAGATGAGGGCAACTTCGTGTGCAAAACTCAGAGAGCAGTTACTCAAAAAAAAGACACCCGGGCAGCAGTAACCAGGACACCAGGGTCCGACCACGGCCTCCACACACCTGTGCCCGTGGAAGACGCGGGCGCCGGGGTAGGCAGCATCCACGTGCTCCACAGCTGCCGGTGCTGGGCAGGCTGGAGACTCACGGGAGAGGCAGGAGGAGAATCAGCGTGTTGAGTCC…	3	failure count=2	0	01_0001672530_0001674359_0001672849			--
2796	2796	rdt200904290011997_e1	1	1672530	1674359	rdt200904290011997_e1_t4_L	syn2009040600203957	1	CGCTGTGTTAGTGTGAAAAA	1673250	20	58.903	40	rdt200904290011997_e1_t4_R	syn2009040600209248	1	TTTGTTCTGCTCAGTTTCTG	1673691	20	58.236	40	442	49	CGCTGTGTTAGTGTGAAAAATTCTCATTACAGTTGCAAATAAAAGGGATCACGATCACTAGCCCCGGAAACCCTCATCTCCCGGACCATCAGGATCGCACTGAACAGAATGGTCCCCTAATGGTCCCTGAGGACAGCGTCTTGCAGAACATAAATGTAAACATTGAATGGCAGACGACTCCCTTCCCCTTGAAATCTTCACAAAAGTGTGTACGAGAAAGTATGTACATCAGCACTTCAGAAAGTTTAAAAGAGTCTCTAAAAAGTATATACAGGATTTAAACTACCTTCCTGGGAGCAGAAGCTACGTGAGGAATGTGTGGGTCGCTGGCGATGCCAGCCCCCTTCCCGCTGAGTGTCCCAGACTCAGTGCTGGCCTCAAGCGGGGAGGGCTGGATGG…			0	01_0001672530_0001674359_0001673250			--
2796	2796	rdt200904290011997_e1	1	1672530	1674359	rdt200904290011997_e1_t5_L	syn2009040600203286	1	CATCAGCACTTCAGAAAGTT	1673476	20	58.012	40	rdt200904290011997_e1_t5_R	syn2009040600208939	1	TTGCATTTCTAAAGAAGCGT	1674017	20	58.009	35	542	53	CATCAGCACTTCAGAAAGTTTAAAAGAGTCTCTAAAAAGTATATACAGGATTTAAACTACCTTCCTGGGAGCAGAAGCTACGTGAGGAATGTGTGGGTCGCTGGCGATGCCAGCCCCCTTCCCGCTGAGTGTCCCAGACTCAGTGCTGGCCTCAAGCGGGGAGGGCTGGATGGCAGGGGACGCATCCAACCCTCTCCAGAAACTGAGCAGAACAAAACCGCCTTGCCAGCCACTGGCAAGACCATGCTTTCAATGGCGCCTCCGCCAGGGGCTTCCCTGCAGAAGTTTTAGGGGAAGAGGTGCAGGTCAAGGGGAAAAGCATGGCAGCTCAAGGAAGGTTTTTGGCTGAGACATTTATTATCAACATTGAAGGACAGGTCGAGTCATTCTGACTCCTCT…			0	01_0001672530_0001674359_0001673476			--
2796	2796	rdt200904290011997_e1	1	1672530	1674359	rdt200904290011997_e1_t6_L	syn2009040600204390	1	CTGAATTTCAACCGACTGAT	1673873	20	57.798	40	rdt200904290011997_e1_t6_R	syn2009040600202152	1	ATCACTACCTCATGCTACC	1674352	19	57.685	47.368	480	56	CTGAATTTCAACCGACTGATTTGCGGAAAAATATCCTGGCATGGAAATTGCGGCAGCTGGAGGCCGCGCTCCAGGGACCCACCGCGGGGTGTCAGCAGGACAGAAGCACTCCCAGCCCATTTCTCACGCTTCTTTAGAAATGCAAAAAAAGTCAGACATTTTAAAAAAACAGCTGATCTGGACAAAAGGCAGACCCAGGCTCTAACCCAGCTACAGAAAGGAAGTGGCCGTGCCACTGAGACAGGCGGTCACAGACACACGCAGATTGGTCTGTCCCCAGAGGGCGCTTGGAGGGCAGCGGAAGGATTCGGGCCTGGATAGGGGCTTGACCTAGCCCTCCTCCTCCTCCTCCTCCTCCTCCTCGAAGTGGGCTTGCTTCTTCCGGACGTTCCAATGCAG…			0	01_0001672530_0001674359_0001673873			--
2796	2796	rdt200904290011997_e1	1	1672530	1674359	rdt200904290011997_e1_t7_L	syn2009040600201162	1	ACGCTTCTTTAGAAATGCAA	1673998	20	58.009	35	rdt200904290011997_e1_t7_R	syn2009040600203083	1	CAGAGTTTGTCAGTTCCCT	1674576	19	58.696	47.368	579	60	ACGCTTCTTTAGAAATGCAAAAAAAGTCAGACATTTTAAAAAAACAGCTGATCTGGACAAAAGGCAGACCCAGGCTCTAACCCAGCTACAGAAAGGAAGTGGCCGTGCCACTGAGACAGGCGGTCACAGACACACGCAGATTGGTCTGTCCCCAGAGGGCGCTTGGAGGGCAGCGGAAGGATTCGGGCCTGGATAGGGGCTTGACCTAGCCCTCCTCCTCCTCCTCCTCCTCCTCCTCGAAGTGGGCTTGCTTCTTCCGGACGTTCCAATGCAGGCACTGGGCGAGGCTCTCAAACCAGTCGCTCACGGGGTCCCGCACACAGATGGAGGGGAGCGGGTAGCATGAGGTAGTGATGCTGATGCTGGGACGGGAGAGCAGCAGCCTGAGCCAGGGCTTCC…			0	01_0001672530_0001674359_0001673998			--
2797	2797	rdt200904290011998_e1	1	1674865	1674948	rdt200904290011998_e1_t0_L	syn2009040600200908	1	ACAAGCTGTGTCTACAGG	1674769	18	58.287	50	rdt200904290011998_e1_t0_R	syn2009040600205334	1	GAGTTCTGTCCATCAAGGT	1675177	19	58.463	47.368	409	63	ACAAGCTGTGTCTACAGGCCAACCGCAAGAGGGCAGGCGCTGCCTGGCCCGGGGAGGAGGTTGGCAGGCAGCGCCCAGCCCGGCATGCAGCCCACACCTGTCTCCATGGCGGATCTCTTGTCTCTTCCGTCCATCAAAGGACACCCATGCTGTGTTCCTTGCTTCAGGTGACAGCATGATCTGAGGGTCAAGCAGGGAGAGGTGTGGGCCCCCAGCTGTGGGGAGGACGCTTCTAGGCACCCACCCCTGAGTGCTCGCCAGAGGTCGAAGGTTGGGCAGCTCTGACCCTGCCTTGCGGACGGTGCAGTGCACGTCCTACAGGCACCGGCCCAGCTCAGCACCGCCAGAGACCAACAATGGCAGAAAGCCCCTCAGACCCGGGCCCTGGGCACCTTGATG…			0	01_0001674865_0001674948_0001674769			--
2798	2798	rdt200904290011999_e1	1	1675349	1675507	rdt200904290011999_e1_t0_L	syn2009040600206204	1	GGTCAAATGACTCACAAACC	1675304	20	58.962	45	rdt200904290011999_e1_t0_R	syn2009040600204540	1	CTGTCCAATGTGGATGTCTA	1675640	20	58.714	45	337	65	GGTCAAATGACTCACAAACCGGAAAAGGAGTGTCGTTGGCTCTGACCTTCAGCTCGACCCCTGCGGGGACCACGATGGGCCGGAAGGACAGCGAGTGGGGGCAGATGGGCGTGATCATGATGGCCGGCACGTTGGGGTGGATCATGGAGGCCCCGGCCGCGGCCGCATACGCCGTGCTGCCCGTCGGGGTGGACACGATCACTCCTGACAGGGACAGGCGCAGGCGTCACTCCCGCCCGAGGGACGCTCAGGGCCCCAGGACAGTGCTGCGGGCCTTACCGTCGCCCTGCACCGTGGTGATGAGGTGTCCGTCCAGGTAGACATCCACATTGGACAG			0	01_0001675349_0001675507_0001675304	contained by rdt200904290012000_e1_t0_L	contained by rdt200904290012000_e1_t0_L	yes
2799	2799	rdt200904290012000_e1	1	1675582	1675682	rdt200904290012000_e1_t0_L	syn2009040600206167	1	GGGTCAAATGACTCACAAAC	1675303	20	58.962	45	rdt200904290012000_e1_t0_R	syn2009040600201823	1	AGTACCAGGTGAGTGGA	1675850	17	57.908	52.941	548	66	GGGTCAAATGACTCACAAACCGGAAAAGGAGTGTCGTTGGCTCTGACCTTCAGCTCGACCCCTGCGGGGACCACGATGGGCCGGAAGGACAGCGAGTGGGGGCAGATGGGCGTGATCATGATGGCCGGCACGTTGGGGTGGATCATGGAGGCCCCGGCCGCGGCCGCATACGCCGTGCTGCCCGTCGGGGTGGACACGATCACTCCTGACAGGGACAGGCGCAGGCGTCACTCCCGCCCGAGGGACGCTCAGGGCCCCAGGACAGTGCTGCGGGCCTTACCGTCGCCCTGCACCGTGGTGATGAGGTGTCCGTCCAGGTAGACATCCACATTGGACAGGTAGGAGGAGGGGCCTCTGTCAATCACCACCTCATTCAGGACCTGGAGGGGCGACAGCATT…			0	01_0001675582_0001675682_0001675303			--
2800	2800	rdt200904290012003_e1	1	1675842	1675997	rdt200904290012003_e1_t0_L	syn2009040600207089	1	TAGACATCCACATTGGACAG	1675621	20	58.714	45	rdt200904290012003_e1_t0_R	syn2009040600206394	1	GTCAACTTGGGAGAAGAAAG	1676109	20	58.016	45	489	64	TAGACATCCACATTGGACAGGTAGGAGGAGGGGCCTCTGTCAATCACCACCTCATTCAGGACCTGGAGGGGCGACAGCATTGCACACTCAGGGCGGGGGATGCCGCACGGCTCGCAGACACCCTCCGTCTCACCCAGCCGGGCTCTCCGGAAGGTCCTCATCCCTGGGACCGAAGTCGCCCCACCCTGGGCCCCTCACCGAGGCCGAGGCGCCTCCACTCACCTGGTACTGCATGGCCTGCTTCCCGACATCCATGTCCAGGCCTGCAGCCTGCGAGCCGTTCTCACCCAGCCCATTGTGCACGGCCGTCTTCTTCCCCCGGAGCTCCTTCACCACCCTGACCTTCAGCCGACTCCGGAGAACAACAGCTGCGTTCCCTGAGGTCCAGCAGGAGTCAGA…			0	01_0001675842_0001675997_0001675621			--
2801	2801	rdt200904290012004_e1	1	1676672	1676775	rdt200904290012004_e1_t0_L	syn2009040600202194	1	ATCCCTGAATCTTGAAACCT	1676545	20	58.225	40	rdt200904290012004_e1_t0_R	syn2009040600204470	1	CTGCTTTTCTCCCCATCT	1677123	18	58.335	50	579	62	ATCCCTGAATCTTGAAACCTTTAAATGTTGCTCCATGCATCATTAAATGAAAATAAACCCCCCGCAAGCAAGCGAGACAGCAGCGCCATGATCAGAGCTCCTGTGGGCTCCAGAACATTCCAACTCACCCTCTATCACCTGAGTAACTTGGGACTGAAAGTTCTCAAAGCTGAATGGGGTCAGGAAGCCCAGGGAGCCCAGGTGGAAGGCCATGACCGGAGGGACGCTGCCCTGTGAGCCGACGGAGAGGTCACTCAGTGCCCACGCCGTGCACCCCCGCACCACCCAGCTTTCCAGCAGCACCTCAGGAGGGACCCAGCTCTGTGGGGACAGCACCCCGACCCTCTGCAGGAGGGACTGGCCATGTGGACAAGCGGAGGGGGACGTCGCAGGCCAGGG…			0	01_0001676672_0001676775_0001676545			--
2802	2802	rdt200904290012005_e1	1	1677556	1677642	rdt200904290012005_e1_t0_L	syn2009040600204312	1	CTCTCGTATAAAGGGGTGAA	1677450	20	58.129	45	rdt200904290012005_e1_t0_R	syn2009040600204931	1	GAACATGATCGTGTATGTGG	1677905	20	58.335	45	456	51	CTCTCGTATAAAGGGGTGAAAAGCAATGGAAGCCATGCTTGTGAGCCCCTCGTTACGCAGCACCTAGACTAGAACCTGGTGTGGGTCTGGAAATGTCAGCGCTTCACCTGGAAAAGCGAGGAAGCGTACAGCAGCGTCCCGTCTCCCCCCAGGCAGATGATGAAGTCTATCTGATTGGAAATGTCATCATAATCTAGGAAACACAAAGCAAAACCAAGAAGAGGCTGTCACACAGTGGCCCCTCTGTGGCGCAGTGCGCAGACACCAATGACAAGGGCAACAGTGCCAGAAGCTTCCAATGGGGCGGGGAACTGTGCTGGAGAAACCAAGGACAGAGCTGCTGACAGCCCACCTTCTCGAAAGGTACAGAATTTCTTCTTCACTGCCCCAAAGCTTTCA…			0	01_0001677556_0001677642_0001677450			--
2803	2803	rdt200904290012006_e1	1	1677801	1677907	rdt200904290012006_e1_t0_L	syn2009040600202838	1	CACAAAGCAAAACCAAGAAG	1677651	20	57.976	40	rdt200904290012006_e1_t0_R	syn2009040600208628	1	TTAGTCAATTCCTGAGAGGG	1678126	20	58.032	45	476	56	CACAAAGCAAAACCAAGAAGAGGCTGTCACACAGTGGCCCCTCTGTGGCGCAGTGCGCAGACACCAATGACAAGGGCAACAGTGCCAGAAGCTTCCAATGGGGCGGGGAACTGTGCTGGAGAAACCAAGGACAGAGCTGCTGACAGCCCACCTTCTCGAAAGGTACAGAATTTCTTCTTCACTGCCCCAAAGCTTTCATCGCTGGCGATGGCAGGGTCTTCTAGCACTTTCTTTTCCACATACACGATCATGTTCTCCTGGAAGCAAAGTGCCAACCTGCTCATTCCACCTGCAGACCCCACCCTCCTGCAGGGAGGTTCCCGACTCACGGGCGCTGTGGTCAGAGACCTGGCATCGTGGCCTGCATGCCCGCCCCCCCACGCTCACGCTGAAACTTCA…			0	01_0001677801_0001677907_0001677651			--
2804	2804	rdt200904290012007_e1	1	1678479	1678609	rdt200904290012007_e1_t0_L	syn2009040600203700	1	CCCTCTCAGGAATTGACTAA	1678107	20	58.032	45	rdt200904290012007_e1_t0_R	syn2009040600204056	1	CTAAGTCATACACCTTTTCCG	1678678	21	58.08	42.857	572	60	CCCTCTCAGGAATTGACTAAGGCTGTTATTTCAGGAGTGGCTTTCCTGGGCGCCGCAACCCCCACGCCTGCTCTTCTGAAGAGAAGACACAGCAGGAAGGCCCACGTCAGATGTGGCCCCTTGATCTCGGACTTCCCGGCCTCCAGGGCCACGAGCCCACCAGCTCATTGTTGGTCACCCAGTCTGGTGCTTGCCATGGCGGCACACACAAACCCAGACACCCGGCAGATCCCCACTCAGTCCCCAGTTCCAGACAAGCAGCCGTTGCCCAGCACTTGAGGTGGTTCCCATGGTCTCACGGGGCGGTGATGTGGATGGAGGCCCCCCCAACTCCATGTGCACCCCAGGCCCCCTTCCCCCCTGCCCCGCGTGCCTCCATGAGGTGCGTGCAGAGCTCCT…			0	01_0001678479_0001678609_0001678107			--
2805	2805	rdt200904290012008_e1	1	1683250	1683334	rdt200904290012008_e1_t0_L	syn2009040600208812	1	TTCTCACATGAAGTGCTAGA	1683093	20	57.975	40	rdt200904290012008_e1_t0_R	syn2009040600208681	1	TTCAAATTGCATGTATGCCT	1683441	20	58.049	35	349	56	TTCTCACATGAAGTGCTAGAATCTTCCTCAACACAGCGATCCCACAACTCCACACACATCCCGAGGACTCCCCCATCCCATGGCCCCCGGCACTCACATGATGGTCTAGGGGTTCTCTCCCTTCCAAGAACCCCCCGTCCTGGGGCCCCAGCACTCACATGATGGTCTGGGGGTTCTGCAGCACACAGGCCTTTGGTCCAAAAGTGGTCACCGGGCATGGCCCATGAAGAGAGCGTGTCCTCCTGTGGGGAGAGGGCAGTGTCAGAGCCACCAGGGCCTGAAACCAGACATGCAGTGACAGACACAGATACAGAGGAGGTTACACGGTAAGGCATACATGCAATTTGAA			0	01_0001683250_0001683334_0001683093			--
2806	2806	rdt200904290012009_e1	1	1686526	1686745	rdt200904290012009_e1_t0_L	syn2009040600205572	1	GCAGACTACTCAGGAGAAT	1686431	19	57.619	47.368	rdt200904290012009_e1_t0_R	syn2009040600208995	1	TTGGTAAATTGGACTTCAGC	1686868	20	57.995	40	438	42	GCAGACTACTCAGGAGAATTCTTCATAATCGTTTTAAGAAAGAATATTATGAAATCAGACGAGAAAAAAAAGAGGAACCATCCCTCCCAGTTGTACCTGAACTCCTTGGTGCTCCCCAGGGCGGGCGAGGCAGACAGGCTGCGAGACTTGGCCCGGCCCCGGATGGGGTGGTTGTAACTCCAGGTCTCATCGCCGTGGCAGGCCGAGCAGCAGTAAGCAGCCGCGTCTGGACTCAATTCCTTATTCATGGTCATTTTTTCTTGTTCCATTTCCATTGTCAGGAAATGAGAACTTCGGTCAGAAAAACACTGATGCCTTAATTTAATAAAATAAATAATGTAAATAAAGTAAATAAATATGTATGAAACAATAATAATTTACACATACATATGTTCCATT…			0	01_0001686526_0001686745_0001686431			--
2795	2795	rdt200904290011996_e1	1	1699748	1704748	rdt200904290011996_e1_t1_L	syn2009040600206171	2	GGGTCTGCTCACTCAC	1699572	16	58.038	62.5	rdt200904290011996_e1_t1_R	syn2009040600208290	2	TGGGATCACAATGTCGG	1700118	17	58.238	52.941	547	79	GGGTCTGCTCACTCACCGTTCGCTGCCGCGGGCGCCTGCGGGGGCGTCTACATGCCGGACCGAGCCCGCAGGCCCCGCCGCCGCGCCGCCGCCAGCCGTCGCTACCTGGCCCTTGGCGCCCTGGCCGCCTGTTGCCCCATGGCCGCCCGGACCCCGGCGCCGGCGCCGCCGAGCAGCAATGCGCCGCGCCCGCCCACTGCGCAGGCGCACCCGCCACGCATGCGCGCTGCCGCGCACGTGGGGCGTCCCGCGCGTCTGCCGGGTCCCACCGGCGCCGGGACACCCCGCGCGGGCGGGAGGCGGCGGGCGTGGCGGGAAAGAGGCGGGCGGTGGGGAAGAGGGGCGAATCGCGGTGGAGAGCAGTGACCAGGGAGTGGAGGCGGGCAGCGGGGACAGGGG…			0	01_0001699748_0001704748_0001699572			--
2795	2795	rdt200904290011996_e1	1	1699748	1704748	rdt200904290011996_e1_t2_L	syn2009040600206568	1	GTGGAGAGCAGTGACC	1699924	16	58.038	62.5	rdt200904290011996_e1_t2_R	syn2009040600207091	1	TAGACCTCTGAGGACGTT	1700440	18	58.249	50	517	74	GTGGAGAGCAGTGACCAGGGAGTGGAGGCGGGCAGCGGGGACAGGGGCGGGCGTCCGCGACTCGGGTAGGCGGGGGTCGGCGCCCCGAGGAGGGCGGCCCCCGGCTCCCGTCCCCACTCACCTGCCGCGTCCGGAGGGCGCCCCCGGGTCCGCCCGCCACGTCTACGCCTAGGCGCCCCCGACATTGTGATCCCAGCCCGGCGTCCCGCCCCCAACTCACCGCCACCGCGGGCGGGACCTCCCGGACCACGTGGGCCGGCTCAGGGGAGTGCAGGTGCCCCGCGAGAGCTGGCCCCGCCCGCCGCCGCTTCCCTAATTACCGGGCTGTGACACGGTGTGGGCCGAGCCGGATTTGGGAACCGAAACTTAGAGCAGCTGCGGCAGCGCTGCGCTCCCTCG…			0	01_0001699748_0001704748_0001699924			--
2795	2795	rdt200904290011996_e1	1	1699748	1704748	rdt200904290011996_e1_t3_L	syn2009040600205466	1	GATTTGGGAACCGAAACTTA	1700273	20	57.707	40	rdt200904290011996_e1_t3_R	syn2009040600202087	1	ATAGGGCACATTATTGGGAT	1700692	20	58.138	40	420	65	GATTTGGGAACCGAAACTTAGAGCAGCTGCGGCAGCGCTGCGCTCCCTCGGGGCTGTCCGTCGGGGCTGGGAGGGCGGCCCTGCGCCTGGGGGAACCGCGATCGGCCTCACGCCCACCTCTAGCGGCCAGGTGCGCCTTGCACGCCCACGAACGTCCTCAGAGGTCTACGCTTGGGATCCCAAGGCTGGCAGTGGAGGGAGGACCCGGTGGCCTGGGGCACCTCTAGGGGGACCAGGGAGCCGTGTTTTGCGCACCCCACAGGCTGGAGGACTCGGGGAGTTGGGGGAGGAGGCCAAAGCCACAGGAGCGGACTTTGTAGTGTTTGTTGGAACTGCGGGTCCCACCCAGCCCGCACTTGCTGAACTGGTGGCTGCTCATCAGCGCCTTCAGGCCTCAAA…			0	01_0001699748_0001704748_0001700273			--
2795	2795	rdt200904290011996_e1	1	1699748	1704748	rdt200904290011996_e1_t4_L	syn2009040600201632	1	AGCGGACTTTGTAGTGTT	1700579	18	58.198	44.444	rdt200904290011996_e1_t4_R	syn2009040600207977	1	TGAATGAAGTAGTCGAGTGT	1700952	20	57.993	40	374	54	AGCGGACTTTGTAGTGTTTGTTGGAACTGCGGGTCCCACCCAGCCCGCACTTGCTGAACTGGTGGCTGCTCATCAGCGCCTTCAGGCCTCAAATATCCCAATAATGTGCCCTATACCCAGTTCTCAGCTCTCGAGTCACTGTCAGGTAAACTGGCAATGCACGACCAGCTGCTCTAACCTGCTGGTCCCCCAGGTGCCAGACATTGTTTTGTTTTTCTGAGATAGTGTCTCATTCGTCCCCCAGGCCGGAGTCCAGTGGCGGGCTCACGGCTCACTGCAGCCTTGACCTCTCAGGTGCAAGCGATCCTTCCACTTCAGCTTCCCTAGTAGTTGGGACTACAAGTAGGTCCCGCCACACTCGACTACTTCATTCA			0	01_0001699748_0001704748_0001700579			--
2795	2795	rdt200904290011996_e1	1	1699748	1704748	rdt200904290011996_e1_t5_L	syn2009040600201511	1	AGATAGTGTCTCATTCGTCC	1700798	20	58.221	45	rdt200904290011996_e1_t5_R	syn2009040600206121	1	GGGAGAAGTTACAGAGCTTA	1701390	20	58.051	45	593	52	AGATAGTGTCTCATTCGTCCCCCAGGCCGGAGTCCAGTGGCGGGCTCACGGCTCACTGCAGCCTTGACCTCTCAGGTGCAAGCGATCCTTCCACTTCAGCTTCCCTAGTAGTTGGGACTACAAGTAGGTCCCGCCACACTCGACTACTTCATTCATATATATATATATTTGTGTGTGTGTGTGTGTGTGTGTGTAGAGATGAGGTTTTACCATTTTGCCCAGGCTGGGTCTCAAACTTCACCCGCCTCGGCCTCCCAAAGTACTAGGATTATAGGCGTAAGCCACTGCACCTGGCCCAGCCATTGTTTTCTGAGGTTCAGTCCCTGTCTATACTTTCTGTGTGATCACCTGGCCCAGGGTCGGTGTGGACCTGAGTCCTCTGCAGCCCTTCCCCACACC…			0	01_0001699748_0001704748_0001700798			--
2795	2795	rdt200904290011996_e1	1	1699748	1704748	rdt200904290011996_e1_t6_L	syn2009040600203621	1	CCATTGTTTTCTGAGGTTCA	1701097	20	57.918	40	rdt200904290011996_e1_t6_R	syn2009040600207266	1	TATGCAAAAACTCAGCTCAC	1701541	20	58.383	40	445	51	CCATTGTTTTCTGAGGTTCAGTCCCTGTCTATACTTTCTGTGTGATCACCTGGCCCAGGGTCGGTGTGGACCTGAGTCCTCTGCAGCCCTTCCCCACACCCGCATACCTGCTCTCTGGTCAGGACTCCTGGGACTTGAATCCAGAGACACGGAACACGGCCTGGCCAAGTCTTCCTGAAAAACACAGCTCTTCAGTTCAGGACCACAGTGAAGTACAGGGCACCAAGGGTGACTGGAAAGGGAAGCAAGGATCATGAGAACTTGGGGGATTTCTTAAGCTCTGTAACTTCTCCCGGGGTTATTTTGCAAACCCAACTGTTTCAAAGTGACCACCAGCCACACCCACAGAAGCGGCCTTGAGCTGCCCAGTTCTTTTTCTTTGGCGGGGGGAGAGGGGGC…			0	01_0001699748_0001704748_0001701097			--
2795	2795	rdt200904290011996_e1	1	1699748	1704748	rdt200904290011996_e1_t7_L	syn2009040600206901	1	TAAGCTCTGTAACTTCTCCC	1701371	20	58.051	45	rdt200904290011996_e1_t7_R	syn2009040600203713	1	CCCTGGTTTTGTTTTCTCAT	1701831	20	58.198	40	461	53	TAAGCTCTGTAACTTCTCCCGGGGTTATTTTGCAAACCCAACTGTTTCAAAGTGACCACCAGCCACACCCACAGAAGCGGCCTTGAGCTGCCCAGTTCTTTTTCTTTGGCGGGGGGAGAGGGGGCGGATAAGATCATTAACATAATAATGCGTGAGCTGAGTTTTTGCATATGATCATTAGCATAATAATGCTTGATCTAGATGGCGCACCCACAAGCCAGGCACTGAGCCAGGCCTCAGTAGAATCTTCTAGAGTGGAGGCAGTCAACTGCTTCTGCAGAGGCAACCAGTGACTGTCGTGGGCCCCAGGTCACACAGCAGGTGCCCTTCGCGTGTCCCGCTGTGTAGGGAGCTCCAGCAGCTGCCCCGTCTGTGGCATGAAAACCCTTTGTCTACCCT…			0	01_0001699748_0001704748_0001701371			--
2795	2795	rdt200904290011996_e1	1	1699748	1704748	rdt200904290011996_e1_t8_L	syn2009040600205619	1	GCATGAAAACCCTTTGTCTA	1701746	20	57.995	40	rdt200904290011996_e1_t8_R	syn2009040600207970	1	TGAAGTAAACAACATGGGAG	1702314	20	57.33	40	569	55	GCATGAAAACCCTTTGTCTACCCTGGGCCTGGGCACTGCCTGCAGGAGAGCTTCCCTGTTTCAGAGATGAGAAAACAAAACCAGGGCTGTGGTTTCCTTCAGCTGACAGGTTGTGCAATTTCTCAGGGCAGGCCCCGGATATGACCTTGAAGATTCAGGGGCCAAGATCTCACACCCACACCTCACCCCAGGCCTGGCCAGCAATAACTAAGACCAAAGCTGGGAAGGCTCCTTAGGGCACCCAGAATGGTCCAAGAGGCAGCTTTGCTTGGGCTGAGACCAAAGGGAAGAGATGTTCCCGCAGCAGGAACAGAAGGGTCCAGGGCTATCATGGGGGCTTCTGCCAGATGGTGCACAGGAAGAGGCTCTGCCTTCAAGGGATTGGGGGTCAGGAAAGGC…			0	01_0001699748_0001704748_0001701746			--
2795	2795	rdt200904290011996_e1	1	1699748	1704748	rdt200904290011996_e1_t9_L	syn2009040600201067	1	ACCAAAGGGAAGAGATGTT	1702024	19	57.95	42.105	rdt200904290011996_e1_t9_R	syn2009040600202055	1	ATACTGATGTCCTTCACTGG	1702599	20	58.414	45	576	58	ACCAAAGGGAAGAGATGTTCCCGCAGCAGGAACAGAAGGGTCCAGGGCTATCATGGGGGCTTCTGCCAGATGGTGCACAGGAAGAGGCTCTGCCTTCAAGGGATTGGGGGTCAGGAAAGGCCCCCTCCTGCCTGACCAGGCCCCAGGGATGGGGCAGCAGTGGGTGGCATCCCCTGCCCTGACCTTCCTCAGCCCCAGGGCTGCCATTGCTCAAGGTGGCAGTGGACTCTTCACATAATTTCGCATTGTTTTTTGTATTCTTTAAGGATGGCTCCCATGTTGTTTACTTCAGAACCCCCAAAACCTGGACCCATCCTCTTCTGGGGGTCAGCAGGGATGGGGAGGGTGGAGGGAGAAGGGGGAACGGAGGCCATGAGGGATGGAGCAGGATGGGGTGCA…			0	01_0001699748_0001704748_0001702024			--
2795	2795	rdt200904290011996_e1	1	1699748	1704748	rdt200904290011996_e1_t10_L	syn2009040600206735	1	GTTGTTTACTTCAGAACCCC	1702302	20	58.303	45	rdt200904290011996_e1_t10_R	syn2009040600206745	1	GTTTCCACTGTTGAATCCTC	1702812	20	58.382	45	511	59	GTTGTTTACTTCAGAACCCCCAAAACCTGGACCCATCCTCTTCTGGGGGTCAGCAGGGATGGGGAGGGTGGAGGGAGAAGGGGGAACGGAGGCCATGAGGGATGGAGCAGGATGGGGTGCACTGGGGTACAGGTTGCTCCTGGGGAGGCTGAGGAGAGAGGGAAGTTGGCTTCAGGTGGCCTGGCTCCAGTAAACTGGGTGAACGAAGTCTGCCCAGAACCCACAAGGGTAAGTGGCCTGGAGCCTGGGGAAAGGATGACTGGGAAGGACTGAGGCTCCCAGTGAAGGACATCAGTATGGCAGGCTATCTGGTCATCTCATCCAGCCTCCAGCCAGCACCCGGCACAGGCCCTGCCCAGGCTGAAAGCCAGGATAGGGGCGTCTGCAGGGGCCAGTGTC…			0	01_0001699748_0001704748_0001702302			--
2795	2795	rdt200904290011996_e1	1	1699748	1704748	rdt200904290011996_e1_t11_L	syn2009040600204147	1	CTATCTGGTCATCTCATCCA	1702606	20	57.593	45	rdt200904290011996_e1_t11_R	syn2009040600207853	1	TCTTATACTAGGCTGCTTGG	1703073	20	58.196	45	468	57	CTATCTGGTCATCTCATCCAGCCTCCAGCCAGCACCCGGCACAGGCCCTGCCCAGGCTGAAAGCCAGGATAGGGGCGTCTGCAGGGGCCAGTGTCTGGATCTGCTCACATGACAGTCTTCTGTTTGGCCTGGTTTGGGGCGAGGGGCAACCTCTTTCCCAGGATGCCAGCCATGTGCAGGGCATACTGAGGATTCAACAGTGGAAACCAAAGTCCATCAGGTGTTCACCTTCTAGTGGGGCAGACGGGCAAGAAGCAGAATTGGTGGGGGCAGGCAGGGGTTGGGGTACAGTTTTGACCAAGGTACCCAGGGACAAGTGTTTCTCTCTCAGGCAGAGGCAGCAGCAAGGACCAGGACCCTGAAGTGGTGAGAGCCTAGAGTGGGCGGGGATCATCAACA…			0	01_0001699748_0001704748_0001702606			--
2795	2795	rdt200904290011996_e1	1	1699748	1704748	rdt200904290011996_e1_t12_L	syn2009040600205448	1	GATTCAACAGTGGAAACCAA	1702796	20	58.216	40	rdt200904290011996_e1_t12_R	syn2009040600206566	1	GTGGACAATAAACGTACCAG	1703374	20	58.187	45	579	55	GATTCAACAGTGGAAACCAAAGTCCATCAGGTGTTCACCTTCTAGTGGGGCAGACGGGCAAGAAGCAGAATTGGTGGGGGCAGGCAGGGGTTGGGGTACAGTTTTGACCAAGGTACCCAGGGACAAGTGTTTCTCTCTCAGGCAGAGGCAGCAGCAAGGACCAGGACCCTGAAGTGGTGAGAGCCTAGAGTGGGCGGGGATCATCAACAGTAACCACCTGGCAGGACTGGGACTCCCTGTGTCCTCACAAGATCCTTACCAAGCAGCCTAGTATAAGACGAAGTCTCGCTCTGTAGCTCAGGCTGGAGTGTAGTGGCATGATCTCAGCTCACTGCAAGCTCCGCCTCCCGGGTTCAAGCCATTCTCCTGCCTCAGCCTCCAGAGCTGGAGTTACAGGCG…			0	01_0001699748_0001704748_0001702796			--
2795	2795	rdt200904290011996_e1	1	1699748	1704748	rdt200904290011996_e1_t13_L	syn2009040600206383	1	GTATTTTTAGCAGAGACGGG	1703222	20	57.965	45	rdt200904290011996_e1_t13_R	syn2009040600206681	1	GTTCCCCACCTCAATTTTAC	1703774	20	58.363	45	553	63	GTATTTTTAGCAGAGACGGGGTTTCATCATGTTGGCCAGGCTGGTCTTGAACTCCTGATCTCAGGTAATCCATCCACCTCGGCCTCCCAAAGTGCTGGGATTACAGGCGTGAGCCACAGCGCCCGGCCACAGCCTGGTACGTTTATTGTCCACATTTTTCACGCGGGGGCCAGAGGCACAGAGAGGCCAAGTAACTTGCTCAAGGTCACCCAGCGAGGAAAGGGAGCTGGGGGGTGGGGGTAGGGGACAGGGCGAGGCCAGAGAGTAGTGGGAGGGGCCGAGGCGGCCTTTCCCGGGAGCGCTCGGTTCCCGGCCGGCCCTTCTATTGGCCCCAGTCACTCAGGCTCCCAGGTCCGGCTCGGGGGGGAGCGGGGGGCCGCGCCAGGCCGCTGAAGTGTC…			0	01_0001699748_0001704748_0001703222			--
2795	2795	rdt200904290011996_e1	1	1699748	1704748	rdt200904290011996_e1_t14_L	syn2009040600204672	1	CTTCTATTGGCCCCAGTC	1703541	18	58.842	55.556	rdt200904290011996_e1_t14_R	syn2009040600202674	1	CAAACTGTAGGCACAGAAAT	1704062	20	58.003	40	522	65	CTTCTATTGGCCCCAGTCACTCAGGCTCCCAGGTCCGGCTCGGGGGGGAGCGGGGGGCCGCGCCAGGCCGCTGAAGTGTCCCCGTTTCGCGTGGGCAGAGCGCGCCTCCCCACGCATCCTGCTGAGGGCCAGCCTCTGCTAGGTGCGTGACACGGAGGGGACAGAACGGAAACCTTGTCCTGCTCAAGTGTGGACGTGCGTGCCACGTGCTAGAGTAAAATTGAGGTGGGGAACCTCCATCCCTGGGACATGGAGCACAGGGGCGACCCCGCGCCGCTTGGTCAAAGGAGGTCCGAGGCCCTGCAGGAACAGCCCACAGCCGGAGCGAGCTGCAGGTCACTCCACTGCCTGTGTCCACCTGCGACAGGTGCGCCCGCGCAAGCGGGGCGGAGCCAGGTG…			0	01_0001699748_0001704748_0001703541			--
2795	2795	rdt200904290011996_e1	1	1699748	1704748	rdt200904290011996_e1_t15_L	syn2009040600206289	1	GTAAAATTGAGGTGGGGAAC	1703755	20	58.363	45	rdt200904290011996_e1_t15_R	syn2009040600204971	1	GAAGAGCCAGAGCTGAG	1704264	17	58.35	58.824	510	61	GTAAAATTGAGGTGGGGAACCTCCATCCCTGGGACATGGAGCACAGGGGCGACCCCGCGCCGCTTGGTCAAAGGAGGTCCGAGGCCCTGCAGGAACAGCCCACAGCCGGAGCGAGCTGCAGGTCACTCCACTGCCTGTGTCCACCTGCGACAGGTGCGCCCGCGCAAGCGGGGCGGAGCCAGGTGACCCGGACACAGGAAGCGCGCCAGGGGCCCCCACACCGCGGAGCTGCTGGCGACAAAGGGCGCTGCTCCTGCATAGGCCAGGCTAATGCAATCTACAAACTAGATTTCTGTGCCTACAGTTTGAAAATGATTGCAGTTCACTCAGCCAGTGTGGAATTATCCTCCTCTTTCCACACTGCCTTAGTCAGTGCCGCTGTCCAAGTGCACGTTGTTG…			0	01_0001699748_0001704748_0001703755			--
2795	2795	rdt200904290011996_e1	1	1699748	1704748	rdt200904290011996_e1_t16_L	syn2009040600202600	1	ATTTCTGTGCCTACAGTTTG	1704043	20	58.003	40	rdt200904290011996_e1_t16_R	syn2009040600205225	1	GAGAGTTGAACTTGTCTTGG	1704600	20	58.03	45	558	56	ATTTCTGTGCCTACAGTTTGAAAATGATTGCAGTTCACTCAGCCAGTGTGGAATTATCCTCCTCTTTCCACACTGCCTTAGTCAGTGCCGCTGTCCAAGTGCACGTTGTTGGCGCCCGTTTTCATTTCCTGTTTTGCTAAGAAAGTGGGGCAGTGGCCTCCATGCCCGCCAAGGGACAGGCAGGCCGCCCCAGGGAGGGGTCCCCCTCAGCTCTGGCTCTTCCAGGCCAAAGCCAAGGGGAAGGGGCACCAGAGGGTCCCAGGTCCCACATGCCAGCTCCCTCAGTCTGCGGGGTGCCAGGCTAGGACACAGAAGCCAACAGGAATCCCCAAAGGGAGGAAGTGGAGTCGGGGGTGTGGCAGCCGTGCTGAGATGCTCGGCCTTTATTTACTCTGGGCA…			0	01_0001699748_0001704748_0001704043			--
2795	2795	rdt200904290011996_e1	1	1699748	1704748	rdt200904290011996_e1_t17_L	syn2009040600204282	1	CTCGGCCTTTATTTACTCTG	1704418	20	57.671	45	rdt200904290011996_e1_t17_R	syn2009040600207447	1	TCAGCAGAAAGTACCTGTAG	1705016	20	58.358	45	599	56	CTCGGCCTTTATTTACTCTGGGCAGGGACCAAGATAGGCCACTGCAGGCCGGCACCCTGCCTCCCGGCTGCTGGAGCCCCTCCCTCCCAGGAACTGCCAGCCAGGAAAGAGCCTCAGGTACTCTCTGCATTTAATTTTTAATTTTTTTTTTCTTTTGACGCCTCCAAGACAAGTTCAACTCTCTAGTGATTTTAAGTGGGGTTTTTGTAAGACAGCTGGCAGGGTTAGGGCTTGTGAAGAACTTGCATGTCTATGAAGAACTGATTTATTTCAGGGAAAAGTGGGGGATGACGAAGCCAGGCGAGCCCACCCCGTTCAGCCTGCCAATCACACCCACTTCAGCAGCCTAAAACAGCACCAGGTCACCCCACCAGGGAGACAACGCCATAGTGTCACTTG…			0	01_0001699748_0001704748_0001704418			--
890	890	rdt200904290012910_e1	1	17185039	17185440	rdt200904290012910_e1_t0_L	syn2009040600206374	1	GTATGTGCATTTCCTCCTG	17184973	19	57.738	47.368	rdt200904290012910_e1_t0_R	syn2009040600206122	1	GGGAGAGAAGGGAGGT	17185517	16	57.83	62.5	545	65	GTATGTGCATTTCCTCCTGGGCAGGTGGGAGGGTCTATGGTGCCAGGTACAAGACAGGCACAGCAGAGCCAGGAAAATATCATGACTTTATTTGCTACACTGACAGCAGCACTGAGGGGAGCTGGGGGCTGCCACCCCTACGCGGGATGGTCCAAGGTAGGGGACAGTAGTCAACGCTTCCCCAGGGTGGGGGTGGTCTCGGGGGAGGAGTGTAGACAGTCGCCAACCTCAGGGATGTGGGAGGTGGTGGCGGTGGTGTTGCTGGAGAGGGGTCCAGTTGGTGGCTCAGAGGCAGGGAGTTCCAGTGTCTGGGGTGCCCGTGGGCCTGCACTACCTCAGGGGGCCGGCGGGCAGCGGCGGCCAGGGCTGCTCGGCCAGCTCTCGTTCCAGCTGCTTGAA…			0	01_0017185039_0017185440_0017184973			--
891	891	rdt200904290012911_e1	1	17185544	17185714	rdt200904290012911_e1_t0_L	syn2009040600201133	1	ACCTCCCTTCTCTCCC	17185502	16	57.83	62.5	rdt200904290012911_e1_t0_R	syn2009040600204642	1	CTTCCAGTACCTCATCCTG	17185957	19	58.319	52.632	456	69	ACCTCCCTTCTCTCCCGCTGCTGAGACCCAGGGCGGGCCCCACCTCCAGCATGAAGGCCCCCACGAAGTTGAGGGTGACCAGACCCAGCAGCAGCAGCTTGAAGCCGGTGTCAGTGATGTTCCTCAGCGCCAGCGGCCCCTGCAGGAGGCCGGGGACCAGGACAAGGCCCACCAGGACGGAGCTCAGGAGCGCCAGGGCCACCAGGAAGGGCACTGGGAGCAGGAGAGTCTCTCAGGCAGGAGCCACGCCCCCCCGGCACCCACAGACACACGTGTGCACGCCAGTCTTCCACTCGGCCGGCACCTCTCTCCCATCTGCCTCCCCAGCACCCCAGGGCTCCTCCCTCCCTCCGCCAGCATCTCCCGCCCGCGCCCGCAGTGGCACCATTGGTGTAGAGC…			0	01_0017185544_0017185714_0017185502			--
892	892	rdt200904290012912_e1	1	17185886	17186038	rdt200904290012912_e1_t0_L	syn2009040600202943	1	CACCTCTCTCCCATCTG	17185803	17	57.204	58.824	rdt200904290012912_e1_t0_R	syn2009040600206472	1	GTCTTAGTTTCCCCTCTGT	17186389	19	57.75	47.368	587	66	CACCTCTCTCCCATCTGCCTCCCCAGCACCCCAGGGCTCCTCCCTCCCTCCGCCAGCATCTCCCGCCCGCGCCCGCAGTGGCACCATTGGTGTAGAGCGGCCGGCGGAAGGGCGCCCCCTTGGACACGGCTGCAGCCAGGATGAGGTACTGGAAGCTGGACAGAGAGAAGACCACGGTGTTCTCGTAGTTGGGCAGGTTGTCTGGTGCGGCCACTGTCCTGTTCAGAGGCACGAACCTGGGGGTACAGGGATGGGGGTCAGGGAACGAACGTGGGGTGGACAGGGAAGGGGCGGGATGGGGGTGGTCAGTCAGCTCCCTACTCACCATGGCTGGGCCAGGGTCAGGAAGTAGCCCCCTAGCTGCACGCCGGTCACCAGGACCATCTGCAGCAGCAGGCT…			0	01_0017185886_0017186038_0017185803			--
893	893	rdt200904290012913_e1	1	17186127	17186351	rdt200904290012913_e1_t0_L	syn2009040600203163	1	CAGGATGAGGTACTGGAAG	17185939	19	58.319	52.632	rdt200904290012913_e1_t0_R	syn2009040600206280	1	GGTTTGTCTCACATCAAGAG	17186536	20	58.101	45	598	63	CAGGATGAGGTACTGGAAGCTGGACAGAGAGAAGACCACGGTGTTCTCGTAGTTGGGCAGGTTGTCTGGTGCGGCCACTGTCCTGTTCAGAGGCACGAACCTGGGGGTACAGGGATGGGGGTCAGGGAACGAACGTGGGGTGGACAGGGAAGGGGCGGGATGGGGGTGGTCAGTCAGCTCCCTACTCACCATGGCTGGGCCAGGGTCAGGAAGTAGCCCCCTAGCTGCACGCCGGTCACCAGGACCATCTGCAGCAGCAGGCTGCTGAGCACGGGCACGCTGAGCAGCGCCCCCGGTGGCCGCACCCGTCCCAGGACCAGCGCTGGCCCCGTGCGGCTCATGAGCACTGCCACTGTGGTGGTGATGACCAGGTCGATGGCCAGGAACTGCAGGTCACCC…			0	01_0017186127_0017186351_0017185939	contained by rdt200904290012912_e1_t0_L		yes
894	894	rdt200904290012914_e1	1	17187219	17187316	rdt200904290012914_e1_t0_L	syn2009040600204517	1	CTGGTGTTTTTCTCATCTCC	17187039	20	58.088	45	rdt200904290012914_e1_t0_R	syn2009040600203143	1	CAGCTGTCATCATATTCTGC	17187638	20	58.397	45	600	61	CTGGTGTTTTTCTCATCTCCCCCAAGCCTTGCCACCTCTCCAACCACACAGCCGGAGAGTGGCAGGGTCAGGATCTGGGCCCACGTCATCTATTCTGGGACCTGCCAGCTCCAAGGCACAGGGCTGTGTCCCCTCCCTAGTCCTGGGACGGCTCTGGGTACGGAGCTCTGCAGATACTCACCGTGTAGAGGATCAGGACGGAGATGAACTGGGTCAGGCTGTACAGAGCCATGTACTTGAAGACGCTGAACGAAGTGTCAAGGGAACAGCGCCCCTCCCTGGGTGGCAGGGCACGGACATTAGGGGACCCAGGTTGGCTGACCAGCCCTGCTGAGCCCTCACCCACCGGTCCCTGCCTGCCTTACCTGATGACCATGGGCACGCACTCAATACTGGCCA…			0	01_0017187219_0017187316_0017187039			--
895	895	rdt200904290012915_e1	1	17187403	17187556	rdt200904290012915_e1_t0_L	syn2009040600206994	1	TACAGAGCCATGTACTTGAA	17187260	20	57.966	40	rdt200904290012915_e1_t0_R	syn2009040600204406	1	CTGAGATCATGCCATTACAC	17187785	20	58.026	45	526	55	TACAGAGCCATGTACTTGAAGACGCTGAACGAAGTGTCAAGGGAACAGCGCCCCTCCCTGGGTGGCAGGGCACGGACATTAGGGGACCCAGGTTGGCTGACCAGCCCTGCTGAGCCCTCACCCACCGGTCCCTGCCTGCCTTACCTGATGACCATGGGCACGCACTCAATACTGGCCATGCTCGAGGTGAAGGGTGAGACCACTGAGGCTTCTGCCTGGGACAGCGAGATGCCGACATCAGCCGCCTTCAGGGCCCCACAGTCATTGGCGCCGTCTCCGCACATGCCCACGCAGTACCTGAAGAGAGGTGTGGACAGGTGTGGCCTGGGGAATTACCCCACCACCCCATGGGTGGGCTGGCAGAATATGATGACAGCTGGGCCCCTAATGCCACATGGT…			0	01_0017187403_0017187556_0017187260	contained by rdt200904290012914_e1_t0_L		yes
896	896	rdt200904290012916_e1	1	17188772	17188852	rdt200904290012916_e1_t0_L	syn2009040600200673	1	AATAAGAGATGGGGTCTCAC	17188472	20	58.104	45	rdt200904290012916_e1_t0_R	syn2009040600208998	1	TTGGTATCATTGTGAAGCAC	17189009	20	58.081	40	538	60	AATAAGAGATGGGGTCTCACTTTGTTGCCCAGGCTGGCCTCAAACTCCTGGGCTCAAGTGATCCTCCCACCTCGGCCACTCAAAGAGGTGGGATTACAGGAATGAGCCACCGCACCCAGCCTACAATTATTATTTTTAGCATGAAAGACCTGGGAGAGCCTGCCTGCTTTTGGTGAGGAGGGGTGACAGCTCTCTGGTGCCTGAGGAGGGAGACAGGGCCCTGGGGAAGGACAGATGAACAGACGAACGGACAAGCTCAGTCTCCGCAGGCCCTTGCCCACACCCTCTGCCGAGCACTCACTGAAGCTTCTGTAGCTCGCACACCAGCTCTGTCTTCTGCTCAGGGGCCATGCGGGCAAAGACAGTGCCCTGGACCAGGACCTGGGAGCACAGGGAGAT…			0	01_0017188772_0017188852_0017188472			--
897	897	rdt200904290012917_e1	1	17188968	17189085	rdt200904290012917_e1_t0_L	syn2009040600206520	1	GTGAGGAAGGAGACAGAG	17188908	18	57.728	55.556	rdt200904290012917_e1_t0_R	syn2009040600208760	1	TTCCCATCTGTAAGGATCAG	17189446	20	58.106	45	539	64	GTGAGGAAGGAGACAGAGCAGGGGAGGCGCAGGGCGGCCAGGGAGCTGGGGGCGGCCCTACCTTGGGCAGCAGCTTGGGGAAGTGCTTCACAATGATACCAAAGGTGGGCCCGCTGAGGGCCAGGTGCCTGGATCGGGGGTCTGGCTCCACGGTGTAGCTTGCAGCCTGGTCAGGATCCTGGGGGCCCAGGAAGCTCAGCTTAGCTCCCCCTGCCCACCCTGGAGAGTTGGGGCCTGGGTCAGGTGACACAGGGGTGGGGTCACTGGGTGAGGTACAGCTGGAACTCTGGGTTAGCCTCACCTTAACGCCATTCACGGCTGTGGGGGACTCCATCGGCAGGAACTCGAGAGAGGCAGGCTGACCCCGCTCAGGGTGGGTGGCGTGGACGATGATCAGAT…			0	01_0017188968_0017189085_0017188908			--
898	898	rdt200904290012918_e1	1	17189208	17189369	rdt200904290012918_e1_t0_L	syn2009040600206560	1	GTGCTTCACAATGATACCAA	17188990	20	58.081	40	rdt200904290012918_e1_t0_R	syn2009040600202289	1	ATGAGAAAACTGAGGCAAAG	17189531	20	57.998	40	542	61	GTGCTTCACAATGATACCAAAGGTGGGCCCGCTGAGGGCCAGGTGCCTGGATCGGGGGTCTGGCTCCACGGTGTAGCTTGCAGCCTGGTCAGGATCCTGGGGGCCCAGGAAGCTCAGCTTAGCTCCCCCTGCCCACCCTGGAGAGTTGGGGCCTGGGTCAGGTGACACAGGGGTGGGGTCACTGGGTGAGGTACAGCTGGAACTCTGGGTTAGCCTCACCTTAACGCCATTCACGGCTGTGGGGGACTCCATCGGCAGGAACTCGAGAGAGGCAGGCTGACCCCGCTCAGGGTGGGTGGCGTGGACGATGATCAGATGCTCCTGGGGGGCCACCATGCCACAGCCCCGGGCCACAGTCACCGCTGTCTGCAGGTTGTCCCCTGGGGGTTATGGGGCAAG…			0	01_0017189208_0017189369_0017188990	contained by rdt200904290012917_e1_t0_L		no
899	899	rdt200904290012919_e1	1	17190815	17190940	rdt200904290012919_e1_t0_L	syn2009040600202651	2	CAAAAAGATGCCCCAAAAAG	17190717	20	58.019	40	rdt200904290012919_e1_t0_R	syn2009040600202999	1	CACTGCATGACCTCTGAT	17190979	18	58.442	50	263	60	CAAAAAGATGCCCCAAAAAGGAATCCCTGGTGCCCCTCTTCTCTGCCAGGAAGGGGCGGATTCTGCCCTGCTAGCCCGGGCCCCTACATGCCATTGTACCTGTCACCATGACGGCGCGGATGCGGGTCCTTCGCAGAGCCTGGATAACTGGCGTTGTCTGCGGCTTCAGTAGGTTCCTCATGACCAGCAGCCCCAGGAGGCTCAGGTCTCCTTCCACAGTGTCCCTGGAGGGTGGGCAGACCTGGATCAGAGGTCATGCAGTG			0	01_0017190815_0017190940_0017190717	contained by rdt200904290012922_e1_t0_L	contained by rdt200904290012922_e1_t0_L	yes
900	900	rdt200904290012922_e1	1	17191090	17191211	rdt200904290012922_e1_t0_L	syn2009040600202651	2	CAAAAAGATGCCCCAAAAAG	17190717	20	58.019	40	rdt200904290012922_e1_t0_R	syn2009040600203302	1	CATCCCCTCCTTGTGAC	17191247	17	58.23	58.824	531	63	CAAAAAGATGCCCCAAAAAGGAATCCCTGGTGCCCCTCTTCTCTGCCAGGAAGGGGCGGATTCTGCCCTGCTAGCCCGGGCCCCTACATGCCATTGTACCTGTCACCATGACGGCGCGGATGCGGGTCCTTCGCAGAGCCTGGATAACTGGCGTTGTCTGCGGCTTCAGTAGGTTCCTCATGACCAGCAGCCCCAGGAGGCTCAGGTCTCCTTCCACAGTGTCCCTGGAGGGTGGGCAGACCTGGATCAGAGGTCATGCAGTGGCCAGGGCCCCTCTCCCAGCCACCAGGCAGGGCATCTTCCTTGGGCTCTGCCTGCGTGAGAGCCTCCCTCTGCCTAGTCCTCAGAGTGGGTGGGACAGGAGACAGGCCCACCTCGTCAGTTGCTGGGCTGCCTCCA…			0	01_0017191090_0017191211_0017190717			--
901	901	rdt200904290012923_e1	1	17191324	17191484	rdt200904290012923_e1_t0_L	syn2009040600204530	2	CTGTATAGCTCTGCAGCAT	17191173	19	58.788	47.368	rdt200904290012923_e1_t0_R	syn2009040600203831	2	CCTGAGTCTAGCTCAAATCT	17191733	20	58.126	45	561	64	CTGTATAGCTCTGCAGCATCTGGGCGAAGTCGGTGGGCACTGCCAGGGAGAGGCAGGTGTCACAAGGAGGGGATGGCAGGGACAGAGGCTGGGTACCCACCCCATTCTGTGCCAATGCCCAACCAGGGGGACTCAGGGGCTTCCCCCTGCACCTGTCTCGGGGTTGCAGAGCCCTGCCACCAGCTCCGGGGAGCCTTTGACGTAGGCCTCGGGCTGAGTGGCCCCTGGCCACGCCACCACCACACTCATGCGCTGCAGAGCCGAAGAGAAGGGGAAGCGGTGGAGGACGCTGACTGGCACCGGGGGCTCCTCCTGCAGGGTTGGAGAGGCAGCTGAGGTGCTGGCTGGGGAGCCCACCCCTCTGCCCTGCACCCAACAGGCCCCCCTCAGCTCACCATT…			0	01_0017191324_0017191484_0017191173			--
903	903	rdt200904290012925_e1	1	17192710	17192917	rdt200904290012925_e1_t0_L	syn2009040600200672	1	AATAAGAGACCACCCTGAAA	17192612	20	57.856	40	rdt200904290012925_e1_t0_R	syn2009040600206882	1	TAACTTGGGAGTTAAGGAGG	17193173	20	57.95	45	562	63	AATAAGAGACCACCCTGAAAGATGGAGAGGGAAGACAGGGTGGGATTCGTTAGGCCCCACTGCCCAGAGGCAGGGGGCTGACCTGCTTGGCCTCCTCACCCAGCCAGTAGACTCCACCATCTTCAAGTCCATGGGGTCGCCCACGGGGGTGTCCTGGAGCCGGCTGAGGGCATGGCAGGTGGCCAGTGCTCGGAGCAGGGGCCCCACAGGCAGGCGGCGAGGCTCTGGGACCAGGGGCAGGAATGCCTGCCCCTTCAGGGGCACCACCCCCATCACGTCTAAGCCGTCCTCAGTGAGGGTGCCCGTCTGTGGGAGACAGGTGGGTGGGGCAGCGATGAGTCCTGGGATGGGGGTACCCTGCTGAGCTGGGCCTCCAAACCCCAGGCCCGGCGGACCCTA…			0	01_0017192710_0017192917_0017192612			--
904	904	rdt200904290012926_e1	1	17195057	17195246	rdt200904290012926_e1_t0_L	syn2009040600207710	1	TCTAGACATTTCATCTGCCA	17194861	20	58.033	40	rdt200904290012926_e1_t0_R	syn2009040600201088	1	ACCATCTACAGCATCTTCAT	17195371	20	58.1	40	511	62	TCTAGACATTTCATCTGCCAGACCGTGAGCCCAGTGAGGGCAGGAGTGGGATGGGGTGGATCCTCTGGGGGTTTCCATCCCTAGACAGGACCTGGCATCCTGTGGGTGCTGCTGAGAGAATAACGCGGGTGTGGAGGCCTCACTGGGGCGCCTGTGGCTGTCCCGCTCCCCTGCACCAACCCCACCTGCGGCCCCACCTTGTCGAAACACACCAGCTGCAGCTTGCCCCCCAGGTTGATGCGCAGTGGGTGGATGCAGAAAATGCCCTGTCTCCGCAGTCGGCTCTGGGCGTAGAGCGTGCACACAGTCATGGCAGCAGGCAGGGCAGGTGGCACCACCACGGTCACCAGGTCGAGAGCCCGGATTACAATCTCATTCAGAGGCACCTGGCAGGGGGCA…			0	01_0017195057_0017195246_0017194861			--
905	905	rdt200904290012927_e1	1	17195335	17195382	rdt200904290012927_e1_t0_L	syn2009040600203335	1	CATGAATGTGAGCACCTG	17195261	18	57.845	50	rdt200904290012927_e1_t0_R	syn2009040600200188	2	AAAGCCCTTAAAAAGCCTAC	17195758	20	57.979	40	498	61	CATGAATGTGAGCACCTGGCTGGTTGGCCCCTGGGCCCTGCTGGCAGCACCCCCCACCCCACCCCCAAGGCTTACCCGGTTTCGGTAGAGGATGAAGATGCTGTAGATGGTGCCGAGGAGAGCTGTGGGGACAGCGAAGGACTGAGTGGGATTTGGGACCCAGGTGGGGGGGGCTATGGGCAGAGGAGGGTGCAGGGGGCCACTCACCCAGGACAGAGAGGGCAGCCACAAACTTCATGCTGTGTTTATAGAACTTGAAGTTGATGGGCCGGGGGTGCAAGATGGAGCTCACCAGGCCCCCTTTTGCCGTGCAGAACCCTGGGGAGGAGGCGGGGACCCCAAGGCAGGGAAGCCAGGGTGAGGGCAGGCCTTCCCCACCCCTAGCCCTCCCGACCCGTG…			0	01_0017195335_0017195382_0017195261			--
906	906	rdt200904290012928_e1	1	17195467	17195578	rdt200904290012928_e1_t0_L	syn2009040600202270	1	ATGAAGATGCTGTAGATGGT	17195352	20	58.1	40	rdt200904290012928_e1_t0_R	syn2009040600200188	2	AAAGCCCTTAAAAAGCCTAC	17195758	20	57.979	40	407	59	ATGAAGATGCTGTAGATGGTGCCGAGGAGAGCTGTGGGGACAGCGAAGGACTGAGTGGGATTTGGGACCCAGGTGGGGGGGGCTATGGGCAGAGGAGGGTGCAGGGGGCCACTCACCCAGGACAGAGAGGGCAGCCACAAACTTCATGCTGTGTTTATAGAACTTGAAGTTGATGGGCCGGGGGTGCAAGATGGAGCTCACCAGGCCCCCTTTTGCCGTGCAGAACCCTGGGGAGGAGGCGGGGACCCCAAGGCAGGGAAGCCAGGGTGAGGGCAGGCCTTCCCCACCCCTAGCCCTCCCGACCCGTGCCTCTGGAGTTGCAAGACATGATGTTTGTGAAATTAGCCATCAGCAGTGTGGAGTCCTAACAGGTCTGGCCCGGCTCTTGTAGGCTTTTTA…			0	01_0017195467_0017195578_0017195352	contained by rdt200904290012927_e1_t0_L	contained by rdt200904290012927_e1_t0_L	yes
907	907	rdt200904290012929_e1	1	17196101	17196257	rdt200904290012929_e1_t0_L	syn2009040600201282	1	ACTTCTGCTAAGATGGGAAT	17195919	20	58.012	40	rdt200904290012929_e1_t0_R	syn2009040600204212	1	CTCAGTGTTCCTCTCTGTAA	17196419	20	57.988	45	501	60	ACTTCTGCTAAGATGGGAATGCTCAGACCCCAGATGGGGGGCAACTGGCCCGAGGTCCCACAGCAGGGCAGCAGCAGAGGTGGGCGTGGGGTCCAGGGTTCCAGGTCCCACCCTGCCTCACTCCACCTCTCCCAAGGGTGCTGAGCCCGGGATCTCTCTCAAGCCCAGCCTCCCGGCTCATACCTGTGCGGGTCACCACTGCCAGGACGTGCGGTCCCACATAGGCCCGGGCCTGCAAGATGAGGGTCCCGCAGAAGAGTGTGTGCCGCCGGTGTGTCTCTGCACAGTAGGGCCCCAGCCCCTCCGGCAGTGCCGTCTTCAGCACTGGAATGCTCTCTCCTGGTGGGGAACGTGGTGTGAGGACCACTCCACACCCCTCCCTCCCACCAGCAAACCAGG…			0	01_0017196101_0017196257_0017195919			--
908	908	rdt200904290012930_e1	1	17199092	17199224	rdt200904290012930_e1_t0_L	syn2009040600207360	2	TCAAATGAAAACTTTTGCCG	17199011	20	57.681	35	rdt200904290012930_e1_t0_R	syn2009040600202247	2	ATCTTCCTCATTTCCTCCAT	17199535	20	57.688	40	525	64	TCAAATGAAAACTTTTGCCGCAGGGCAAAGGGTTGGATGGCAGGGGAGGAAGGAAGCTGCAGGCCAGGGGCTGGGGGCTCACCTGTCAGAGAGCTCTCATTCACCATGCACTCGCCGGCCACCAGGGCGGCATCACAGGGCATCAGCCCACCCTCCTGGGGCAGCACCAGGCAGTCTCCGGGCACTAGCTCACTGGAGTCCACCCACTCTTCCTCTGCAGGCAGGCAGGAGAGGAGCTCAGCTAGGTGGGGCCAGCCCCAGCCATGCCCCCCCACCCTCCCACTCCTGCCCCCGCCCCCTGGGCCCTAGCTCCTCACCTCCCCCTGGCCGGCACACGCACACCCGCATGGACAACTTGACCATGTCCCTTAGAGTCTGGCTTTGCTGTGGGCAGGGGAC…			0	01_0017199092_0017199224_0017199011			--
910	910	rdt200904290012933_e1	1	17199481	17199616	rdt200904290012933_e1_t0_L	syn2009040600200447	1	AACTTGACCATGTCCCTTAG	17199363	20	58.926	45	rdt200904290012933_e1_t0_R	syn2009040600203658	1	CCCATCAGGCTAATTTTTGT	17199887	20	58.048	40	525	60	AACTTGACCATGTCCCTTAGAGTCTGGCTTTGCTGTGGGCAGGGGACAAGAGGGCCGTGAGTGGGTGGGGGCCCCTGGGGACCCACCTGTCCCGTCCCCACCCACCTTATGGCACTCACCTTTCTGGTCTTGTACAGCGACAGGCAGATGGAGATGGAGGAAATGAGGAAGATGCACAGGGCGTACCAGTAGTAGTGGTCAGCCAGCCACAGCGCGATGCTGAAGGCCTGGAACCCATAGTAGGGGTTCAGTGCCTGGGGGAGGGGCGGGAGGCAGCGTCAGGGCCGCGTCCCCCAGGGCAGCCCAGCCACAGGCTGGGTCTCCTGTGCCCATGGGAGCAGAGGGCCCAGTGGCTGCCAAAGGACTGGAGCCAGGCCTTTCTCCTGGTCAATCCCATCC…			0	01_0017199481_0017199616_0017199363			--
911	911	rdt200904290012934_e1	1	17201115	17201185	rdt200904290012934_e1_t0_L	syn2009040600208032	2	TGAGATGACGATCCACTATG	17200979	20	58.294	45	rdt200904290012934_e1_t0_R	syn2009040600207100	2	TAGAGCCCATAGTCTCCAG	17201544	19	58.988	52.632	566	63	TGAGATGACGATCCACTATGGAGAAGGGGACAGCTGGTCTGGTTGCCACCGTAAAGTGGCCCAGAGGAGGCAAGCCCTGGGCCAAGGTCACACAGCACGCCAGGCAGGGCTGGGGCAAGACCCAGGGACAGCCCTACCTCGTCCACCAGCAGCTGGGGGTAGGACTTGACCGGTATGCTGATCACGTTGGGGCCGTAAATGGCCTTCCTGGAAGAGGGGATGAGGCCAAGCCATCAGAAGGAGGAGCTGTGGCTGGACCCTCCCGGGGTGAAGGAGCTCCCCACTTTCAGCTGGGGGAACTGAGGCCCAGAGAAGGCAGGTGACTGGAAGGCAACCACATTGGGGGGCAACACAAGGAGCCCCAGTTCTCAGGGCACCCCGGTCCAGGGCAGCACTGAC…			0	01_0017201115_0017201185_0017200979			--
913	913	rdt200904290012936_e1	1	17203413	17203493	rdt200904290012936_e1_t0_L	syn2009040600201371	1	AGAAGTTATCTTCATGCCCT	17203223	20	58.012	40	rdt200904290012936_e1_t0_R	syn2009040600203911	1	CCTTTTAGTTCTGTTGTCCC	17203685	20	58.008	45	463	57	AGAAGTTATCTTCATGCCCTATTTATAGACAGAGATCCCAGGCCTGGAGGGGCTCAGTAACCTGCCCAAGGTTTCAGACAGCAAAAGCATCAGAGCTGAGAGGGGAGCCCAGGCCATGCCATGCCACCGTCTGTGCCCAAACCAGTGCCACTCTGGGAGGTGACATGAGCCACACAGGCCCTGACTCCTACCTGACCTGGTAGAAGGCTTGCTGGGTCTCGATCCAGATATAGCGCTGGCCCTGGAAGAGGTAATACCGCAGCACCCGCTTCTGGGTGGGAGAGAGGAGAGGATGGGTTGGAAGCTGGCCCCGGCCCCAGAAGCAGTGTGCTTATGCTGGGAGCCGAGGGATGGGGGTAGGGGGCAGGGACTGGTGTCACCAGACAGAGAGGTGGGGAG…			0	01_0017203413_0017203493_0017203223			--
914	914	rdt200904290012937_e1	1	17203773	17203903	rdt200904290012937_e1_t0_L	syn2009040600206117	2	GGGACAACAGAACTAAAAGG	17203666	20	58.008	45	rdt200904290012937_e1_t0_R	syn2009040600204342	1	CTCTGTGTTCCAGGATAGTT	17204167	20	58.341	45	502	62	GGGACAACAGAACTAAAAGGTGGTGGGAGAACATGAAGTCTGACTCTCCCATTGCACAGATCATGAAACCGAGGCCGAGAGAGGGGCAAGGACTTTTTCAGAACCCACCTGTCCGACACTCACCGCCTCCTCGCTCTTGTGGAGCTGGGCCGTATCCTTCCAGGCACCCTCTGGTACCGCCCCAACTGCCGCCTGGCTCCGGCCATCCTCTGCCTGGGACTGTGGGGACGGCTCCAGGCTGGGGAAGCAGGTGAGGGTTACTCTCGAGCTCTGGGAGCTGCCCTGGCACCTCCCTGTGCTCACAGAGCCATCTTCCCTCCCTAGGATGGGAGGCGCCAGAGTCAGCCTTTATGGGGGGGCCGAGGGTTGGGGAAGTTGGGGAGGCCAGGGTAGCAGGGG…			0	01_0017203773_0017203903_0017203666	contained by rdt200904290012938_e1_t0_L	contained by rdt200904290012938_e1_t0_L	yes
915	915	rdt200904290012938_e1	1	17204095	17204154	rdt200904290012938_e1_t0_L	syn2009040600206117	2	GGGACAACAGAACTAAAAGG	17203666	20	58.008	45	rdt200904290012938_e1_t0_R	syn2009040600208928	1	TTGATTTCTGCCTTCTCCA	17204254	19	58.364	42.105	589	61	GGGACAACAGAACTAAAAGGTGGTGGGAGAACATGAAGTCTGACTCTCCCATTGCACAGATCATGAAACCGAGGCCGAGAGAGGGGCAAGGACTTTTTCAGAACCCACCTGTCCGACACTCACCGCCTCCTCGCTCTTGTGGAGCTGGGCCGTATCCTTCCAGGCACCCTCTGGTACCGCCCCAACTGCCGCCTGGCTCCGGCCATCCTCTGCCTGGGACTGTGGGGACGGCTCCAGGCTGGGGAAGCAGGTGAGGGTTACTCTCGAGCTCTGGGAGCTGCCCTGGCACCTCCCTGTGCTCACAGAGCCATCTTCCCTCCCTAGGATGGGAGGCGCCAGAGTCAGCCTTTATGGGGGGGCCGAGGGTTGGGGAAGTTGGGGAGGCCAGGGTAGCAGGGG…			0	01_0017204095_0017204154_0017203666			--
916	916	rdt200904290012939_e1	1	17204455	17204638	rdt200904290012939_e1_t0_L	syn2009040600204059	1	CTAATGTCCCATGGAAAGTC	17204348	20	57.561	45	rdt200904290012939_e1_t0_R	syn2009040600203904	1	CCTTTCTCTTTTCTGTCCAC	17204882	20	58.016	45	535	61	CTAATGTCCCATGGAAAGTCAGTGGCCGGGTTGGCACCCAAGCATCCTCCACCCCCGACCCTGACCCTCACTGCGCTTCTCTAGCCCCAGGCTCAGCCTGACTCTCACCTCTTTGTCTCTTATTTCGATAACGAGTGTTTCGGCGTGGGCCAGGTTGCAGGGCCGGAGCCGCAGCCGCACCCCCCACAGGGGCTTCCAACGGAAGAGCAGCAAAGGGATCCCAGCCATCATCCAGACCACGACGTGATAGCCGATGACCCTCCATGGACTGCCACAGTAGCCGCTGAGCCTCTGCGAACGCAGCGAGAGAGGGCCCAGGTCGGGGTGGGAACGGGGCTGGAGTAGGAAGTTGGGGTGTCTGGGTGGGCCTGGGCATTCACCCCCTGCAGCTTTTCCCCA…			0	01_0017204455_0017204638_0017204348			--
917	917	rdt200904290012940_e1	1	17204765	17204860	rdt200904290012940_e1_t0_L	syn2009040600204299	1	CTCTCACCTCTTTGTCTCTT	17204449	20	58.276	45	rdt200904290012940_e1_t0_R	syn2009040600203561	1	CCAGGCTGATGTTTATTGTT	17204940	20	58.062	40	492	59	CTCTCACCTCTTTGTCTCTTATTTCGATAACGAGTGTTTCGGCGTGGGCCAGGTTGCAGGGCCGGAGCCGCAGCCGCACCCCCCACAGGGGCTTCCAACGGAAGAGCAGCAAAGGGATCCCAGCCATCATCCAGACCACGACGTGATAGCCGATGACCCTCCATGGACTGCCACAGTAGCCGCTGAGCCTCTGCGAACGCAGCGAGAGAGGGCCCAGGTCGGGGTGGGAACGGGGCTGGAGTAGGAAGTTGGGGTGTCTGGGTGGGCCTGGGCATTCACCCCCTGCAGCTTTTCCCCACCCCACTCTGCCCACTTACCACGGATGAAACTGAGGAGCTGAGGGGATCTATTGATGTCCCTATCGTCAGGGTCCCATAACCGGTGGGCGTGCTGCCCACG…			0	01_0017204765_0017204860_0017204449	contained by rdt200904290012939_e1_t0_L		yes
889	889	rdt200904290012908_e1	1	17210854	17215854	rdt200904290012908_e1_t1_L	syn2009040600202782	2	CAAGGGGTGACGACAA	17210741	16	57.836	56.25	rdt200904290012908_e1_t1_R	syn2009040600204142	2	CTATCCTACAGGTTGGGAAA	17211291	20	58.023	45	551	75	CAAGGGGTGACGACAACTGGCGGGCCGGGGACCGCGCCGGGCTCGGGGCCGACCCGGACTCCGCACTCACCTGCGCTCATGCCGGCTCCTCGCGCTCATCGCCGGCCCCGGCGCTGCGGCCCTCGGCCTGGGCCCCGGCGTGCGCAAGGCCCTGGGCGGGGGCGCGGTCCGGACGGCCCGGGGCGAGGGGCGCTGGGCTAGCGCGGGGCTGGAGCAGGGCTGACGCGGGCGGGGCACCTGGGCCACCAGGCTCGGCGCGGCTCCGACACTGCCGCAGTCCCTCCGTGCGCGCCGCAAGCCCCGCCCGGCCCTCTGCGGCCCTCGCAGCGCCCGCGCCGGGGCTGCCGGGACTTGTAGTCCCCGCCTGCTCCTCCGCACACACCGGGGGCGGGGCGACCG…			0	01_0017210854_0017215854_0017210741			--
889	889	rdt200904290012908_e1	1	17210854	17215854	rdt200904290012908_e1_t2_L	syn2009040600204453	1	CTGCCGGGACTTGTAG	17211082	16	58.133	62.5	rdt200904290012908_e1_t2_R	syn2009040600208416	1	TGTCTTCCTTCTTTGCATTC	17211574	20	58.003	40	493	56	CTGCCGGGACTTGTAGTCCCCGCCTGCTCCTCCGCACACACCGGGGGCGGGGCGACCGGAGACACACACCTCACGGAGGTAGCCCCCGCCAGCACGTCCCAGTGGTTAGGGACTGTGCGTGCTGGTCCAGCTCTCCATGTCTTCCAGGCCGCGCGACCGTGAGCAAGTCACTGATCCTCTCTGGCCCTCTTTTCCCAACCTGTAGGATAGCAATGCCTGCTTCACAGAGAACTGCTGCGAGGATCACACAAGAAAATGCTTGTCAACTGGGCGTGGTGGCGCATGCCTGTAATCCCAGCTACTCGGAGACTAAGCCAGGAGAATCGCTTGAACCCAGGAGGCGGAGGTTGCTGTGAGCCGGGATCATGCCATTGCACTCCAGCATGGGCAAAAAGAGCG…			0	01_0017210854_0017215854_0017211082			--
889	889	rdt200904290012908_e1	1	17210854	17215854	rdt200904290012908_e1_t3_L	syn2009040600203936	1	CGAGGATCACACAAGAAAAT	17211319	20	57.798	40	rdt200904290012908_e1_t3_R	syn2009040600204161	1	CTATGGGGTAGCAGGATAAA	17211785	20	57.871	45	467	52	CGAGGATCACACAAGAAAATGCTTGTCAACTGGGCGTGGTGGCGCATGCCTGTAATCCCAGCTACTCGGAGACTAAGCCAGGAGAATCGCTTGAACCCAGGAGGCGGAGGTTGCTGTGAGCCGGGATCATGCCATTGCACTCCAGCATGGGCAAAAAGAGCGAAACTCTGTCTCAAAAAAAAAAAAAAAAGAAAATGCGTATCAAGCACTTGAGACAGTGCCTGGCGCTGCTTGATGAATGCAAAGAAGGAAGACACACCTGCCCAGAGATTCACAGGGTCAGATGTGGGCCCACAGAGACCCAGGGAGAGTCTGCCATGATGCACTGGAGGCCTTGAAATGCCAGAGAAAGAGAAGCCTCACAGCGTGACCTGCAGACACACCTGCACTGGGGGGATT…			0	01_0017210854_0017215854_0017211319			--
889	889	rdt200904290012908_e1	1	17210854	17215854	rdt200904290012908_e1_t4_L	syn2009040600207220	1	TATCAAGCACTTGAGACAGT	17211518	20	58.269	40	rdt200904290012908_e1_t4_R	syn2009040600205377	1	GATCGTTGGAGTTTTCCTTT	17212078	20	58.008	40	561	53	TATCAAGCACTTGAGACAGTGCCTGGCGCTGCTTGATGAATGCAAAGAAGGAAGACACACCTGCCCAGAGATTCACAGGGTCAGATGTGGGCCCACAGAGACCCAGGGAGAGTCTGCCATGATGCACTGGAGGCCTTGAAATGCCAGAGAAAGAGAAGCCTCACAGCGTGACCTGCAGACACACCTGCACTGGGGGGATTCATGAAGACCCCTGAAAGGCACCAGAGATGTCTTACCTGCGTGCAGCATTTATCCTGCTACCCCATAGTGACCGGCACAGGCATAGTGTTCCCTGTCTCCAGGACCTCTGGACAGAGGAGCTCCAAAGGGGAGAGTGGATCTGTGAGATCCTAGGGCAAACAAGGGAAGGTTCACGTTAGGGCCAAGGATAGACGTGGG…			0	01_0017210854_0017215854_0017211518			--
889	889	rdt200904290012908_e1	1	17210854	17215854	rdt200904290012908_e1_t5_L	syn2009040600204515	1	CTGGTCATTTGTCCAGTATG	17211925	20	57.87	45	rdt200904290012908_e1_t5_R	syn2009040600204866	1	GAAAGAACTCTTGTCACCTG	17212425	20	58.03	45	501	54	CTGGTCATTTGTCCAGTATGAATTTATGGAGTGCCAGCACCACTGTGGGAGCCAGGAACGTGAGAGTGAACAAAACAGAGATGCCCCTGTCCCTGCGGAGACTGCTGTCTACTGGGAAGTAGCCCTAGTCAAGGAAAGGAAAACTCCAACGATCCCTATTGTGGAAGGGGCTGGAAGGAGACACAGCTGTGATGGTGGTGAGGGTGTGGGTAGGGGATAGACCCCAGGAGGGAAAGCAGCACCTGATTCATAGCAAGATCCCAGTGAACATTTGGTACAGGAACACACGTTGGCAGGACTTGCTGGTGGATAGGATGTGGGGGTGCAGGAATGTGTGGAATTCAAGATGCTCCCCAGGGTTTTGGCCTGAGCAGCTGGGTGCCAGTGGAGCCATTTACT…			0	01_0017210854_0017215854_0017211925			--
889	889	rdt200904290012908_e1	1	17210854	17215854	rdt200904290012908_e1_t6_L	syn2009040600200385	1	AACATTTGGTACAGGAACAC	17212191	20	57.923	40	rdt200904290012908_e1_t6_R	syn2009040600201470	1	AGAGCCTTAGAGAAGGAAAG	17212697	20	58.039	45	507	54	AACATTTGGTACAGGAACACACGTTGGCAGGACTTGCTGGTGGATAGGATGTGGGGGTGCAGGAATGTGTGGAATTCAAGATGCTCCCCAGGGTTTTGGCCTGAGCAGCTGGGTGCCAGTGGAGCCATTTACTCAGCTGGGGCAGGCTGCCCGAGCCAACCAGTTGCGGGTCATTCCTGTTGACCACCTGGGCCATGGGACTGGCTTCCTTGGGTCAGGTGACAAGAGTTCTTTCATCTTCCGGTGACACTTCCAGGGGAGGCAGGCTGCTTAACTTTTCAGAACTCCCATGTCCTCCCCCAGGGCTTAGCTCAATTTCTGGCAGGAACCCAGCCTCCAGGGCAGCAGGAAGGCTGGGTTTGGAAATGGCTAGCCCAGGTGGCCTTGGCAAGAGGCAGT…			0	01_0017210854_0017215854_0017212191			--
889	889	rdt200904290012908_e1	1	17210854	17215854	rdt200904290012908_e1_t7_L	syn2009040600204795	1	CTTTTCAGAACTCCCATGTC	17212465	20	58.088	45	rdt200904290012908_e1_t7_R	syn2009040600201973	1	ATAAAAAGAATGAAGGGGGC	17212963	20	57.735	40	499	47	CTTTTCAGAACTCCCATGTCCTCCCCCAGGGCTTAGCTCAATTTCTGGCAGGAACCCAGCCTCCAGGGCAGCAGGAAGGCTGGGTTTGGAAATGGCTAGCCCAGGTGGCCTTGGCAAGAGGCAGTATGGTACAGTGGCAAGGGGCTGGGTTCTGGCATCAGAAAGACATGGATGCATGAGTTGCTTTCTAGCTGTGTGAGCTTTAAAATGTCACTTTCCTTCTCTAAGGCTCTCCTTCCCCTCACCTACAAAATGGAAGGCATGGAGAGGATGAAATGAGATGGCAGGAACTTGGTAGAAGCCAGCTGCTTGCTTTAGATCCTGGCACTGGATTAGCGGCTTCATAAAAGCAGAGGTACTCCAGTCTGGGTGAAAGACTGAGACTCCCTCTAAAATAAA…			0	01_0017210854_0017215854_0017212465			--
889	889	rdt200904290012908_e1	1	17210854	17215854	rdt200904290012908_e1_t8_L	syn2009040600206010	1	GGATTAGCGGCTTCATAAAA	17212794	20	57.937	40	rdt200904290012908_e1_t8_R	syn2009040600201568	1	AGCAATGCTCTGGAATAAAC	17213361	20	58.146	40	568	51	GGATTAGCGGCTTCATAAAAGCAGAGGTACTCCAGTCTGGGTGAAAGACTGAGACTCCCTCTAAAATAAATAAATAAATAAATAAATAAATAAATAAATAAATAAAAGCAGAGGGCTTGGGGACTGCATGGGGGACTGCCTTGCAAGGGTGCCCCCTTCATTCTTTTTATTGCTAAGGCTGCCTGGCCTTAAAGGGGCTCTATTCCCTGAGCCAGCTGGGAAGGAGCCGCACCTGCAGCTCGTCCCTTCTCCTTAATGAGGGAGGAGGCCAGAGGAAGCTTCCTTCCAAACCACAGAGCATGTGGGAGGCCTTGCCATCTGCTTGGGGTTACCTTTGGGGAAGTGGCTCTCGGTGTGTGGTCATCGAGGAGGTCTGTGGCCCAGGCTGTCTTCCCGGAT…			0	01_0017210854_0017215854_0017212794			--
889	889	rdt200904290012908_e1	1	17210854	17215854	rdt200904290012908_e1_t9_L	syn2009040600204807	1	CTTTTTATTGCTAAGGCTGC	17212956	20	57.325	40	rdt200904290012908_e1_t9_R	syn2009040600203714	1	CCCTGTCTCAAAACAAACAA	17213525	20	58.436	40	570	49	CTTTTTATTGCTAAGGCTGCCTGGCCTTAAAGGGGCTCTATTCCCTGAGCCAGCTGGGAAGGAGCCGCACCTGCAGCTCGTCCCTTCTCCTTAATGAGGGAGGAGGCCAGAGGAAGCTTCCTTCCAAACCACAGAGCATGTGGGAGGCCTTGCCATCTGCTTGGGGTTACCTTTGGGGAAGTGGCTCTCGGTGTGTGGTCATCGAGGAGGTCTGTGGCCCAGGCTGTCTTCCCGGATAACCGTGTCTGAAATTTCCAGTCCCACGTGGGTGAGAACCGACTGAACAGCTTCCCTTCTAGGCTGTGGCTCTCTTGGGAACCCACGGAGAGGGCGTAATAGGCCTGGTCCCAGTGGCAAAAAGCTTGAGAAATCACTAATTTGGGCGAGTTTATTCCAGAG…			0	01_0017210854_0017215854_0017212956			--
889	889	rdt200904290012908_e1	1	17210854	17215854	rdt200904290012908_e1_t10_L	syn2009040600206297	1	GTAACAAACCCTGTTGGTAG	17213424	20	58.013	45	rdt200904290012908_e1_t10_R	syn2009040600203581	1	CCATACAAAGTGCTGAAACT	17213840	20	58.003	40	417	49	GTAACAAACCCTGTTGGTAGGATTATGGCTGTCTAGACACACAGTAAAGTGGGGTTTCAGTTTTTGTTTTTGTTTTTTTTGTTTGTTTGTTTTGAGACAGGGTCTCTCTCTGCTGCCCAGGTTGGAGCACAGTGGCATGATCTCAGCTCACTGCAGCCTCGACCTCCTGGGCTCAAGTGATCCTCCCACCTCGGCTCAAGTGATCCTCCCACCTCAGCCTTCTGTGTACCTGGGACTACAGGTGAGCACTACCACACCCAGCTAATTTTTCTGTTTTTTTTTTTTGTAGAGATGGGGTTTGCCATGTTACCCAGGCTGGTCTCGAACTCCTGTGCTTCAGAGATCCACCTTGGTCTCCCAAAGTGGGATTACAGGAGTGAGCCACTGTGCCTGGCCGAG…			0	01_0017210854_0017215854_0017213424			--
889	889	rdt200904290012908_e1	1	17210854	17215854	rdt200904290012908_e1_t11_L	syn2009040600202858	1	CACACCCAGCTAATTTTTCT	17213676	20	57.989	40	rdt200904290012908_e1_t11_R	syn2009040600202363	1	ATGGGAATTAACAGCATTCC	17214220	20	57.824	40	545	47	CACACCCAGCTAATTTTTCTGTTTTTTTTTTTTGTAGAGATGGGGTTTGCCATGTTACCCAGGCTGGTCTCGAACTCCTGTGCTTCAGAGATCCACCTTGGTCTCCCAAAGTGGGATTACAGGAGTGAGCCACTGTGCCTGGCCGAGTTTCAGCACTTTGTATGGTAGTTATCCTGGTGCCAGGAAGGGAAGGGGCCTGAAGAGAATTTGACCAATGGGAGTCCCTCCCTGACCTGAGCAGTGTGACGGGAGAGATGAGAAATAAGCAATATTAGCCTTGCACGGAAAAACCATCCTCCCAACAGGGAGGCCTCTAGCTCTGGCCAGTCATGTCAGAAACATGCCAGCTGTCAACTCAGGGTTGGGAAGGAATTACTCTTGCAGCCTCCCAGCATTCAC…			0	01_0017210854_0017215854_0017213676			--
889	889	rdt200904290012908_e1	1	17210854	17215854	rdt200904290012908_e1_t12_L	syn2009040600205125	1	GACGGGAGAGATGAGAAATA	17213920	20	57.915	45	rdt200904290012908_e1_t12_R	syn2009040600201923	1	AGTGTGCCTTCATTTACAAG	17214502	20	58.003	40	583	46	GACGGGAGAGATGAGAAATAAGCAATATTAGCCTTGCACGGAAAAACCATCCTCCCAACAGGGAGGCCTCTAGCTCTGGCCAGTCATGTCAGAAACATGCCAGCTGTCAACTCAGGGTTGGGAAGGAATTACTCTTGCAGCCTCCCAGCATTCACTCGAGGGCCTTTCACATAGTAGGTACTCAAGACAAATCCGTTCACTTGAGTTTATGGAGCATTTACTCTACTGCAGGCAAGATGCTTTCACATTTACTTTTAGACTTCAACCATAATTCTGAGAGGGGAATGCTGTTAATTCCCATTTTACAGATAGGAAAATAGAGTCACAGATGTTCAACATGTCCAGAGCTAGGTAAGAAGGGATGGCTGGCTTCAGTCCTACGAAATTCTATTTTTATTT…			0	01_0017210854_0017215854_0017213920			--
889	889	rdt200904290012908_e1	1	17210854	17215854	rdt200904290012908_e1_t13_L	syn2009040600207892	1	TCTTTAGAGACAGGTTCTGG	17214325	20	57.973	45	rdt200904290012908_e1_t13_R	syn2009040600204468	1	CTGCTTCTCATGAACAACTT	17214813	20	58.012	40	489	46	TCTTTAGAGACAGGTTCTGGCTCTGTGATCCAGGCTGGAGTGCAGAGGCACGATCCTAGTTCACGGCAGCCTCTAACTCCTGGGCTCAAGCAATCCTCCCACCTCCCAAAGCGCTAGGATTATAGGCGTGAGCCACAGGGCCAGGCTGGAAGTATTATCTTGTAAATGAAGGCACACTGGGCACAGAAGTAGCATACAGGACAAAATACTGTTCCCCACACAGGTCTGCAGTTTTACTGGAAAAGCCTTTGTGACTGTTGCAATAGAACATTTGTCTCCAATTCAATGAAAGATTAAGCAGTAAATTAAACTATCAGTTGATAACATATACCAATTTAACTTGGAGTTCAACTGCGGAGAGTGACCATCAGAGTCAACCCAGCCTCTGATGACGCTGAT…			0	01_0017210854_0017215854_0017214325			--
889	889	rdt200904290012908_e1	1	17210854	17215854	rdt200904290012908_e1_t14_L	syn2009040600203247	1	CAGTTTTACTGGAAAAGCCT	17214553	20	57.917	40	rdt200904290012908_e1_t14_R	syn2009040600201522	1	AGATCTGTAGGGAAAGATGG	17215132	20	57.8	45	580	44	CAGTTTTACTGGAAAAGCCTTTGTGACTGTTGCAATAGAACATTTGTCTCCAATTCAATGAAAGATTAAGCAGTAAATTAAACTATCAGTTGATAACATATACCAATTTAACTTGGAGTTCAACTGCGGAGAGTGACCATCAGAGTCAACCCAGCCTCTGATGACGCTGATCTGAAGTGGCGACTCCTAAGCTACACCCTGCCTCTTATCAGTTGTTGCGGACCCATCTTTACAAAGCATTAAGTTGTTCATGAGAAGCAGGGTGTGCTTGCCCACACCTGTAATCCCAGCACTTTGGGAGGTCGAGGCAGGTGGATCGCTTGAGTTAGAGATCAGTATGCTCAACAAACATGGTGAAACCCTGTCTCTACTAAAAATACAAAAATTAGCTGCGTAACG…			0	01_0017210854_0017215854_0017214553			--
889	889	rdt200904290012908_e1	1	17210854	17215854	rdt200904290012908_e1_t15_L	syn2009040600200660	1	AAGTTGTTCATGAGAAGCAG	17214794	20	58.012	40	rdt200904290012908_e1_t15_R	syn2009040600200979	1	ACAGCATCTTGGAATTCTTG	17215367	20	58.07	40	574	47	AAGTTGTTCATGAGAAGCAGGGTGTGCTTGCCCACACCTGTAATCCCAGCACTTTGGGAGGTCGAGGCAGGTGGATCGCTTGAGTTAGAGATCAGTATGCTCAACAAACATGGTGAAACCCTGTCTCTACTAAAAATACAAAAATTAGCTGCGTAACGCCTGTAACCCCAGCTAGTTGGGAGGCTGAGGCAGGAGAATCGCTTGAACTTGGGAGGCGGAAGTTGCAGTGAGCCAAGATTGCACCACTGCACTCCAGCCTGGTGACAGAGCGAGACTCCAAAAAAAAAAAAAAAAAAAAAAAGTCATTCATGAGAAAAACCCATCTTTCCCTACAGATCTGGAGATTAGAAGCCAAGTCAAATTATCCATGAATCCAAGGAATGTGACCTTTCCCCAGGC…			0	01_0017210854_0017215854_0017214794			--
889	889	rdt200904290012908_e1	1	17210854	17215854	rdt200904290012908_e1_t16_L	syn2009040600201758	1	AGGCTGATAGAAAGCCATTA	17215189	20	58.092	40	rdt200904290012908_e1_t16_R	syn2009040600205869	1	GGAAAACAAAGGTTTCATGC	17215623	20	58.037	40	435	48	AGGCTGATAGAAAGCCATTAGGTCTGAGCTGGGGAACAGAAGCTATCCACAGACATGGCCCGCAGTTCAAGTTCCACTGTCTTTCAAGAAGCCAGTGCACTCCACAATCTTAGGCTTCAGCGCCGCAGGGCCATGTACTGTGTGTCTCACTGAGATAGTCAAGAATTCCAAGATGCTGTAGGGAGGGGCACACGGCCCTGTTCTTGAAATTTCTGATGTTTGTTCCTTTTTCCTTTGTGACCTTGGCTCCTAGGTGGCAGGCAGGCAACAAATCTTGTTCATCCTTGTCCCCAGCACCTCACCTTCCATAATGCCTGAGACAGATGCTTGTTGAATCAGCCCTTTAAGCCAGAAAATGCTCATTAAGGCTCATTCTCGGTGAGTCACACGTTTTCTCAG…			0	01_0017210854_0017215854_0017215189			--
889	889	rdt200904290012908_e1	1	17210854	17215854	rdt200904290012908_e1_t17_L	syn2009040600205770	1	GCTCATTAAGGCTCATTCTC	17215546	20	58.025	45	rdt200904290012908_e1_t17_R	syn2009040600208502	1	TGTTGTTGTTTTGTTGTGTG	17216130	20	57.758	35	585	50	GCTCATTAAGGCTCATTCTCGGTGAGTCACACGTTTTCTCAGCTGCTTGCCTCAGGATGCATGAAACCTTTGTTTTCCGGATGATCCAGAGGTTTCCAGCTACGACTTAAAAAAGCAGCCTTGGATGAAAAGGTGAATAGGGACCACCCGAATGTGCCTTAGTAGGGGAATGGTTAAATAAGGGTACACCCATGCCACAGTGCTCTTAAGCAGGAGTTCCAAAAATTTTTACATACACACACACACAGATAAGGGAGGTCTTGGCTGGGCACGGTGGCTCATGCCTGTAATCCCAGCACTTTGGGAGGCCGAGGCGGGCGGATCACGAGGTCAGGAGATCGAGACCATCCTGGCTAACACGGTGAAACCCTATCTCTACTAAAAATACAAAAAATTAGC…			0	01_0017210854_0017215854_0017215546			--
2594	2594	rdt200904290011773_e1	1	37730762	37732295	rdt200904290011773_e1_t1_L	syn2009040600203128	1	CAGCCCAAGAGTCAAAAATA	37730511	20	57.696	40	rdt200904290011773_e1_t1_R	syn2009040600200982	1	ACAGCCTAGTTATTGGGAAT	37731097	20	58.003	40	587	35	CAGCCCAAGAGTCAAAAATATTTTAAGGTCTGCTGTGTGCTTTCCCCAAAAGGAAGGAAACTGTAGGCATCCCACTCCTCCCTCCCAGCAAAGGAGACCAACAGACAAAAAATACAGAATGCTTCTAGGATTTTTTTTTTTAAGGAATAATCTAAATATAAGAAACTATTTCCTTAAAAATCCTGACACTGGAGTTCTGCTACCAAAGACACAGTCAAAGATCTAAATAGCCAGAGTCAAAAAAAAAAAAAAAAAAAAACCCACAAAAGTTTATTTGAGAACAAGAGTGAAAGCTTTTGCACATCTGACAAGGTAGACTTGTTTTACAGTAGATGCCATCCATATTCAGCCCTACCAATACTATCACAAATGAAACATACTATTTCTTACAAAGATATA…			0	01_0037730762_0037732295_0037730511			--
2594	2594	rdt200904290011773_e1	1	37730762	37732295	rdt200904290011773_e1_t2_L	syn2009040600208907	1	TTGAGAACAAGAGTGAAAGC	37730785	20	57.946	40	rdt200904290011773_e1_t2_R	syn2009040600203357	1	CATGGCATATGGAAAGTCTC	37731364	20	58.012	45	580	41	TTGAGAACAAGAGTGAAAGCTTTTGCACATCTGACAAGGTAGACTTGTTTTACAGTAGATGCCATCCATATTCAGCCCTACCAATACTATCACAAATGAAACATACTATTTCTTACAAAGATATAGGCATAAGTCAAGGACTATGACTAACTAGAGTGAAAGGAAAGGTTAGACCCCAAATCTTATCCCTTAGACCAATCATAACATAGGATGTAAATTAAACCATTCAGTCTTCTAATGTAGTGGTTCTCAACCTGGCTTCTTATCAGAATCCCAGGAACTCTTTTAAAGAAATTCCCAATAACTAGGCTGTACCCCAGTCTCTAGGGATGGGATCCAGGCATGAGTATTTTAAAGCTTCTCAGGTGATTCCAATGTGCAGCCAGACCCTGTCGCAAG…			0	01_0037730762_0037732295_0037730785			--
2594	2594	rdt200904290011773_e1	1	37730762	37732295	rdt200904290011773_e1_t3_L	syn2009040600202503	1	ATTCCCAATAACTAGGCTGT	37731078	20	58.003	40	rdt200904290011773_e1_t3_R	syn2009040600203379	1	CATGTTCAAGGAACAGGAAA	37731600	20	57.918	40	523	37	ATTCCCAATAACTAGGCTGTACCCCAGTCTCTAGGGATGGGATCCAGGCATGAGTATTTTAAAGCTTCTCAGGTGATTCCAATGTGCAGCCAGACCCTGTCGCAAGTTCACCACAGCACTAGAGGCAGGTAACGATTACTAGCAGATTCCTCAGCCCCAACAAGCCCTCCAAGAAAGGGAGACCTGGTGGGCAACACTGGCTCTCACTGATGCTATCCTTTCACTCCACTTAAGAACGACATAAGTTATCACTTTTGGTATAATTTTGAGACTTTCCATATGCCATGGTGATTTTTAGAGCAATATTTAATCAGGTGAATACCAGCAAAGAGAGAAAATACAGAAAAAGAAATTTCCATAAGGCATGATATGAATAAATAAGTGAAAAAACAATCTCGG…			0	01_0037730762_0037732295_0037731078			--
2594	2594	rdt200904290011773_e1	1	37730762	37732295	rdt200904290011773_e1_t4_L	syn2009040600205186	1	GAGAATTTGAAGCCTGTGAA	37731494	20	58.003	40	rdt200904290011773_e1_t4_R	syn2009040600200812	1	AATGTTGTAATCCCAGCAAG	37732051	20	58.062	40	558	33	GAGAATTTGAAGCCTGTGAAATTTTATTTATACAAAAGAATAAAAAGTTATTTAAAAAGAACTGATTTAAACTTATGTTTTTCCATTTTTCCTGTTCCTTGAACATGAATCTACTACCAACTCAGAAAGATTTAAGATAGGTAATTACTAAACACTCTTTACCTCCCCTTGCAAAAAACAGAGGCAAGTTTCCCATTTTACTTATGATAAACCAGATTATTTTCAGTTATGAATATTGGCAACTGCATGAAAGAGATGATCAGATATGTCAGCAGGAAAGTATGAGCTGTACAAAGGCATTACAAAAAAACCCCAAAGAAAATAAGATAAAAACAACAAGAGAAAAACAAGAAAACATAAAACAATATAAGAAAATGCCAGATATTTACAGCCTCCATC…			0	01_0037730762_0037732295_0037731494			--
2594	2594	rdt200904290011773_e1	1	37730762	37732295	rdt200904290011773_e1_t5_L	syn2009040600207438	1	TCAGATATGTCAGCAGGAAA	37731753	20	58.033	40	rdt200904290011773_e1_t5_R	syn2009040600208828	1	TTCTCTGACCTCACAAAGAT	37732239	20	57.88	40	487	39	TCAGATATGTCAGCAGGAAAGTATGAGCTGTACAAAGGCATTACAAAAAAACCCCAAAGAAAATAAGATAAAAACAACAAGAGAAAAACAAGAAAACATAAAACAATATAAGAAAATGCCAGATATTTACAGCCTCCATCTGAAATGTGACTTGTGTTCTACTTTCAGCATAAAACAAAACCAGAGAACATTTCTTGAAGGGTATCACAGATGAAGCTGGTGCCAGCCAGTTTTGGGGGAGACATTCATTCTAAGAAGGGAGAAACGCACAGTTAGCAACTTGCTGGGATTACAACATTGTCTTCATCTTCCTGCAGTTCTGTTACTAAAAATGACATAAAGTAAGACCCAATGTCTTACAGAAATGACTTGTTTGTCACCACATTTAGAACAAACTAC…			0	01_0037730762_0037732295_0037731753			--
2594	2594	rdt200904290011773_e1	1	37730762	37732295	rdt200904290011773_e1_t6_L	syn2009040600208781	1	TTCCTGCAGTTCTGTTACTA	37732061	20	57.893	40	rdt200904290011773_e1_t6_R	syn2009040600202644	1	ATTTTTAGTAGAGACGGGGT	37732545	20	57.649	40	485	44	TTCCTGCAGTTCTGTTACTAAAAATGACATAAAGTAAGACCCAATGTCTTACAGAAATGACTTGTTTGTCACCACATTTAGAACAAACTACTCAAAGTCACAGGCACTGGGTCTGGGAGAGCAGAGGTGGATGGCCACGAACTCAGGTGAAGGATGTTTATCTTTGTGAGGTCAGAGAAGGGAAGCAGGGCTCTACAGCCTGGAAGCTTCTGCACTAATGTGTCTTCTAATAGTCCTAAAGAAAGAAAAACAAAAGTCCCAACTTACTCTCGGCAGAACAGTTGTTTGACCCTAAAGGAAAAAAAAAATCTCATAAACAACTCTACTAGGGGACTGCTCTATAGCTAAAGATTATATTTCAGGCCAGGCACAGTGGCTCACACCTGTAATCCCAGCACT…			0	01_0037730762_0037732295_0037732061			--
2595	2595	rdt200904290011774_e1	1	37734072	37734106	rdt200904290011774_e1_t0_L	syn2009040600207932	1	TGAAAGAGCAAGAAACTGTC	37733849	20	57.946	40	rdt200904290011774_e1_t0_R	syn2009040600204153	1	CTATGCAGTAGCTGATTGTG	37734180	20	58.04	45	332	34	TGAAAGAGCAAGAAACTGTCTCTCAAAAAAAAAAAACAAAAAACAAAAAAAAAAAAAAACAAAAAAACCACCTAAAAGTTGAAGTATATCCAGATGGACACCCCAGACTTTAAATCAAGAGTTATGACTCCAGGTTAGGAACACTCAAGCTCTGAAGACAAATACATTTTTCTAATCATCTACAAAATTGCCAGCCTCTCTGAAGTGGTCCGGCTGATACTTACAGCTCGTGGTTTTTTGTTTAACTTCAGATCAATCCTGTGACAGAAAAGATAAAAGATATTTCCATTTTAATTTACAGAAAATGGGTCCCACAATCAGCTACTGCATAG			0	01_0037734072_0037734106_0037733849			--
2592	2592	rdt200904290011771_e1	1	37734160	37734365	rdt200904290011771_e1_t0_L	syn2009040600201274	1	ACTTCAGATCAATCCTGTGA	37734093	20	57.954	40	rdt200904290011771_e1_t0_R	syn2009040600207629	1	TCCTAGTCTCTTTCCTGTTG	37734507	20	57.973	45	415	32	ACTTCAGATCAATCCTGTGACAGAAAAGATAAAAGATATTTCCATTTTAATTTACAGAAAATGGGTCCCACAATCAGCTACTGCATAGGGCATAAGCTATAACAAAGACTATTTGGTTAAGAAAAATCCACATTCTTCATTAGACTATGTCATATTTAGTTGTTTACCCAGATATTATCAAGCAAGTATTAAAAATTATGAGCACACATTTTTGCCCTAAGGCAAACTTAGCTGACTCTAAAAAGAAATGTATACAGCAGCTACAAAAGCCATATAATTTTAAAACAATTCCAAAACTACATGTTAAAAAGACTGAAGTAAGAGGGCATGCTCTATGTTAATGTGTTAGTTCTGTAACTATATCACTGAAAATTACTGAGACACATGGTGATTAACAAC…			0	01_0037734160_0037734365_0037734093			--
2593	2593	rdt200904290011772_e1	1	37734467	37735078	rdt200904290011772_e1_t1_L	syn2009040600200723	1	AATCAGCTACTGCATAGGG	37734164	19	58.383	47.368	rdt200904290011772_e1_t1_R	syn2009040600200012	1	AAAAACGTGATGGAGGTAAC	37734749	20	58.013	40	586	28	AATCAGCTACTGCATAGGGCATAAGCTATAACAAAGACTATTTGGTTAAGAAAAATCCACATTCTTCATTAGACTATGTCATATTTAGTTGTTTACCCAGATATTATCAAGCAAGTATTAAAAATTATGAGCACACATTTTTGCCCTAAGGCAAACTTAGCTGACTCTAAAAAGAAATGTATACAGCAGCTACAAAAGCCATATAATTTTAAAACAATTCCAAAACTACATGTTAAAAAGACTGAAGTAAGAGGGCATGCTCTATGTTAATGTGTTAGTTCTGTAACTATATCACTGAAAATTACTGAGACACATGGTGATTAACAACAGGAAAGAGACTAGGAGTTTGTATTTCTGAACACGAAACACAAAATAAATTAAATTAATTTCAATTTTTAA…			0	01_0037734467_0037735078_0037734164			--
2593	2593	rdt200904290011772_e1	1	37734467	37735078	rdt200904290011772_e1_t2_L	syn2009040600202721	1	CAACAGGAAAGAGACTAGGA	37734488	20	57.973	45	rdt200904290011772_e1_t2_R	syn2009040600204783	1	CTTTGGTGCTTTGATGTTTG	37735075	20	58.047	40	588	29	CAACAGGAAAGAGACTAGGAGTTTGTATTTCTGAACACGAAACACAAAATAAATTAAATTAATTTCAATTTTTAAATCTTTCCAAAGCAAAATATCAAGATCTTAAGCTATTATTCTCCTTATGAAGCAAAGCCAGAAAATCAATTTAAATATGAGTTAAAGTAAAGGTTATCTATTTTAAAAGAAATTAAAATGCATAAAAGTGAAGTTTACTTAATTTTGCTTAAGTTATTAAATAAAATGTTACCTCCATCACGTTTTTCTGTTTTTAAAAAAAACTTCCCAGCCTAACCTAATATACATACCTACAATTAAACAGATAAACTATGGGTTAGAAAGGTCTCAAAAAGGCATACTGGTGTCTACACACTAAACACAGCACAAATACTAATTCAAATC…			0	01_0037734467_0037735078_0037734488			--
2593	2593	rdt200904290011772_e1	1	37734467	37735078	rdt200904290011772_e1_t3_L	syn2009040600206640	1	GTTACCTCCATCACGTTTTT	37734730	20	58.013	40	rdt200904290011772_e1_t3_R	syn2009040600204346	1	CTCTGTTTCTTCTAATGCCC	37735266	20	57.869	45	537	33	GTTACCTCCATCACGTTTTTCTGTTTTTAAAAAAAACTTCCCAGCCTAACCTAATATACATACCTACAATTAAACAGATAAACTATGGGTTAGAAAGGTCTCAAAAAGGCATACTGGTGTCTACACACTAAACACAGCACAAATACTAATTCAAATCAAACTTACTCAAAGTCATAATCAAACATGCCAGACGGGCTGAGGGGCAGCATTTGAAAGGAAGAAAGCAATAGAAATTAATATACTAATTGAATAAATTAGTCGATTAGCCACCCTAGCAAGAATTGTAGAAACAAAATCAGCTTTAAGAATCTTAAGCAACAAAGTATCAAACATCAAAGCACCAAAGATTTTGTGGTCAGAAGATTCCCTTCCTTCAATGGATTTCATATCAGAAGACTA…			0	01_0037734467_0037735078_0037734730			--
2596	2596	rdt200904290011775_e1	1	37739991	37740184	rdt200904290011775_e1_t0_L	syn2009040600200767	1	AATGACTTTCTTGCCATCAG	37739869	20	58.07	40	rdt200904290011775_e1_t0_R	syn2009040600208576	1	TTACATGCTTTTTCAGGACC	37740392	20	57.995	40	524	45	AATGACTTTCTTGCCATCAGCAACAGAAAGAGTCTGCAGCAATCCTAAAGAGTTTTTATTCTAGGCAATTCCCTTCACAGCAATGGTCATGGGAGCTGCGGGGGTGGGATCCCTGCCACTGACCTGTGCCGGTTTTTATTCTTTCGCTTTTTATGGCTGCTGTGGTGACTCCCTGAGGAAGTAGAAGAAGCAGCCTTCTGAGGTTTCACTCCCTGCACAGATCCATCCAGATCCTCAGGGTCCTCCTGGCTGGGCTCATTTTCCTGATTGTGGAAGTCTGGAGAAGTGTCACTTTCCGTCCCACTTCCTGGCTCCCCTGAAGGAAATAAAACACAAGTTTCCAAATGCATCATCAGTACTCCTCAGGCAATCTGTCCATCAACATGAACACTAATAGGT…			0	01_0037739991_0037740184_0037739869			--
2597	2597	rdt200904290011776_e1	1	37747465	37747511	rdt200904290011776_e1_t0_L	syn2009040600204943	1	GAACTATGATCATGCCACTG	37747229	20	58.026	45	rdt200904290011776_e1_t0_R	syn2009040600207858	1	TCTTCAGTAAATCCTCGGTT	37747674	20	57.964	40	446	42	GAACTATGATCATGCCACTGTACTCCAGCTTGGGCTATAGTGAGACCTTGTCTGGGTCGGGGAGTGGAGAAAAACATGATTAAGGATACCCTAAAAGTTTCAAAACTTCCAGGAAGAAGAGGGAAAAGGGAAGAGCATAAGAAATGCAGTCCTCAGATACACAATTGGATGAATTAAGTGTAAGGGTGATGGTAGCTTAAAAATAAACTGATGAGAAACATAAAAACATCAACTTACTCTTTTCAATGAGCTGGTCCTGAACTCCTGCCAATGCACTTACTGCCTAAAAGAAAAGCCACCAGTTACTAGAAAAGTGACCACAGACCTCAGAAGAGCACTCCCAGAGGAAGGTAAAGAAAAAACACATTCCCCAACAACAGGCCAAAGAAAGATTCCCCC…			0	01_0037747465_0037747511_0037747229	contained by rdt200904290011777_e1_t0_L		yes
2598	2598	rdt200904290011777_e1	1	37747642	37747730	rdt200904290011777_e1_t0_L	syn2009040600206883	1	TAAGAAATGCAGTCCTCAGA	37747366	20	57.96	40	rdt200904290011777_e1_t0_R	syn2009040600200757	1	AATGAACATGTGAAGCAACT	37747941	20	57.912	35	576	42	TAAGAAATGCAGTCCTCAGATACACAATTGGATGAATTAAGTGTAAGGGTGATGGTAGCTTAAAAATAAACTGATGAGAAACATAAAAACATCAACTTACTCTTTTCAATGAGCTGGTCCTGAACTCCTGCCAATGCACTTACTGCCTAAAAGAAAAGCCACCAGTTACTAGAAAAGTGACCACAGACCTCAGAAGAGCACTCCCAGAGGAAGGTAAAGAAAAAACACATTCCCCAACAACAGGCCAAAGAAAGATTCCCCCACCACCACTACTTACAGCTGCTGAGGTAACCGAGGATTTACTGAAGAGCCGCTCAGCTTCCTTAAACTTCCGGTTCCTTCGATCATTTTTGCTATTGGAGTTTCTAAAACACAGAAGAAACTCATTATGAGCACCAA…			0	01_0037747642_0037747730_0037747366			--
2599	2599	rdt200904290011778_e1	1	37751610	37752454	rdt200904290011778_e1_t1_L	syn2009040600203506	1	CCACTACTTTACTACTGCCT	37751504	20	58.051	45	rdt200904290011778_e1_t1_R	syn2009040600208768	1	TTCCGTGAATCCTCTAAAGT	37751999	20	57.964	40	496	43	CCACTACTTTACTACTGCCTCCAGCAAAGTTGCCACTAAGAGCATACAGTCCTAAAAACAAACGTTACTAGGGCACAATAGGAACACTACAGGCTTTCGACACTCACTTTTGGTTGGTCAGATACCGATCCCAGCCACGAATAATATTGCCATACATCTGAGTGTCTTCCAGGTAGCTTCCCTCAAAAGCATAGATCTGTCGCTCCAAATTTGCCAATGTTTCCTGAGAGATGAAAAACAAGGACATGAATGATACCTTTTAAATGCAAACACTTAAGTCTGGCCAAAATGAAATCCTGATATTAGACTCGTAAACGCAAGCTTGCCCACACTAAACCACCCTGTGGAGAGATGGAAGATACGGGGAGGAGGAGCCGTTTAGGACTAAGACAGTCTAGA…			0	01_0037751610_0037752454_0037751504			--
2599	2599	rdt200904290011778_e1	1	37751610	37752454	rdt200904290011778_e1_t2_L	syn2009040600200634	1	AAGTCTGGCCAAAATGAAAT	37751779	20	57.882	35	rdt200904290011778_e1_t2_R	syn2009040600208920	1	TTGATAGACAGGGTTGTGAT	37752366	20	57.945	40	588	53	AAGTCTGGCCAAAATGAAATCCTGATATTAGACTCGTAAACGCAAGCTTGCCCACACTAAACCACCCTGTGGAGAGATGGAAGATACGGGGAGGAGGAGCCGTTTAGGACTAAGACAGTCTAGACCTTTGGGGGTGATGGACCCCTGAATGTATAAAGCATGTCTCCAGAAAAATACACACACACGCGAAATTTTGCATATACTTTAGAGGATTCACGGAAACCATGAGTCAAGAGCCCAGGCTAACGCAGAACTTGGGCGATGTCCACTCCCACGCACAAAAGGTATCGCTACCAGGAGAGGGAAAGGTGAGCAGCCTTTCAGCGTCAACTCGCTCCCCTCCCCGCAGGCTCAAGAGAGGCCGCCGACACCGGGCTGCCAGTTGCTATGGAAACCTAG…			0	01_0037751610_0037752454_0037751779			--
2599	2599	rdt200904290011778_e1	1	37751610	37752454	rdt200904290011778_e1_t3_L	syn2009040600201109	1	ACCCCTGAATGTATAAAGCA	37751919	20	58.31	40	rdt200904290011778_e1_t3_R	syn2009040600206072	1	GGCTAGTCCGTGATCTTT	37752509	18	58.127	50	591	55	ACCCCTGAATGTATAAAGCATGTCTCCAGAAAAATACACACACACGCGAAATTTTGCATATACTTTAGAGGATTCACGGAAACCATGAGTCAAGAGCCCAGGCTAACGCAGAACTTGGGCGATGTCCACTCCCACGCACAAAAGGTATCGCTACCAGGAGAGGGAAAGGTGAGCAGCCTTTCAGCGTCAACTCGCTCCCCTCCCCGCAGGCTCAAGAGAGGCCGCCGACACCGGGCTGCCAGTTGCTATGGAAACCTAGAAGGGCAGCTTCAGGTGAGAGGGGCCTCCCGGGTGCCCAAGCCGAGACGCGGGGGCAGGAAGAGCTTAGCCACCAGAGTGCATTGGGCCTTGGGTGCCTGTCACAATTCTGAATTCTCCGGAATGTGTTCTTCTCCCTCG…			0	01_0037751610_0037752454_0037751919			--
2591	2591	rdt200904290011770_e1	1	37752454	37757454	rdt200904290011770_e1_t1_L	syn2009040600202145	1	ATCACAACCCTGTCTATCAA	37752347	20	57.945	40	rdt200904290011770_e1_t1_R	syn2009040600207145	1	TAGGCCGTTTGTTACTCC	37752767	18	58.368	50	421	69	ATCACAACCCTGTCTATCAAAAACCTCCATTCAACGGATCTACTCCCAGTACCAAAAAGAACACGCTCCCCACCAGCCTCCAAAGTCCAGACGGGGTGACTGGGTCCCCCTCCCACACTAGCCTCCTTCCCCACCCCCTCCCCGCAAAGATCACGGACTAGCCCGCCTCGCCCACCCCCGCGGCTCACTGACGCTCGCCCTTCCTAGCGCCCTCTCCCCGGGCCCCGGCACCGTCCTCCCTCCACGCCCCCTCCTGCGGCTGCCGCTTCCCCTCCCCCTCCCGCGCTCCCGGCTCTCTCCCGGCTCCGGATTCGCACAGCCGGGAAGCTGAACCGCCGGCGGGCCGCAGAATGCGCACCCGGCCTCAGGCCGCCGAGCACCCGGCCCGCCGCGCCGCGC…			0	01_0037752454_0037757454_0037752347			--
2591	2591	rdt200904290011770_e1	1	37752454	37757454	rdt200904290011770_e1_t2_L	syn2009040600204256	1	CTCCGGATTCGCACA	37752650	15	57.517	60	rdt200904290011770_e1_t2_R	syn2009040600205470	1	GATTTGTGGCGTCTGTAAA	37753173	19	57.905	42.105	524	73	CTCCGGATTCGCACAGCCGGGAAGCTGAACCGCCGGCGGGCCGCAGAATGCGCACCCGGCCTCAGGCCGCCGAGCACCCGGCCCGCCGCGCCGCGCCCCCGGAGTAACAAACGGCCTAGCGCGGCCGGGCTTGGGGCCTGGAGGCGGGGCGGGCGCGGAGCCCCATGCCGTGCAACCCCTGTCCTAGCCCCTCACCGCCAGCTCCTGCTTCCGCTTCACGAGCTCCGCCAGCTCCCGCCGGGTGTCCGGGATCTGCGGCGGCGCCGCCTTGTTGTGCATCGCCATGTTGGGCTGAGGCGGGCGGCGGCGGCGCGAGGTTGGGGGCGGTCCCTGCGCCGCCAGGGGGCGCCCCCCCGCTCTGCGCCTGCGCGCGCGGCTTCCGGAGACGCGTGCAGCGCC…			0	01_0037752454_0037757454_0037752650			--
2591	2591	rdt200904290011770_e1	1	37752454	37757454	rdt200904290011770_e1_t3_L	syn2009040600205969	1	GGAGTAACAAACGGCCTA	37752750	18	58.368	50	rdt200904290011770_e1_t3_R	syn2009040600205314	1	GAGTCCATAGAGCTTGACC	37753347	19	58.716	52.632	598	67	GGAGTAACAAACGGCCTAGCGCGGCCGGGCTTGGGGCCTGGAGGCGGGGCGGGCGCGGAGCCCCATGCCGTGCAACCCCTGTCCTAGCCCCTCACCGCCAGCTCCTGCTTCCGCTTCACGAGCTCCGCCAGCTCCCGCCGGGTGTCCGGGATCTGCGGCGGCGCCGCCTTGTTGTGCATCGCCATGTTGGGCTGAGGCGGGCGGCGGCGGCGCGAGGTTGGGGGCGGTCCCTGCGCCGCCAGGGGGCGCCCCCCCGCTCTGCGCCTGCGCGCGCGGCTTCCGGAGACGCGTGCAGCGCCGTGCCGAGCTTCGCTAAGGCCGGGGCTCTCGAAGGTCCTTCTCGGAGAGCTCTAGAGATGCGGCTTCTGCTTTCTGCCGTTTCCTGCCCCTCGGCTGGCC…			0	01_0037752454_0037757454_0037752750			--
2591	2591	rdt200904290011770_e1	1	37752454	37757454	rdt200904290011770_e1_t4_L	syn2009040600201303	1	ACTTTCACTATCCACCGAAT	37753251	20	58.334	40	rdt200904290011770_e1_t4_R	syn2009040600207679	1	TCGATGTAGCGATAGGATTT	37753656	20	57.993	40	406	49	ACTTTCACTATCCACCGAATTGCCTGCGTCAGAAACGCGGTTTTCCTCACTCTGCACCTGGAGTAAAACGCGATCCCAGGTCAAGCTCTATGGACTCGACTCCGGAAGAGCTCGCGAATCCATTTGCTTGTGCCTGCGCCTTCTGCCACCTCACTAGTTCATTCAGGCCCTCCCTGTTTGGGGCTACATTATTCCAGCGGCTTATTTCCACCTTTAGCCCCACTTAATCCACTATCCACAGTGGTGCCAGGATCTTCCAGAAACAAATGTTATCACTCCCCGGTTTAAAGTCTTTCAGTGGCTTCCCATTTTCCCAGTGCCCTTTGGAGAAACAAGTATGTGTAGTGGTTAAGGGCACAAAACTGGAGCGAGAACTACCTTGTTCAAAATCCTATCGCT…			0	01_0037752454_0037757454_0037753251			--
2591	2591	rdt200904290011770_e1	1	37752454	37757454	rdt200904290011770_e1_t5_L	syn2009040600203394	1	CATTATTCCAGCGGCTTATT	37753437	20	58.003	40	rdt200904290011770_e1_t5_R	syn2009040600201276	1	ACTTCCAAGCAAGAAACAAA	37753974	20	58.053	35	538	42	CATTATTCCAGCGGCTTATTTCCACCTTTAGCCCCACTTAATCCACTATCCACAGTGGTGCCAGGATCTTCCAGAAACAAATGTTATCACTCCCCGGTTTAAAGTCTTTCAGTGGCTTCCCATTTTCCCAGTGCCCTTTGGAGAAACAAGTATGTGTAGTGGTTAAGGGCACAAAACTGGAGCGAGAACTACCTTGTTCAAAATCCTATCGCTACATCGATAAAGTGTGCTCCTTTGGGCAAATAACCAAATCTCAACTCCCTCATCTGTAAAATACAAGCAGTAATAGAATCTACCTAATACATTTGCTGTGAGGAGTAAATCACCTAATATGTGTAAGGGGTTTGGCAGGCGCCAATGACTGTGCAAGTACGAGTTCGCTTTTATCGTTAAGTCCAA…			0	01_0037752454_0037757454_0037753437			--
2591	2591	rdt200904290011770_e1	1	37752454	37757454	rdt200904290011770_e1_t6_L	syn2009040600207241	1	TATCGTTAAGTCCAAGGTGT	37753821	20	57.97	40	rdt200904290011770_e1_t6_R	syn2009040600200562	1	AAGGAATCTATACAACCCCC	37754233	20	58.082	45	413	40	TATCGTTAAGTCCAAGGTGTAAACGTTGTTTTCACTTGGCCCCTGTGGATTTCTCCGTCCTCAGCTCTCCATCTTTCACTGTTCTGCAGTTTCGCTATCATAAGTCTAAGTGGGATATTTTTTCTTCCTTTTGTTTTGTTTCTTGCTTGGAAGTCTTTGGATTTCTATAATATGTGGGTTGGTATCTTCCACCAGTTTTGGGAAATCGCAGTCATTTTTCTTCAGATGCCTGTCTCATTTCTCTCTCCTTCTGGAACTCGAACATAAGAAGCTTTTTAACCTACCGTCTATATTTTCCATCTTTTTGTCCCTCTGTGCTGCATTCTGAATAACTGGTTTCGTGTGCGGATCTTGTAACCTGCCATCTTGCTGAACTCCCTTACTAATTTTAGGGGGGGT…			0	01_0037752454_0037757454_0037753821			--
2591	2591	rdt200904290011770_e1	1	37752454	37757454	rdt200904290011770_e1_t7_L	syn2009040600207972	1	TGAATAACTGGTTTCGTGTG	37754146	20	58.029	40	rdt200904290011770_e1_t7_R	syn2009040600201265	1	ACTTAATGGTGAGAGACTGA	37754737	20	57.283	40	592	47	TGAATAACTGGTTTCGTGTGCGGATCTTGTAACCTGCCATCTTGCTGAACTCCCTTACTAATTTTAGGGGGGGTTGTATAGATTCCTTGGAATTTTTACATAGATAATAATTTCATCTGCAAATAAATAGGGAGTTTTTTTTTTTCTAAGCTGAGTGCTTTTTCTTTTTCTTCCTTATTGTGCAGATTTCCAGTAGTCTGTTAAATAAAAGTGATAACATTAGACATCCTTGCCTTGTTCCCTGTTTTAAGGGGAATGCAGGCCGGGCGCGGTGGCTCACGCCTGTAATCCCAGCACTTTGGGAGGCCGAGGCGGGTGAATCACAAGGTCGGGAGATCAAGACCATCCTGGCTAACACAGTGAAACCTCGTCTTTATTAAAAAATACAAAAAAAATTAG…			0	01_0037752454_0037757454_0037754146			--
2591	2591	rdt200904290011770_e1	1	37752454	37757454	rdt200904290011770_e1_t8_L	syn2009040600201653	1	AGCTGAGTGCTTTTTCTTTT	37754294	20	58.133	35	rdt200904290011770_e1_t8_R	syn2009040600202692	1	CAAAGTGGTGGGATTTAGC	37754877	19	58.263	47.368	584	48	AGCTGAGTGCTTTTTCTTTTTCTTCCTTATTGTGCAGATTTCCAGTAGTCTGTTAAATAAAAGTGATAACATTAGACATCCTTGCCTTGTTCCCTGTTTTAAGGGGAATGCAGGCCGGGCGCGGTGGCTCACGCCTGTAATCCCAGCACTTTGGGAGGCCGAGGCGGGTGAATCACAAGGTCGGGAGATCAAGACCATCCTGGCTAACACAGTGAAACCTCGTCTTTATTAAAAAATACAAAAAAAATTAGCCGGGCGTGGTGGTGGGCGCCTGTAGTCGCAGCTACTCGGAAGGCTGAGGCAGGAGAATGGCGTGAACCCGGGAGGCGGAGCTTGCAGTGAGCCAAGATCCCGCCACTGCACTCCAGCCTGGGCAAGAGCGAGACTCCGTCTCAAAAA…			0	01_0037752454_0037757454_0037754294			--
2591	2591	rdt200904290011770_e1	1	37752454	37757454	rdt200904290011770_e1_t9_L	syn2009040600208528	1	TGTTTTTCAAGGTGAGGAAG	37754769	20	57.846	40	rdt200904290011770_e1_t9_R	syn2009040600207378	1	TCAAGCTATTTTCATGCCTC	37755347	20	57.855	40	579	49	TGTTTTTCAAGGTGAGGAAGTACCTCTATATTCCTAGTGTAAACCAAAAAACAAACAAGTAAAAAAACTTTTAAGCCACTGGGTGCGGTGGCTAAATCCCACCACTTTGGGAGGCCGAGGCGGGCGGATCACGAGGTCAGGAGTTCAAGACCAGCCTGACCAACATGGTGAAACCCCATCTCTACTAAAAATACAAAAAATTAGCCAGGTGTGGTGGTGTGCGCCTATAATCCCGTCTACTCAGGAGGCTGAGGCAGGAGAATCGCTTGAACCGGGGAGGCAGAGGATACAGTGAGCCGAGATCGCCACTGCACTCCAGCCTGGGTGAGAGAGTGAGACTCTGTCTCAAAAACAAAACAAAACAAAACAAAAAGCTGGCTGGGCGAGGTGGCTCACGCC…			0	01_0037752454_0037757454_0037754769			--
2591	2591	rdt200904290011770_e1	1	37752454	37757454	rdt200904290011770_e1_t10_L	syn2009040600205698	1	GCCTATAATCCCGTCTACTC	37754991	20	58.444	50	rdt200904290011770_e1_t10_R	syn2009040600205866	1	GCTTTTATGTGGTTCTGTGA	37755569	20	58.009	40	579	49	GCCTATAATCCCGTCTACTCAGGAGGCTGAGGCAGGAGAATCGCTTGAACCGGGGAGGCAGAGGATACAGTGAGCCGAGATCGCCACTGCACTCCAGCCTGGGTGAGAGAGTGAGACTCTGTCTCAAAAACAAAACAAAACAAAACAAAAAGCTGGCTGGGCGAGGTGGCTCACGCCTATAATCCCAGCATTTTGGGAGGCCAAGACAGGTGGATCACCTGAGGTCAGGAGTTGGAGACCAGCCTGACTAACATGGTGAAACCCCGTCTCTACTAACAATATAAAAAATTAGCCGGGCGTGGTGACAGGCACCTGTAATCCCTGTACTCAGGAGGCTGAGGCATGAAAATAGCTTGAACCCGGGAAGTGGAGGTTGCAGTGAGCCGAGATTGCGCCATT…			0	01_0037752454_0037757454_0037754991			--
2591	2591	rdt200904290011770_e1	1	37752454	37757454	rdt200904290011770_e1_t11_L	syn2009040600205282	1	GAGGCATGAAAATAGCTTGA	37755328	20	57.855	40	rdt200904290011770_e1_t11_R	syn2009040600208668	1	TTATTGGTCATGTGCCTAGA	37755915	20	58.025	40	588	38	GAGGCATGAAAATAGCTTGAACCCGGGAAGTGGAGGTTGCAGTGAGCCGAGATTGCGCCATTGCACTCCAGCCTGGGCAACAAGAGTGAAACTCCATCTTAAAAAAAAAAAAGTTGGTGTGCTCCATCAATTCCCGGAGGCCCGACAAAGGTAGCCTGGGAATTCCAGATAAATGGAACAAATGATGACCTGCTAGAAACGCATGGGAAACAAAATAACTATTCACAGAACCACATAAAAGCCTTCCAATAGAAACTAAAAAAAAAAAAAATCATGGTTTTATATATATGAATACACACTTGATCTTAGCCAAAAGGCCAAGAAGCGATATATATATGCATACACAAGCAAGGCCCAGAGGAGAATAAACAGCAAACGAATGAAAATTAGAAACAAAAA…			0	01_0037752454_0037757454_0037755328			--
2591	2591	rdt200904290011770_e1	1	37752454	37757454	rdt200904290011770_e1_t12_L	syn2009040600206984	1	TACACACTTGATCTTAGCCA	37755620	20	57.966	40	rdt200904290011770_e1_t12_R	syn2009040600205597	1	GCAGTTTGGCAATTCTTTTT	37756049	20	57.948	35	430	37	TACACACTTGATCTTAGCCAAAAGGCCAAGAAGCGATATATATATGCATACACAAGCAAGGCCCAGAGGAGAATAAACAGCAAACGAATGAAAATTAGAAACAAAAACAAATAAACAGGAAACCAACTCTAAATTTTTCCTACTCAATCTACCCTGGAGGCTACAGTGTTACCCAGAGCCCCCAAAACTCCACATAATATTTTATTCCTAATACACAATTCAATATCCTTAAGTCCACCAATATCACCATACATCCTGCAAAATCAAGAAATTCACTCTAGGCACATGACCAATAAGTACTCCAGTGCCAGCACTATCCATGCAAAACAGTAAACATAGTGTGAAGCAATACAAGCATGGATGTGAAATTTGGCTCCACACTAAATCCAGCTTTGTGCT…			0	01_0037752454_0037757454_0037755620			--
2591	2591	rdt200904290011770_e1	1	37752454	37757454	rdt200904290011770_e1_t13_L	syn2009040600204913	1	GAAATTTGGCTCCACACTAA	37755984	20	57.995	40	rdt200904290011770_e1_t13_R	syn2009040600207361	1	TCAAATGCCACCAAAGTG	37756345	18	57.888	44.444	362	44	GAAATTTGGCTCCACACTAAATCCAGCTTTGTGCTTAACTATATTAAAAAAGAATTGCCAAACTGCCTATTCATTTCTTTACAATATTTATTTTTCTTTTTTTTTTTTTTTGAGACAGAATTTCTCTCTTGTCACGGAGTACAATGGCACAATCTCAGCTCACTGCAACCAGTACCCACCATTCAAAGTTCCCAACTTTTCTTTGTGTTCCTGTCTTCTGAGCCCTTCAAACTCTTCCAAACTCTCTCTGTTACCCAGTTCCAAAGCCGCTTCTGAGAGGTGACAGCGTGCTGGCAGTCCTCAGAGCCCTCGCTTGCTCTCGGCACCTCCCCCGCCTGGGCTCCCACTTTGGTGGCATTTGA			0	01_0037752454_0037757454_0037755984			--
2591	2591	rdt200904290011770_e1	1	37752454	37757454	rdt200904290011770_e1_t14_L	syn2009040600200147	1	AAACTCTCTCTGTTACCCAG	37756222	20	58.268	45	rdt200904290011770_e1_t14_R	syn2009040600200987	1	ACAGGAGCCTATGGAGT	37756741	17	58.074	52.941	520	68	AAACTCTCTCTGTTACCCAGTTCCAAAGCCGCTTCTGAGAGGTGACAGCGTGCTGGCAGTCCTCAGAGCCCTCGCTTGCTCTCGGCACCTCCCCCGCCTGGGCTCCCACTTTGGTGGCATTTGAGGAGCCCTTCAGCCCCCCACTGCACTGTGGGAGCCCCTTTCTGGGCTGGCCAAGGCCGGAGCCCACTCCCTCAGCTTGCAGGGAGGTGTGGAGGAAGAGGCACGAGCGGGAACCCGGGCTGCGTGCGGCGCTTGCGGGCCAGCTGGAGTTCCGGGTGGGCGTGGGCTTGGTGGGCCCCGCACTCGGCGCAGCCAGCCAGCCCTGCTGGCCCCGGGCAATGGGGGACTTAGCACCCGGGCCAGTGGCTGCAGAGGGTGTACTGAGTCCCCCAGCAG…			0	01_0037752454_0037757454_0037756222			--
2591	2591	rdt200904290011770_e1	1	37752454	37757454	rdt200904290011770_e1_t15_L	syn2009040600202817	1	CAATGGGGGACTTAGCA	37756561	17	57.768	52.941	rdt200904290011770_e1_t15_17R	syn2009040600202030	1	ATACAGAGTTTGGACACACA	37757067	20	58.485	40	507	62	CAATGGGGGACTTAGCACCCGGGCCAGTGGCTGCAGAGGGTGTACTGAGTCCCCCAGCAGTGCTGGCCCACCGGCGCCGCGCTCGATTTCTCGCCGGGCCTTAGCTGCCTTCCCACGGGGCAGGGCTCGGGACCTGCAGCCCGCCATGCCTGAGCTTCCCACCCACTCCATAGGCTCCTGTGCGGCCCGAGCCTCCCTGACGAGCACCACCCCCTACTCCACGGTGCCCAGTCCCATCGACCACCCAAGGGCTGAGGAATGCGAGCGCATGGCGCAGGACTGGCAGGCAGCTCCACCTGCAGCCCCGGTGCGGGATCCACTAGGTGAAGCCAGCTGGGCTCCTGAGTCTGGTGGGGACGTGGAGAGTCTTTATATCTAGCTCAGGGATTGTAAATACAC…	3	failure count=51	0	01_0037752454_0037757454_0037756561			--
2591	2591	rdt200904290011770_e1	1	37752454	37757454	rdt200904290011770_e1_t16_L	syn2009040600207592	1	TCCCACCCACTCCATAG	37756717	17	58.88	58.824	rdt200904290011770_e1_t16_87R	syn2009040600202581	1	ATTTACTGCAAAGAGCGAAA	37757293	20	58.009	35	577	56	TCCCACCCACTCCATAGGCTCCTGTGCGGCCCGAGCCTCCCTGACGAGCACCACCCCCTACTCCACGGTGCCCAGTCCCATCGACCACCCAAGGGCTGAGGAATGCGAGCGCATGGCGCAGGACTGGCAGGCAGCTCCACCTGCAGCCCCGGTGCGGGATCCACTAGGTGAAGCCAGCTGGGCTCCTGAGTCTGGTGGGGACGTGGAGAGTCTTTATATCTAGCTCAGGGATTGTAAATACACCAATCAGCACCCTGTGTTGAGCTCAAGGTTTGTGAGTGCACCAATCGACACTCTGTATCTAGCTGCTCTGGTGGGGCCTTGGAGAACCTGTGTGTCCAAACTCTGTATCTAACTAATCTGATGGGGACGTGGAGAACCTTTCTATCTAGCTCAGGG…	3	failure count=7	0	01_0037752454_0037757454_0037756717			--
2591	2591	rdt200904290011770_e1	1	37752454	37757454	rdt200904290011770_e1_t17_L	syn2009040600203998	1	CGTGGAGAACCTTTCTATCT	37757087	20	58.429	45	rdt200904290011770_e1_t17_47R	syn2009040600204625	1	CTTCACGGTTAGTGTTACAG	37757559	20	57.839	45	473	53	CGTGGAGAACCTTTCTATCTAGCTCAGGGATTGTAAACGCACCAATCAGCGCCCTGACAAAACAGGCCACTGGGCTCTACCAATCAGCAGGATGTGGGTGGGGCCAGATAAGAGAATAAAAGCAGCCTGCCAGAAGGCGCATTGGCAACCTGCTGGGGTCTCCTTCCGCATTGTGGCTGCTTTGTTCTTTCGCTCTTTGCAGTAAATCTTGCTACTGCTCAGTCTTTGGGTCCACGCTGCTTTTATGAGCTGTAACACTCACCGCGAAGATCTGCAGTTTCACTCCTGAACCCAGCAAGACCACGAGCCCACCGGGAGAAACAAACAACTCCAGACGTGCTACCTTAAGAGCTGTAACACTCACCGTGAAGGTCTGCAGCTTCACTCCTGGAGCCAGTG…	3	failure count=9	0	01_0037752454_0037757454_0037757087			--
1359	1359	rdt200904290010401_e1	1	50281375	50286375	rdt200904290010401_e1_t1_L	syn2009040600201673	1	AGCTTCTTTAGACCTGACTT	50281192	20	57.879	40	rdt200904290010401_e1_t1_R	syn2009040600206594	1	GTGGTTACTGGGATAGTTCT	50281762	20	58.036	45	571	34	AGCTTCTTTAGACCTGACTTTCCTCACCAGTAAAATGAGAAGGATAATATCAATAATTTCTAAGGTCCTTTCCAGCACTAAAACCTACATGAAGACTGAGTACTCTTTCTCTTATTTCCTGCTATCATGATTGGCCGAGTTATTGTCAACTACTAAGCAATTAATCGTCTAGTCTATTAAGTGCAAACGACAACTGTTAAGGAGCAACTAAGAATAGTTAAAACTGTGAGAGCAAAGGCTCTAATCAAATGTTTCTGAACATATGCTCATGGGCTTACTTGAGAATAGCACTTATTCATTGTTTGCATTAAAATCTCATGTGATGAAATATTAGAGATTGCACAAATTTTGTTGTATCCATAATAGTCAATAAAAGTATTATACAATGTAGCTTTACTA…			0	01_0050281375_0050286375_0050281192			--
1359	1359	rdt200904290010401_e1	1	50281375	50286375	rdt200904290010401_e1_t2_L	syn2009040600206093	1	GGCTTACTTGAGAATAGCAC	50281463	20	57.959	45	rdt200904290010401_e1_t2_R	syn2009040600202750	1	CAAGAATTCATTGAGCACCT	50282004	20	58.07	40	542	39	GGCTTACTTGAGAATAGCACTTATTCATTGTTTGCATTAAAATCTCATGTGATGAAATATTAGAGATTGCACAAATTTTGTTGTATCCATAATAGTCAATAAAAGTATTATACAATGTAGCTTTACTATGAAAGTAGAATACATTTATTTCACAGCTATGTAAAGTAGATATTTTTAAAAAGTACCTCATCAAGCTTTGATGTTCAGCTTTTCTAACTCCTGCTTCCTTAAAATTCAATACTGGAATCGTTTTGGTTCCCACCCCACCCCTGACCCGCTCAGAACTATCCCAGTAACCACCCTCCACCCACCCCCACATATACACATACACACAGCCAAGCTGCTTTGGATGCTCCTGCTCTGCACTCTAGAAGTCCCTCTTGCTTCTTTCTGTGTTGG…			0	01_0050281375_0050286375_0050281463			--
1359	1359	rdt200904290010401_e1	1	50281375	50286375	rdt200904290010401_e1_t3_L	syn2009040600201353	1	AGAACTATCCCAGTAACCAC	50281743	20	58.036	45	rdt200904290010401_e1_t3_R	syn2009040600206689	1	GTTCCTTTTTCTCTCTGAGC	50282326	20	58.1	45	584	40	AGAACTATCCCAGTAACCACCCTCCACCCACCCCCACATATACACATACACACAGCCAAGCTGCTTTGGATGCTCCTGCTCTGCACTCTAGAAGTCCCTCTTGCTTCTTTCTGTGTTGGTACTTGTTACACTGTATTGTCATTGTCTGTCATTTCCTCACCTACAGTCTCCTCAAGCTGTGATCATCTCGAGAACAGAAGACAACTCTACCACCAGGGGTTAGAGTGAAGCGTGGACATACTAGGTGCTCAATGAATTCTTGATAAATGACTACGGTTCCTTTGTTCCCCTTAGGAGATGTTGAAATGAATACAAGCCATGTTCTATCTTATGTCAAGTTCCCAAATTCTTCAAATATCCATAATTTCACATAAGCCAATTCTTATGTTGGTGTGCATA…			0	01_0050281375_0050286375_0050281743			--
1359	1359	rdt200904290010401_e1	1	50281375	50286375	rdt200904290010401_e1_t4_L	syn2009040600205340	1	GAGTTTGTTTTGAATGTGCC	50282146	20	58.051	40	rdt200904290010401_e1_t4_R	syn2009040600207120	1	TAGCATCCATGTAAACTCCA	50282610	20	58.025	40	465	40	GAGTTTGTTTTGAATGTGCCCAATGCAGAGGTGAAAGCGGAAAGAGAAGCAACTAGTATTAAGCAGCCACTTTACATATTTTTTCCAATAACTTTAAAAATCATCATCTTCATAGCAACCTATAAGGTAAGTACTATTATTTCTATTAAATACAAACTGAGGCTCAGAGAGAAAAAGGAACTTGCCAGGGATCATGCAGCTCCTGAATAACAGAGGTGGAATTCATCTGACTCTAATACTACACAGCACTCCACAGGGAGGAGCTGGGCTAGGGGTGTGGGTGGAGACTCACTCTCATGCTCTGAAACCTCTGTTTTAAAATTGACCTATCCCCTACATTTATGCTTACTAACCCTGAATTTTAGCTCTTTACATGTAGGTTCAGCAACAAGTGCTCCC…			0	01_0050281375_0050286375_0050282146			--
1359	1359	rdt200904290010401_e1	1	50281375	50286375	rdt200904290010401_e1_t5_L	syn2009040600205766	1	GCTCAGAGAGAAAAAGGAAC	50282307	20	58.1	45	rdt200904290010401_e1_t5_R	syn2009040600200884	1	ACAAAGCAATCAGTAAGAGC	50282861	20	58.088	40	555	42	GCTCAGAGAGAAAAAGGAACTTGCCAGGGATCATGCAGCTCCTGAATAACAGAGGTGGAATTCATCTGACTCTAATACTACACAGCACTCCACAGGGAGGAGCTGGGCTAGGGGTGTGGGTGGAGACTCACTCTCATGCTCTGAAACCTCTGTTTTAAAATTGACCTATCCCCTACATTTATGCTTACTAACCCTGAATTTTAGCTCTTTACATGTAGGTTCAGCAACAAGTGCTCCCCACCATAACTAATACCTCTATTCTTCACCATTCATTATTTGAGCCATGGAGTTTACATGGATGCTATTGTTAAGTTGTTCTCATTAAGAGAGAAACAGGGCGGGACAGGGGAGGAGTGTGGCAAATCAAATCCTCAGGTCAGATCAACAAGATGAACAAAG…			0	01_0050281375_0050286375_0050282307			--
1359	1359	rdt200904290010401_e1	1	50281375	50286375	rdt200904290010401_e1_t6_L	syn2009040600204788	1	CTTTGTGTGAAGATTTGGGA	50282753	20	57.918	40	rdt200904290010401_e1_t6_R	syn2009040600200048	1	AAAACTCCACAGAGAGACTT	50283335	20	58.104	40	583	26	CTTTGTGTGAAGATTTGGGACTTTTAAAGAAAAATAACATTGTCCTTAATACAGGAATTGCCTTTCCAAGGAAGAAAGTAAGTTTCCATGCTCTTACTGATTGCTTTGTTACATGAAGTTGACTATTCTAGAGCCACAATATGACTAGTAATTGTAAAATTGTAGATTTTACACGTTTACAAATTTGGGCAAAATGATCACAGATACTATTTATGGTTTGTATTGGGAAGGAATATAAATTAATAATTTGCTTTGGAGATTTTTAACATAATTCCCAAACACTTACTTTAAAATAGTTAATACTATCCTGATAATATTTTAACTATGTACATATATGTATACAGTCATATAAATACATGAGTAAGCCTAAAAAATTTTTCAACTGATGAGAAACTTTTT…			0	01_0050281375_0050286375_0050282753			--
1359	1359	rdt200904290010401_e1	1	50281375	50286375	rdt200904290010401_e1_t7_L	syn2009040600202616	1	ATTTGGGCAAAATGATCACA	50282935	20	58.259	35	rdt200904290010401_e1_t7_R	syn2009040600202181	1	ATCCAGACACAAGACATACA	50283520	20	57.96	40	586	24	ATTTGGGCAAAATGATCACAGATACTATTTATGGTTTGTATTGGGAAGGAATATAAATTAATAATTTGCTTTGGAGATTTTTAACATAATTCCCAAACACTTACTTTAAAATAGTTAATACTATCCTGATAATATTTTAACTATGTACATATATGTATACAGTCATATAAATACATGAGTAAGCCTAAAAAATTTTTCAACTGATGAGAAACTTTTTTTTCCTATTACATGGTTCTTAATTCTATGATGAGGTACTATTTTGATAAAATTTTTCATGTAAGTGGTATTACCTTAATATATTTGATTCCTAGACCTTTCTTAGATTACTTCTGAAATATCAATAAGATAAACAGAAATTATAAAATTGGAGTTTTATTTTTAAAGTCTCTCTGTGGAGTT…			0	01_0050281375_0050286375_0050282935			--
1359	1359	rdt200904290010401_e1	1	50281375	50286375	rdt200904290010401_e1_t8_L	syn2009040600201879	1	AGTCTCTCTGTGGAGTTTTT	50283317	20	58.104	40	rdt200904290010401_e1_t8_R	syn2009040600208105	1	TGATTCACAACTCTACCACT	50283915	20	57.886	40	599	29	AGTCTCTCTGTGGAGTTTTTCAATTGTTTTTGAAAGAGCTAATAAATCCAGAGAATAGATTAAATCATTAAATATAATAAATAAAATGTACAATAAAGTCCTATGTATGCCAGATTTTTTATTTTGAAGAATTCATAGCTGAGCTGACTTTGGAAAAGTTAAAACTGAAAGAATTAATAATCTTTGTATGTCTTGTGTCTGGATTTAACTTCTGTTTTAGTAATATGAGCATATGTAAATGCTACATGGGTTTCTTTTAAATAGGGACAGCTTTCCACTATGAATTGTGACAGGTCACACATTTACACAACCTTTTAGTGTTAAATAACAATATGTTTATATATCAATATAAGGAACACGTACTAAAATCTTTATATTAGAGTGTGACAAAGAACTTAA…			0	01_0050281375_0050286375_0050283317			--
1359	1359	rdt200904290010401_e1	1	50281375	50286375	rdt200904290010401_e1_t9_L	syn2009040600203182	1	CAGGTCACACATTTACACAA	50283607	20	57.939	40	rdt200904290010401_e1_t9_R	syn2009040600206731	1	GTTGTGAGGATTAAGTGCAA	50284128	20	58.009	40	522	33	CAGGTCACACATTTACACAACCTTTTAGTGTTAAATAACAATATGTTTATATATCAATATAAGGAACACGTACTAAAATCTTTATATTAGAGTGTGACAAAGAACTTAAAATTTTTTTAATTTGTAATCATTTTTACCAGGGACTGTTCTTAATGCTTTCTGTATATTAACTTCTTTAATCCTCAGAACAAACCCCATGAAGACAGTTCTAATATTATGCCTATCTTACAGATGAGAAAACTGAGGCACAAAGAGATTAAGTACGTTACCCAGCATCACAGAGTTACTAAGTGGTAGAGTTGTGAATCAAACCAAGACAGGCTTTTACCCACCACACTAAACAGCCAAATTAGATTCCCTGGAGAGGTGATTTCAGTAATAAGATGGTTATAAAGAGCA…			0	01_0050281375_0050286375_0050283607			--
1359	1359	rdt200904290010401_e1	1	50281375	50286375	rdt200904290010401_e1_t10_L	syn2009040600204481	1	CTGGAGAGGTGATTTCAGTA	50283965	20	58.046	45	rdt200904290010401_e1_t10_R	syn2009040600200315	1	AAATTCAGTGCAGTTTAGCA	50284447	20	57.918	35	483	35	CTGGAGAGGTGATTTCAGTAATAAGATGGTTATAAAGAGCAAAACTTGCTACAGGGTTCTGTCTAAATCATTAAAAACAATAATGTGCATCAAGTTTTTGTACATATGCCTACCAGTGTTAGGCTACGTGCTTTAAATGATCCCTTGCACTTAATCCTCACAACCACACTATGATATGTTTATCTAGCTGTGTAAATTTGGGCAACTTATTTAACTTCCCTATTTAAGCCTCAGTTTCCTCATCAGCTGACGTGGGGAGGATATTCTAGAGTGATTAGCACAGTGTCTAGTACAAAGTAAAGTCTTAAAAAATGTCAGCTATTAATATCATTACTGTTTTTAGGCTTTAGAAGGATCAAGCAACTTGTTCAAGATGACATATCTTGAAGAGGAAAGAGC…			0	01_0050281375_0050286375_0050283965			--
1359	1359	rdt200904290010401_e1	1	50281375	50286375	rdt200904290010401_e1_t11_L	syn2009040600208936	1	TTGCACTTAATCCTCACAAC	50284109	20	58.009	40	rdt200904290010401_e1_t11_R	syn2009040600208680	1	TTCAAAGTGAGAAAAGCAGT	50284704	20	57.473	35	596	32	TTGCACTTAATCCTCACAACCACACTATGATATGTTTATCTAGCTGTGTAAATTTGGGCAACTTATTTAACTTCCCTATTTAAGCCTCAGTTTCCTCATCAGCTGACGTGGGGAGGATATTCTAGAGTGATTAGCACAGTGTCTAGTACAAAGTAAAGTCTTAAAAAATGTCAGCTATTAATATCATTACTGTTTTTAGGCTTTAGAAGGATCAAGCAACTTGTTCAAGATGACATATCTTGAAGAGGAAAGAGCTAAGATTTGAACTTAGGTTTCATCAATACCCTAACTACAGTGGTTAAGACTATATTCTTTACTATGCTAAACTGCACTGAATTTTTGCCTGCTGGCCTTTGCCACAATGCTTTGCTCATTGTAGTTATTTTGATAATAATTAGA…			0	01_0050281375_0050286375_0050284109			--
1359	1359	rdt200904290010401_e1	1	50281375	50286375	rdt200904290010401_e1_t12_L	syn2009040600200919	1	ACAATGCTTTGCTCATTGTA	50284467	20	57.991	35	rdt200904290010401_e1_t12_R	syn2009040600206972	1	TACAAAGGAATTTTGCTGCT	50285056	20	57.903	35	590	28	ACAATGCTTTGCTCATTGTAGTTATTTTGATAATAATTAGAGATAGTGATACACTAAAACTAATGTTTTATTTTAATTCTAAAATAATAAACATTTACTACTGATTTTTAAAAAAAACACAGGCAAAAGGGAAATATGAATCATGCATCATCCCACCTTCCAAAATAACCAGTTACCCTTTCAAAAAACAGGATCATTCTGAAGATACAATTTTATGAACTGCTTTTCTCACTTTGAAATATATTGTGAACAACTTTTCATGTTGATATTCATCAACTGTATCATTCCTAATGTCTCCAGAATATTCCATTGTATGATCAGTCTTCTTTATTGACTGATCTGAAAAATCAGTCAACAAAGATGTTCACAATATCAAGTTGACTGATAGAAAAGTTATAA…			0	01_0050281375_0050286375_0050284467			--
1359	1359	rdt200904290010401_e1	1	50281375	50286375	rdt200904290010401_e1_t13_L	syn2009040600203103	1	CAGCAAAAATCATAGACCCA	50284904	20	57.769	40	rdt200904290010401_e1_t13_R	syn2009040600207451	1	TCAGCATTCTCAAGTTTTCC	50285350	20	58.003	40	447	32	CAGCAAAAATCATAGACCCAAATCTTTGAACATGTTAATGATTATTTACTTAAAATAAATTTATAAAAGTGGAACTACTGGATCAATGGATTTGAATTAGCAGAATTTTGAGTTGGTATATCCCCAACTGCTCAGCAGCAAAATTCCTTTGTATTATATAACCAAAGAAGATTGTAGGAAAAAAGCTTTTATAGCCATCAGTGATTGTTCAATTTTAAGGCTGCACTAAGAAACTTGAATTGCATGAGATGGTCCATGGAAAGTACATAGCGCTTGGCATAGTGTCAATAACATAGCTATTATTATAATGAAACCATCATCAAATTTGTTCCATTTGTCATCCCAAATCTTTTTACTACCTAGGATTCCTCTTTAGTTTATTTGGGCCTATTTGAAGTT…			0	01_0050281375_0050286375_0050284904			--
1359	1359	rdt200904290010401_e1	1	50281375	50286375	rdt200904290010401_e1_t14_L	syn2009040600208692	1	TTCAATTTTAAGGCTGCACT	50285111	20	57.903	35	rdt200904290010401_e1_t14_R	syn2009040600200318	1	AAATTCTACTCCTAGGGCTC	50285654	20	57.805	45	544	36	TTCAATTTTAAGGCTGCACTAAGAAACTTGAATTGCATGAGATGGTCCATGGAAAGTACATAGCGCTTGGCATAGTGTCAATAACATAGCTATTATTATAATGAAACCATCATCAAATTTGTTCCATTTGTCATCCCAAATCTTTTTACTACCTAGGATTCCTCTTTAGTTTATTTGGGCCTATTTGAAGTTCTGAATCTTGCCCAAGTCTTAAAAACAGGGAAAACTTGAGAATGCTGACAATTGTGAGGTAAAGCAATAGGCTAGGGGTCGGGAGAACTTTTATAATTTTTCCTCCTGATTCTTTTGTAATCTGGGGCAGGTCTTCCCTGGACCTCAGAGCCTTCACCTATAAAGAGACACTGGATAAGATGACCTCTTTAATATTTCCATTCTAAC…			0	01_0050281375_0050286375_0050285111			--
1359	1359	rdt200904290010401_e1	1	50281375	50286375	rdt200904290010401_e1_t15_L	syn2009040600205076	1	GACAATTGTGAGGTAAAGCA	50285349	20	58.009	40	rdt200904290010401_e1_t15_R	syn2009040600203171	1	CAGGGAATGTAGACACCTTA	50285942	20	58.038	45	594	38	GACAATTGTGAGGTAAAGCAATAGGCTAGGGGTCGGGAGAACTTTTATAATTTTTCCTCCTGATTCTTTTGTAATCTGGGGCAGGTCTTCCCTGGACCTCAGAGCCTTCACCTATAAAGAGACACTGGATAAGATGACCTCTTTAATATTTCCATTCTAACTCTTGATACTAAGCTTACCTTAGCCCAATAATTTTTACTGATACCTGTATTTCCTGTATTTTGAATCAAGGTAGATTTTCTTTAGGCAATAGTGGCCATTCTCAACAATTCAACTGTTAGTTTCTGAGCCCTAGGAGTAGAATTTTATGAAGGTCAAGGAGGGCCAAACAAGCCACTTTCCCATTTTTAATGATCATCCCATTACCTACCACTGAACTAATGTTGTGTTATTCAAACA…			0	01_0050281375_0050286375_0050285349			--
1359	1359	rdt200904290010401_e1	1	50281375	50286375	rdt200904290010401_e1_t16_L	syn2009040600203992	1	CGTGAAATCATAGCTCACAA	50285802	20	57.891	40	rdt200904290010401_e1_t16_R	syn2009040600205762	1	GCTCAAAATGTTGAAGGAGA	50286176	20	58.003	40	375	42	CGTGAAATCATAGCTCACAAAGGACTTCGGCATTTTGTTTGGGTCAATTGTTTCCATTTCTCACTTTACTTTGGACATATCTTAGACACCAAACAGCCAAACATGACTTGAAGGATCTACTTAAGGTGTCTACATTCCCTGCCAAAGACAAGCCACCTTCTCCATGCTCCTCTCCCCAAAGGGTAAGATTTATTCTAAGGGTTCTGAATTCGTCACATTTATAAACCCCGTGGGTCCGGCACAGCAATTAACATTGGTCCAAACGGTGTCAGTGAACTTTAGCTGCAAAGAAACTACCTCATTTAAAATTTAAGCAGACCACAGGGAGTAGCATTGGAGGAAAGAGAGGAGATTTTCTCCTTCAACATTTTGAGC			0	01_0050281375_0050286375_0050285802			--
1359	1359	rdt200904290010401_e1	1	50281375	50286375	rdt200904290010401_e1_t17_L	syn2009040600207694	1	TCTAAGGGTTCTGAATTCGT	50285995	20	57.964	40	rdt200904290010401_e1_t17_R	syn2009040600208802	1	TTCTACCTGGTTCTTGAGG	50286447	19	57.751	47.368	453	58	TCTAAGGGTTCTGAATTCGTCACATTTATAAACCCCGTGGGTCCGGCACAGCAATTAACATTGGTCCAAACGGTGTCAGTGAACTTTAGCTGCAAAGAAACTACCTCATTTAAAATTTAAGCAGACCACAGGGAGTAGCATTGGAGGAAAGAGAGGAGATTTTCTCCTTCAACATTTTGAGCATACTGGAATGCCAACCCCCTAGGTAGGTGCCAGGGCCACCACAGGAACCTGACTCGCAGGAGTCGTCCTCCGTCTCTACGCGAAGCGCCCCCTCGAGGTGGGCAGGGGGTGGCGGCGGCGACGGTGGCGGAGCCGCAGAGCGAGCTAGAGAGCGAGAGCGGTGAGACTCTGCGGACGTCTTCCCGCCCGCCGCGCTCCGCCCCACCCAGCCTCCGC…			0	01_0050281375_0050286375_0050285995			--
1468	1468	rdt200904290010522_e1	1	50286375	50286441	rdt200904290010522_e1_t0_L	syn2009040600207660	1	TCCTTCAACATTTTGAGCAT	50286159	20	57.602	35	rdt200904290010522_e1_t0_R	syn2009040600202732	1	CAACCCAAGTTTCAGCTC	50286742	18	57.996	50	584	70	TCCTTCAACATTTTGAGCATACTGGAATGCCAACCCCCTAGGTAGGTGCCAGGGCCACCACAGGAACCTGACTCGCAGGAGTCGTCCTCCGTCTCTACGCGAAGCGCCCCCTCGAGGTGGGCAGGGGGTGGCGGCGGCGACGGTGGCGGAGCCGCAGAGCGAGCTAGAGAGCGAGAGCGGTGAGACTCTGCGGACGTCTTCCCGCCCGCCGCGCTCCGCCCCACCCAGCCTCCGCAGCCTCGGGCCGGATCGCCCGGCGGGGAAGATGCGCCTCAAGAACCAGGTAGAAGCGCCTCGGCGCAGGCCCCGCACCCCCGACTCTGCCCGCCCTCTGTTACGGACACCCGCTGGGCCACGTGGTCGCGACTGGCTTCTCCCAGCGGCCAGCCTGGCCACCCC…			0	01_0050286375_0050286441_0050286159			--
1360	1360	rdt200904290010403_e1	1	50287568	50287774	rdt200904290010403_e1_t0_L	syn2009040600201252	1	ACTGGGGACTTAAATACAGG	50287407	20	58.322	45	rdt200904290010403_e1_t0_R	syn2009040600203476	1	CCAAGGATTTTGTTAGTGCT	50287985	20	57.989	40	579	40	ACTGGGGACTTAAATACAGGGCTCCACAACACAGTTTGTTGAGAGCTCTCTGGTGCCTTTAAGCCTATCCATGCCCCTTACCTAAATGCTTTAATTTAGTAGAGCTCCTTGAGAAGCTGCCTCACATTATCCTCCTGCATTTGTGCGCCTAGCTTTTAATATTTTATAATACTTGCAAATTGACACTGAACAAGCTTTAACCTCCATCATTTCAGAATAAGTTTGATGTTTTAAGTGAGATGTGAATGGAACTCCATTCATGAGGGAAGTAGTCTGTGTGAAGTGTTTTGTAAATGTGAGTGGGTTGAGTTTAAAACACTGAATAAAATTAACGTAACAAGGAATCAAAAGGTTCAATCCAGATGTTTGCCTCCTTGCTTCTTCAATAAAGTGACAGTA…			0	01_0050287568_0050287774_0050287407			--
1361	1361	rdt200904290010404_e1	1	50288060	50288125	rdt200904290010404_e1_t0_L	syn2009040600201575	1	AGCACTAACAAAATCCTTGG	50287966	20	57.989	40	rdt200904290010404_e1_t0_R	syn2009040600206341	1	GTAGCAATGGTGGTAATAGC	50288543	20	58.022	45	578	38	AGCACTAACAAAATCCTTGGGGCCGATGGGGTTGTGACCCACCCACCTATACAGAGGATTTTCCTCCTCTACTAACTACTCTAGAAATACATGAGGGATTTACATGCAGGTTTTTAGTTGAAGAACTAAAGTAATCCTCTTTAGTTATCATTAGTATTAGCCTCTGAAACCTTTACTTGCTTGCTAAGATAAGGTACTTGGGTGTGGGTTGTAATAGAGGTGGAGTTGTGAGTTAGAGCTGGTGGCCTTACTAATTCCTCTACTTACTGTGTGCTTTGGGTTGACAGAAAACTCCTTAGCATTTGTGTAAGTGCAATATAGTTTAGCATGAGAGATTTTAAATTAGATATTCTTGGTTCCGGTCTGACCTCACCACTCAGTAGTTATGTGACTTGCATA…			0	01_0050288060_0050288125_0050287966			--
1362	1362	rdt200904290010405_e1	1	50289285	50289346	rdt200904290010405_e1_t0_L	syn2009040600206919	1	TAAGTTTATCCTGAGCCACA	50288830	20	57.951	40	rdt200904290010405_e1_t0_R	syn2009040600208947	1	TTGCCTATATTCCCAAGACA	50289417	20	58.01	40	588	29	TAAGTTTATCCTGAGCCACAGGAAAGTTAGAGAAGGTGCTTTAATTTTTCAGGTTGATGTCAGGAGTGATGGTCCATGGAAAAAAGTGATTGTCTTGTGCCAAGATTATATTTAATTTGGTACTAGTTTTCATTAGTAGCTTAAAAAAAATTGAAATGTTTTATTTGAGCAGTACTGCTCATTTGCATAATATGATAATGGATATTATAATATCCATCCATTATTCACAGTTGCTGAAAAATCATAGTGATTTTGCATCCCTTTTCCTGCTTTCAATAAATTCTATGCATTGTTTTAGCTAAGTGAAATATGTAAAGTGTGTTTAGCACAGTACCAGGCACATGGTAAATACTGATACATGCTAGCTGTTAGTTTTTAAGTTGATATATTCAAATTCAT…			0	01_0050289285_0050289346_0050288830			--
1363	1363	rdt200904290010406_e1	1	50294392	50294455	rdt200904290010406_e1_t0_L	syn2009040600208442	1	TGTGATTGATCTGGGTTAGT	50294262	20	57.945	40	rdt200904290010406_e1_t0_R	syn2009040600202965	1	CACTAAGCAATGGGAGTTTT	50294698	20	57.989	40	437	40	TGTGATTGATCTGGGTTAGTTGGCTCTGCTGCTATTATAAAAGGGATTTCCTTTTCTTTCCCTGGAGATTGGGTGCCCATCTTTTTCCCTACATTTCTGATAGTAAAGGTCTTTTTATTCTCACAGCATGAGTTTCTGGACAAAGGGTCATCTGGGAAGCAAAAGTTGAGGATCTTACTCAGGTCACTGGAACTAGTGTTCTAGAAGTGCCTGGTGCATGATGGTAATAATATAAGTCACACCCCAAGTTTGTATTACTAATAAGAGTTTTGTACTACAAACTTTCCCTGTCTGTTCTTGTTGAGGGGGAAATGGCACTGAGTGTAATACTGTATGGTCATGCACCACATAAGTACGTTTAGGTCAACAACGAAGTTCATTTATGATGGAGGTCCCCTA…			0	01_0050294392_0050294455_0050294262			--
1364	1364	rdt200904290010407_e1	1	50298401	50298488	rdt200904290010407_e1_t0_L	syn2009040600205658	1	GCCACTGATTGTTCACTTTA	50298312	20	58.009	40	rdt200904290010407_e1_t0_R	syn2009040600205584	1	GCAGTAGTTAGAACAGAGGA	50298899	20	58.064	45	588	39	GCCACTGATTGTTCACTTTAAAATGGTTAGTTTTGTTTTATAAATTTTATCTCAATAAAGTATTTTTCAAATATTCCACTGTGCTACAGAATTGAAATGAAGTTATTGTATGCCCTAAAGTTTACCTGTCATATACTGTTCATTACAAGTAAAAACAGAATAGTCAAATCTCTTTATACAAAACCTAGAATTTCAGAGTTCAGAGAGATTGTTATGACCTTTTCAAGTGTCATCAAGGAATGTCATTTAGGCACCTGCCGTCTGTTTATCAAAAGCTCGACTTCCAACAGAAGCTGTATGACTTTTCATGATACATAATTGGGTATAACAGGAGTGTCCACATTCCTTTTCCCCTCAGCAGCTCAAACTACATCAATATGCCACAATCAGGAATCATAA…			0	01_0050298401_0050298488_0050298312			--
1365	1365	rdt200904290010408_e1	1	50302843	50302898	rdt200904290010408_e1_t0_L	syn2009040600204185	1	CTCAAGTGCAGGTGTTTTAT	50302534	20	58.003	40	rdt200904290010408_e1_t0_R	syn2009040600200875	1	ACAAAAGGCTAAAGGAACAG	50303118	20	57.917	40	585	40	CTCAAGTGCAGGTGTTTTATTCTTACCGATTTTTTCCCTGGCCCCTAAGGGCTAGAACACCACCTGCTGACATTCTGTATGTATGATGCATGGCTTGCATTGCTTCTTGGCCCTTTTCTCTATCTTTTTTTCTACTCCCTGGACTAGACTAATCTTACTATTCATTTTCTAGATCTATTGATTGGCATGACGTGGTAGTTGTTTCAAGTTTCCAGGATCCAGCTATCAGTCCTGCCAACTTCTGGATATGTTGGAACTCTCAGATGAATCTTTTTTGTCTACATACTAGGAATTGGCCTTGTCCAAAGTCACCAGATTTAAATAGTCACCACATGAATATCTTGAAGATACAGTCACCATGACAACCCAAAACAAGAATCATACACCTATGGCAGTGAC…			0	01_0050302843_0050302898_0050302534			--
1366	1366	rdt200904290010409_e1	1	50305100	50305360	rdt200904290010409_e1_t0_L	syn2009040600203093	1	CAGATGCATAACCAGACATC	50304826	20	58.026	45	rdt200904290010409_e1_t0_R	syn2009040600203819	1	CCTCTTACTTGATAGGGCTT	50305414	20	58.104	45	589	34	CAGATGCATAACCAGACATCTTATTATTTTAAAATATAATTAGACTCATAATTTGCAGAGTAAAAAATACTATGAAGATAAAAAATACATGTAGTAATTGTTTGACTCTTTAAGTCCTGTCTGTATGATTTTTCACCCTCTAAAGTTTTGGATACACTGAAAATGGCTTTCTATAATTAATATTCTTAGGAAAATACTCTCTACACAAAAGCATTTTTTACTCAGCCTTAATCTTAGGTCAGTAGGTAGGGTCCTGAATGCAGATGCCAAAGAGCTTAGGAAATTTTCAGAGTTTTTATTTAGGGTTTCAGTGGTGCTTCTAAATATAGCATGTCCCATTTTTCCTTTTCCCTCAAACTGTCTCATTGATGTAACATGAAACCAAATAGAACAGTGCCG…			0	01_0050305100_0050305360_0050304826			--
1367	1367	rdt200904290010410_e1	1	50307350	50307434	rdt200904290010410_e1_t0_L	syn2009040600209162	1	TTTCTAGGATCACAGAGTGG	50307139	20	58.046	45	rdt200904290010410_e1_t0_R	syn2009040600207527	1	TCATTAAGCAGAAGACCTCA	50307525	20	57.96	40	387	36	TTTCTAGGATCACAGAGTGGTTTTATTGACCATAGAGCTGTACCTGATTTAAACAGGGTATGGTAACTGAATTTCATTTATTCCACTTATTCACAAAACATTTATTTATTTTAGAGAGAATAAGTATTTTACCCAGGATTTCACAGGTAGTAATCACTGAGGCCTTGTGGCTCTAAGTCCATGCTCTTTCTACTACATCCTGCTGTCTTACATGAAACAGATTTTATTTCATTTTATGCATTTCTGTTTATGTATCTCTATGTCATATTTTAATTTCTGTAACAGCAGCATCATTTACCAGCTAAGAGGACTGCCTGCTTTGGATGGAGACCTAGCCACTGTGGTGACAAGGACACCTCATTCTCTGTGAGGTCTTCTGCTTAATGA			0	01_0050307350_0050307434_0050307139			--
1368	1368	rdt200904290010411_e1	1	50310167	50310227	rdt200904290010411_e1_t0_L	syn2009040600204326	1	CTCTGCATTTCAGTTTCCTT	50310030	20	57.998	40	rdt200904290010411_e1_t0_R	syn2009040600208889	1	TTGAACCCATTTCTGTCTTG	50310450	20	57.918	40	421	36	CTCTGCATTTCAGTTTCCTTGGGTGTAAAATGAGGCCCATAGGTGGAGAAATGGGAGGAGGAGAGGCTCCCTACCACATAAGGGTGTTGAAAAACTGTTGAGAGAACATACGTGATAGCAGTCTATATTGAGTAGCACTCACATAAATTGACATAAATGCATATAAAGTGCTTGGCATCCAGTAAGTAGTCAACAAATAGTACCTATTACTATTAATATTAACATTATTAAATCACTTGGAAATGATTTGAAGCACTTGTAAAGATTTGGATCTCTTACTAGTGTTAATGATTATTTTCTTTGAATTTAAGCAAAATTTCGAATTGTCTTCTGTTCCTGTTTGCATTTATAAGCATGGGAGGGCCCATGAGTGCAGTGAGTAAGAATCTAGACTCTAGA…			0	01_0050310167_0050310227_0050310030			--
1369	1369	rdt200904290010412_e1	1	50311653	50311716	rdt200904290010412_e1_t0_L	syn2009040600206313	1	GTAAGTGGTGGAGTTAGGAT	50311481	20	58.036	45	rdt200904290010412_e1_t0_R	syn2009040600201168	1	ACTAAAAGGTAAGGGGTTGT	50311890	20	58.073	40	410	29	GTAAGTGGTGGAGTTAGGATATAAGCTGAGGGCCCTCAACTTCATATTTGGCCATTTTCCCTCTTCTGTATCTTTAAACTTTAAAGAAATGTGGAGATTTTGTGGATGGGGACAATGATATTTGACAAATTCTTTTTTATTATTTTAAAAAATCCTAATTGTGAGGCAAAAGTTATTTTAATCTCTAATACAGGCAAAAATGCTTCATTGATTTTTTTTTTAAAGCAAAGTAATAAAAACCCATGTCCTTTTTTTTGGAATAAATATTATCACTAGGTGTTGAGGTCTGCAAGATGCTAAATAAGGATTCGAGTAAAATGCTTTGCAAAACCATTTCAATGCAAAATCAATAATATGCATTAAAATTTATGAAAAATGAATTAAGAAAAAACAACCCCT…			0	01_0050311653_0050311716_0050311481			--
1370	1370	rdt200904290010414_e1	1	50311792	50311889	rdt200904290010414_e1_t0_L	syn2009040600203759	1	CCTAATTGTGAGGCAAAAGT	50311634	20	57.989	40	rdt200904290010414_e1_t0_R	syn2009040600202179	1	ATCCAATGAAGATGTCCAGA	50312197	20	58.013	40	564	32	CCTAATTGTGAGGCAAAAGTTATTTTAATCTCTAATACAGGCAAAAATGCTTCATTGATTTTTTTTTTAAAGCAAAGTAATAAAAACCCATGTCCTTTTTTTTGGAATAAATATTATCACTAGGTGTTGAGGTCTGCAAGATGCTAAATAAGGATTCGAGTAAAATGCTTTGCAAAACCATTTCAATGCAAAATCAATAATATGCATTAAAATTTATGAAAAATGAATTAAGAAAAAACAACCCCTTACCTTTTAGTGGATACACACACACATGCACAAACACACACGTACACACACATACACACGAAACATTAACATGAAATGTTAACTTTTGGTCGTCCACTGGAGTTTGAGGAATAATGGCTTCGTAAATGAGAAAAACACCAAGAGCTTTGTATG…			0	01_0050311792_0050311889_0050311634			--
1371	1371	rdt200904290010415_e1	1	50313168	50313254	rdt200904290010415_e1_t0_L	syn2009040600205759	1	GCTATGTGATGGGTTTATGG	50313071	20	58.003	45	rdt200904290010415_e1_t0_R	syn2009040600207382	1	TCAATACCTTTTCCTTGCAC	50313541	20	57.995	40	471	36	GCTATGTGATGGGTTTATGGAACATTAATTAAGAAAATATATAGAACACTGGCTGTGTGCTAGGCACTGGGGATGTAATTATGAGCAAATCCTCATAGAGCTTATAATCTAGTATTTATGTTATCTAGGGGATAGCATAAATAATAGTAAAAAGACAAACATTTATCTACAAATTATAGTAAGTTCTATGAAGGAAATGAATTAGATTCTAAGAGAATAGAACATAATTTGGATTTGGTCTTTGTGAGAAAGGTACATTTAAGCAGAGACATAATGGAATAACAAGGAAGTGAGTAGGATGAAGTGTGTGTCAGATGGGGAATTCCATGTGAGTGTAAAGGCCCTAGGGCAGCCATGTTTAAGACGATGTAAGGCCACCAGGGAGACAGCTAGAAAGAG…			0	01_0050313168_0050313254_0050313071			--
1372	1372	rdt200904290010416_e1	1	50318157	50318430	rdt200904290010416_e1_t0_L	syn2009040600206298	1	GTAACAACTTCACAGGAAGG	50317966	20	58.022	45	rdt200904290010416_e1_t0_R	syn2009040600207566	1	TCCAGGATCAGTACAAAGTT	50318505	20	57.871	40	540	36	GTAACAACTTCACAGGAAGGTTGATACATGTAAAAGCATACTGTAAGGTGTTAAACTTAAGGTTTTAGTTGTTGTTAATGTTAAAAGTAATATTACTGGGGCTGGGTAAATACTTCTTCAACTGAGTTGATTCTGTGTTTTTAGAGCAGCTTCTCAATAAAACTCATGCAGTTAGTATACACCCTTGTTTTATTCTTCTCACTTCCCAAAGACACCCTTCTCCCTCTCTCTTTTGTTATTAAGCTCATCTTAAACGTGCGTATGCCATCCTATTTTAAAACCTCTAGGGTTGGTTTGATTTGATTTCCTTTCCACTGAAATGACTGTTCTGAACTCTGACCTTAATCTGGGATGGTTAGAACAGCTGGAAGCACTTTCTTGACTGTCTATCTATCTTCA…			0	01_0050318157_0050318430_0050317966			--
1373	1373	rdt200904290010417_e1	1	50318558	50318625	rdt200904290010417_e1_t0_L	syn2009040600200643	1	AAGTGCGGTCTTTAAACATT	50318399	20	57.923	35	rdt200904290010417_e1_t0_R	syn2009040600207822	1	TCTGGCATATTTAGGGAACA	50318903	20	58.01	40	505	36	AAGTGCGGTCTTTAAACATTGCTAACATTAACAATTCCCATCAATGAAGTTAACTAAATGTAAATCAGTACTGGCACTAGCATTCCCAACTTTGTACTGATCCTGGATAGGCTTGTAAGGCTCAGACGTCAGAATATCTTAGCAGAAGCTGACAACAGGAAAAATGAATGTTCTAAAGATCAAGAATATTGAGCAACTATGAGTCAATTCCAGGGACTAGCTGCTTATAGAAAAGAACTGTGTATGGGAGTTCAAAGGTGTAATATGTTGTTGATTTCACACACACACACACACACACACTCACACACATACTGATGTGGTCAGGCAATCATTCTCTGAATTCCATCATCATTTGATTTCTCTCAAATATATATGTGTATATATTTCTAACTCACAAAT…			0	01_0050318558_0050318625_0050318399			--
1374	1374	rdt200904290010418_e1	1	50319292	50319371	rdt200904290010418_e1_t0_L	syn2009040600200511	1	AAGATCAGGGTAGAGAGAGA	50319124	20	57.996	45	rdt200904290010418_e1_t0_R	syn2009040600203769	1	CCTAGGGGAAATGGAACTTA	50319703	20	58.009	45	580	38	AAGATCAGGGTAGAGAGAGAATGGGAGAAGTTATATGCAAAGCCTTTGTACTTAAAACTTTCATCTTGCAGAGTCGATACTCGGTTATATGTATCTCTAAAAGTGTGACTTAATATATCTGATATTTCATTTTGTTCTTGGCTTTAAGAAGAACCAGAATCTTTTGATTCAAGGATTAGAAGAGCTTCTAAAGGTAGGCTTTCTGACAAAAGGAAAACTTTCCCCTGACTGCCCTCTTGTGGAGGTGCCAAAATAGCCCAAAGATGGCAAGTCCATAAAATCATCATAAACCTTAATTGAGAGAGCAGTTTTCTGTACTGTCTGTTGTACTGGTTAGTCAAGCTGCCATATGCATATAATTACATATTTTTAAAATTTGAATGTGGCAAGGCATGCCCC…			0	01_0050319292_0050319371_0050319124			--
1375	1375	rdt200904290010419_e1	1	50322037	50322234	rdt200904290010419_e1_t0_L	syn2009040600200254	1	AAATCAAGCATTTCTCCAGG	50321928	20	58.056	40	rdt200904290010419_e1_t0_R	syn2009040600209140	1	TTTCCACTGCAACAAATGTA	50322299	20	57.838	35	372	37	AAATCAAGCATTTCTCCAGGGCACAGCTGCTATTTTCCCACTTTCTGAGAAATCTGAAAATCAGTATTGAAATAGAAAGGAAAAGAATGCTTACTGTGAATTTTTAGAAGTTTCTGAAGATTGTTTTAGGACCACACTGGGCAGCCACGTATCTTAATTTTGCATTTTGTAAAGAACCTGTGGCATTGTTGACACTCCTGAAAGGTCAATAACTACTTGTTTGGTATTTCAAGTTAATTGTGAGTTTCTGCATTTTGCATAGCTGAGTCTTTATTGTTAAAAGGTCCCTCATAAATGTTGCATTCCCCTCATTGTTGAGAGCTGCCTTGAATGCCTAGTAGGCCAATGGAAATACATTTGTTGCAGTGGAAA			0	01_0050322037_0050322234_0050321928			--
1376	1376	rdt200904290010420_e1	1	50322327	50322496	rdt200904290010420_e1_t0_L	syn2009040600203426	1	CATTGTTGACACTCCTGAAA	50322111	20	57.933	40	rdt200904290010420_e1_t0_R	syn2009040600204779	1	CTTTGGAACTAGGGGAAAAC	50322647	20	57.993	45	537	32	CATTGTTGACACTCCTGAAAGGTCAATAACTACTTGTTTGGTATTTCAAGTTAATTGTGAGTTTCTGCATTTTGCATAGCTGAGTCTTTATTGTTAAAAGGTCCCTCATAAATGTTGCATTCCCCTCATTGTTGAGAGCTGCCTTGAATGCCTAGTAGGCCAATGGAAATACATTTGTTGCAGTGGAAAGGCATTTGACTTAACACAGCGTAATTAATTTTTCTTTAGCCATCAGGACATTTTTAAAAATCAAGTTTGTGTTTTTCTGATTATGAAAGAAGCACATGTTCAGTGTTAACAATTAGGAACATATAAAACAGTATAAAGATGATAAATCATCCATGATCTTCTTACCCAAGAGTAATTATAGTAGTAATTTTTTTAAAGTTCTTTAAATAA…			0	01_0050322327_0050322496_0050322111			--
1377	1377	rdt200904290010421_e1	1	50322663	50322746	rdt200904290010421_e1_t0_L	syn2009040600207372	1	TCAACTCTGTTGTAGGGTAG	50322527	20	57.979	45	rdt200904290010421_e1_t0_R	syn2009040600207989	1	TGACACCTACCTAAAGGATG	50323024	20	58.038	45	498	39	TCAACTCTGTTGTAGGGTAGGTGACATAATTCTAATTTTATAGATTTGGTAACTAAGCTTAGAAAGGTTAAATAATTGTCCTGCTTAGTTTACAACATTCTGTTTTCCCCTAGTTCCAAAGCCTATACTGTCCCACATAACCACTGTTAACATTCTAGATTGTTTCCTCCAAGTCTTTTTTTATGCATATTTTTTCATGGCTGAGATCATACTGTGAACACAGTTTTGACCCTCCCATTTACCCTTCACATAATGGTATAAGCATTTTCCTTATATAATATGGCTCTGCCTCCCTCCCTGCCTTCATCTCATACCTGCCCCCTTCTGTCTTGTATGCCACACTCCAGTCACATTGGCCTTTTTTCTGTTCGTGGAACAAGTCAAGAATGTTCTTGCCTT…			0	01_0050322663_0050322746_0050322527			--
1378	1378	rdt200904290010422_e1	1	50324800	50324964	rdt200904290010422_e1_t0_L	syn2009040600201550	1	AGATTGGCTAATGGGTTACT	50324479	20	58.003	40	rdt200904290010422_e1_t0_R	syn2009040600207788	1	TCTCTGAAAAGCAAACAACA	50325078	20	57.775	35	600	36	AGATTGGCTAATGGGTTACTTTTTTTTCCTAGTTATTTTATGGTTTGATAAGCATGTCTTGCTTAGAAGGTCCTTTCTACTTGTATAAAGGAATGTTGAAATTGTATGAAATGTAAATACCTGGTTCCACAGCATTTTCCTTGAAATTGGGAAATTTTTCTAGTTTGGCTTTGAAAAAAATAGATTTCAAAATAAGGTATAACTAGATAAGATTTAAAGGTATTTCTTTGTTTAGTTCCTTGGAACCATTCAGCTTTTATATATATATATATATATATATACTCTCTCTGCTCTGCCTCCTGGAATAGTATGCGGAGGAACCCTTTAGCATACTAATATAATAAGGATGCTTTTTATGGCTTAAGAGATCTTGGGAATCCTTGGGAAATTGTTCAGTGA…			0	01_0050324800_0050324964_0050324479			--
1379	1379	rdt200904290010423_e1	1	50326601	50326673	rdt200904290010423_e1_t0_L	syn2009040600202574	1	ATTGTTGACTGGAAACATCC	50326396	20	57.989	40	rdt200904290010423_e1_t0_R	syn2009040600208605	1	TTAGAGATGCTCGAGGAAAA	50326732	20	58.052	40	337	42	ATTGTTGACTGGAAACATCCTGGCTCACAAATGAAATTGATGAAAGCTGGCCTGTCCTTCACTGAACCAGGAGTGAAGGATATATTAGCATTGTGATGTCACTGTGGCCAGAGGCCTTTGCTGGACTGGGAACTCACTTCTGAGTTCCTGAAATCACTTAATTATAGGCGAATACACATAATACCTGAACAGCATCACTGCACTATTTTTGTCTTCCCTTCCATGCTGACTTATTCATTAACATTTGTGTAAACCATCTGAACCATAGAATCCTTTTGGGAGGTCCTCCAGCTCATCTCTTCTATCTGTAGACCAACTTTTCCTCGAGCATCTCTAA			0	01_0050326601_0050326673_0050326396			--
1380	1380	rdt200904290010425_e1	1	50329318	50329802	rdt200904290010425_e1_t0_L	syn2009040600206444	1	GTCCTACTGGAGTAAGGTG	50329261	19	57.94	52.632	rdt200904290010425_e1_t0_R	syn2009040600200328	1	AAATTTCTGTGTTGGGAGTC	50329858	20	57.917	40	598	44	GTCCTACTGGAGTAAGGTGGGGGAAATTTAAGCTAGAAGAATGCAGAGGACCTTTCTATCTTTGAGGTTCTCTGATTCAGTAAAGCAGAAGGGAATTGGAGCTGAATTACCCATCTGAATTTCCGGTGACTTAAACTGAGTTCTTGGAGTAGAAATAGAATGTTGAATTTCATTTCATGAATTGTTCTTCCAGCTTGACGTATTGGAGATTTTTAGCACGCACGCTCACACCTGGCTGCTCGCCACCTTCTGCCATTGCAGATACGCTTACAGGAAACCGTAAGTGGATCTGCTTTTGATGCTGGCAGCGTCTTACTAAAATGCTTTTGCTGGCATCATGGAACAGGAGCAGAATTCAGCTGGGACCAATAATGAGGCTATTTAGAAAGTTCTCTCCTC…			0	01_0050329318_0050329802_0050329261			--
1381	1381	rdt200904290010426_e1	1	50329813	50329868	rdt200904290010426_e1_t0_L	syn2009040600203085	1	CAGATACGCTTACAGGAAAC	50329519	20	57.979	45	rdt200904290010426_e1_t0_R	syn2009040600209327	1	TTTTTAATGGAGGTCAGTGC	50329944	20	57.995	40	426	44	CAGATACGCTTACAGGAAACCGTAAGTGGATCTGCTTTTGATGCTGGCAGCGTCTTACTAAAATGCTTTTGCTGGCATCATGGAACAGGAGCAGAATTCAGCTGGGACCAATAATGAGGCTATTTAGAAAGTTCTCTCCTCCACCCCCTGACAAGGCAGATGTGGTAGGGATTTTTCCACTCCCATTCTGTCGATGGTGGCCAAAATTAGTTCAAGGCCATCAGAAGTGTTTAGACCTCAAGAGTTGAAACCCCAGACCCATAAAGAGGACAAATCCTCTTCCTCACGTCTAGCAAGAGAAGAAGAAACTCACCCCCAAAGACTCCCAACACAGAAATTTGTCACCTATTGTTCCGTAACAGACTTTAAAAAGGCACAGCCATGTGTCAGTTTGGAAGG…			0	01_0050329813_0050329868_0050329519			--
1382	1382	rdt200904290010427_e1	1	50334313	50334399	rdt200904290010427_e1_t0_L	syn2009040600209284	1	TTTTCCATAGCTTTCACACC	50333963	20	57.995	40	rdt200904290010427_e1_t0_R	syn2009040600202948	1	CACCTGTTTTCAAGGTACTC	50334493	20	58.022	45	531	39	TTTTCCATAGCTTTCACACCATCCAGACCTATTGGAGTTCTCTGTGACTAAGACTTTCCAGCTATGGAAGCACAAATTCAGGGGGCAAACCGTCACATTATTCACCAAATAAGGTTGTAGCCAGAGCATCCCCATCTCTATCAATAAAACAGTGCCTGTGTTGAAAGCTCATAGCATGAGCTCAATGGATTTGTTGAGTTTGAAGAGCAACTTCCACTTTCGAGTTTCTGATTTTAGTCACTTGAACATTTCTAAGAGGAATAATACCTTCCGTTGGTAGAGCTTTCTCACAACAGAAAAAAATGATTTTGTGGAAAGGTGGATTCCAAAAGTTTTTGAGTCATCCTTGGGATTCATCTACTCTTCATGTATTTCTAAGAGAGGCCATATCTCAGCCTG…			0	01_0050334313_0050334399_0050333963			--
1383	1383	rdt200904290010428_e1	1	50335616	50335750	rdt200904290010428_e1_t0_L	syn2009040600205497	1	GCAAGACCTTCTCTCAAAAA	50335464	20	57.931	40	rdt200904290010428_e1_t0_R	syn2009040600207122	1	TAGCCAAACTGAACCATCTA	50336008	20	57.951	40	545	37	GCAAGACCTTCTCTCAAAAAGAAAGAAAAAACAAAACCTCTCGTGACCAGACTGGGCATTAGAGGAACATGCTACTACCCCGGCTCTTTCTTTGAGGCAGATTTAAAAATCTTCTTCAAAAGCTTAATTTCCCTTTAGCCAGCATTATTACAGTGTAAAGTCAGTTGAAAATCTGAGTAAACCCTACTGAAAATGTTGTTTGCTAATTAAAAACTACTTATTTATAAACTCTGACATATTAGAACTGGCAGAGACTTCAGGAATCATCTAGTTTCATTTCTTATTTACTCAAGAAGGTTCTGGTCCAGAGAGGAGAAGTGGTTTGCCTGAGGTCATAGAATTACTAGTAGCAGAGATGAAACTGGCCTTGATGTCTCCTGGCTCTTCCTTTATGTTCCC…			0	01_0050335616_0050335750_0050335464			--
1384	1384	rdt200904290010429_e1	1	50336580	50336652	rdt200904290010429_e1_t0_L	syn2009040600208927	1	TTGATTATCCCACTGTCCAT	50336412	20	58.004	40	rdt200904290010429_e1_t0_R	syn2009040600206301	1	GTAACCACAATGATGCTAGG	50336717	20	57.946	45	306	31	TTGATTATCCCACTGTCCATTTTATGGATAATGAAGTGGGCAAAGTAGGTATCAAATAATAAAATTAGTAAATACTCTTTATTCACTCTTCTCAGTAAGGGAGGAATAGCAAGTGGTTAGACTGAATAGTGAGTTCAATATCAATAACCCTTTTAAAATAACTTAAGTGTAATTTCTATAATGACCTAGGATTAATGATAACTTGGTTAAAAAAATGAAAAGTTATGTTTGTGAGTAATTTTAGGGAAGGACCAGGGCTTTTCTAGACACTCAAATTTTGTAGAAGCCTAGCATCATTGTGGTTAC			0	01_0050336580_0050336652_0050336412			--
1385	1385	rdt200904290010430_e1	1	50336780	50336982	rdt200904290010430_e1_t0_L	syn2009040600203767	1	CCTAGCATCATTGTGGTTAC	50336698	20	57.946	45	rdt200904290010430_e1_t0_R	syn2009040600207302	1	TATTATAAGCCCTGCCCTAC	50337163	20	57.95	45	466	37	CCTAGCATCATTGTGGTTACCTCATAATATCATAAAGGAAGGTTAACATGAAATAAGCACTTGTAGCAAATAAGGCTTTGGGTGTTGTAATGTTAAAACTTCTGTTCAAAAACCTTACATTAAAAAAGTACTCATCTTCATTAAAGATGTGATCCTTTTCACAGAGGTATTTTGAACTTCAAGCTGCTGTTGCTAAGGGGTTGCTACGGGAAATGAGCTACTCAGCATTAATGTGTAACTTTACTCTTCTGCTTAAAAGTAGTTAAATCATTTCCCCAGCTTTAGAGTCAGAGAGGGGAAGAACTAAAAAGGGTCAAGTGGAGAGTTGCCTCTTTCTGACAGTTATATAGCATGCCTCTCTTGTTTTTCACATTTTTTTATTTGCCTCTCATAGAGAAA…			0	01_0050336780_0050336982_0050336698	contained by rdt200904290010431_e1_t0_L		no
1386	1386	rdt200904290010431_e1	1	50336998	50337076	rdt200904290010431_e1_t0_L	syn2009040600208362	1	TGTAGCAAATAAGGCTTTGG	50336759	20	58.067	40	rdt200904290010431_e1_t0_R	syn2009040600207503	1	TCATCCTCAATGCTGACTTA	50337304	20	58.033	40	546	40	TGTAGCAAATAAGGCTTTGGGTGTTGTAATGTTAAAACTTCTGTTCAAAAACCTTACATTAAAAAAGTACTCATCTTCATTAAAGATGTGATCCTTTTCACAGAGGTATTTTGAACTTCAAGCTGCTGTTGCTAAGGGGTTGCTACGGGAAATGAGCTACTCAGCATTAATGTGTAACTTTACTCTTCTGCTTAAAAGTAGTTAAATCATTTCCCCAGCTTTAGAGTCAGAGAGGGGAAGAACTAAAAAGGGTCAAGTGGAGAGTTGCCTCTTTCTGACAGTTATATAGCATGCCTCTCTTGTTTTTCACATTTTTTTATTTGCCTCTCATAGAGAAAGGAAGCATCCTTTCTGGGCATAAGAGGGTTGAAAACTAGACTACCAAGTAGGGCAGGGCTT…			0	01_0050336998_0050337076_0050336759	contained by rdt200904290010430_e1_t0_L		yes
1387	1387	rdt200904290010432_e1	1	50337377	50337433	rdt200904290010432_e1_t0_L	syn2009040600207208	1	TATAGCATGCCTCTCTTGTT	50337043	20	58.106	40	rdt200904290010432_e1_t0_R	syn2009040600203124	1	CAGCCAGTTCATTGTTACTT	50337542	20	58.003	40	500	39	TATAGCATGCCTCTCTTGTTTTTCACATTTTTTTATTTGCCTCTCATAGAGAAAGGAAGCATCCTTTCTGGGCATAAGAGGGTTGAAAACTAGACTACCAAGTAGGGCAGGGCTTATAATAAATGTAGAATGTCCCTGGCTAAGGCAGAAGGGAAGTGCCTGACCACTGAAAGAAAAGCAGCCGTGGGCTGTTGATCTAAGGCTTCTGCTGGTGACCAACCTCAGGAAAGGGCTTTTTATAATAAGTCAGCATTGAGGATGACTTGATAAAGAAAGTTATGTATTAGTGAATAGAGCATTGACCACCAAATAATTATATCCTAAGCAGTTGGTTCAAAAGTTTTTCTGAATTATTTGAAATCAATAATTTATATCTTTTCTTGAGTGCCCACCATATTC…			0	01_0050337377_0050337433_0050337043			--
1388	1388	rdt200904290010433_e1	1	50341887	50342008	rdt200904290010433_e1_t0_L	syn2009040600203748	1	CCTAAAGAAGGAAATGCCAG	50341810	20	58.146	45	rdt200904290010433_e1_t0_R	syn2009040600207231	1	TATCCAGTGATGTGGCTAAA	50342284	20	58.025	40	475	44	CCTAAAGAAGGAAATGCCAGCAGTCTAGGTTTATTTTTCAAGGGAAGAGGTAAAGGATGAAAATAAATTGAACCACAGGAAAATGTCAGGTCATAGTCACTGATGACGCTATTTAAATGGTGTGCTATAATCATATTAGGGCAGAGCACATGGAATTCCTGATTTCTGCATGACAGTGAAGAAGGGCCAGCAATTATCTATATGTGTGTGTGTGGATATGTGAGTGTCTGTTCACTCTACCTTCCCACCCCATTTTGCTAATTCAATTGAGGGGCAAGAAGAGGTAATCCAGACAGCCGGAACAGGAGGAAAAGGTCTGCAGCTGTGTTCGGAGGGACTGGTGTGAAGAGAGAGGCTCAGTCTGACTTGGAGTTTTGTGCTGTTGCACGTGAATGCTCT…			0	01_0050341887_0050342008_0050341810			--
1389	1389	rdt200904290010434_e1	1	50342044	50342420	rdt200904290010434_e1_t0_L	syn2009040600202507	1	ATTCCTGATTTCTGCATGAC	50341964	20	57.849	40	rdt200904290010434_e1_t0_R	syn2009040600209196	1	TTTGAAAAGGGTAAAAGGGG	50342465	20	57.805	40	502	47	ATTCCTGATTTCTGCATGACAGTGAAGAAGGGCCAGCAATTATCTATATGTGTGTGTGTGGATATGTGAGTGTCTGTTCACTCTACCTTCCCACCCCATTTTGCTAATTCAATTGAGGGGCAAGAAGAGGTAATCCAGACAGCCGGAACAGGAGGAAAAGGTCTGCAGCTGTGTTCGGAGGGACTGGTGTGAAGAGAGAGGCTCAGTCTGACTTGGAGTTTTGTGCTGTTGCACGTGAATGCTCTGGAACTGCCCTAATCGACTGAAAATGAGCCGGCTACAGTCATATGGAACAGGTCTGTTTAGCCACATCACTGGATAGCCTGGCAGATGGTAGACCGTCAATGGGTGGTATTGATTGGCTGGATTTGCCTTAGGGTAACAAGACTATGGGTCCTT…			0	01_0050342044_0050342420_0050341964			--
1390	1390	rdt200904290010436_e1	1	50342449	50342781	rdt200904290010436_e1_t0_L	syn2009040600201666	1	AGCTTCATACAGTAGTGGTT	50342395	20	57.958	40	rdt200904290010436_e1_t0_R	syn2009040600207724	1	TCTATGTTCCACATGTGTCT	50342965	20	57.96	40	571	36	AGCTTCATACAGTAGTGGTTTTCTCTTCTCTCTCCCCCCAGTCCCCAGTATCCCCTTTTACCCTTTTCAAATTAAAAGTCTTCCTTGGTAATCAAAATAGAGAGGTTACCTTGAGATAAACACTCTTTAAATTAGCACCAAGGCAAGAAAACTTGAGAATATTTTATTTACTAGGCTGATTACATTTTAATGTTTGAAGAAAGTGACATTTTTTAATTAGTGTTTAAGACATATGGTGAGTGTACAAATTAGCTTATTTCATACAACCAGAATTTGATGAGAGCAACTCCTCCTTCTCACTCCCCAGTTAAAAATTGTCACTTGAAACTTAATATATGCAAGGAGGTTAAATGGTATTAAGTGATGCCGTCTTGACTTAAAGATGAAGGACATAGTCAC…			0	01_0050342449_0050342781_0050342395			--
1391	1391	rdt200904290010437_e1	1	50342862	50342926	rdt200904290010437_e1_t0_L	syn2009040600201857	1	AGTCACTATTGTGTATGGCT	50342788	20	58.032	40	rdt200904290010437_e1_t0_R	syn2009040600205342	1	GATAAACAACCACAAGAGCA	50343291	20	58.009	40	504	38	AGTCACTATTGTGTATGGCTAAATACGGCCTGGATGGGCTGGGAAAATATTACTGTCAACACCTGTGTTTGCAAGAAAATGTGGAGGTTCCAGACCTTTAATTTTGTCCAGCCAAGAAAAGAAAATCCCAGGTATCTGTGTGTGTTGGTTTCTGTTTTAGACACATGTGGAACATAGAATGGTGTTGCATGCTTTATAAGTAATAAGATCCTCCTTAAAATCAGGCCATATAACAATATAAGTGATGTAATTTATTTTTGTTCAGGTGGTTCTATATCCTTTTAACATACCCCCAATCACTTGGAGCTTTCAACTTGGGACATTCTGTTTATTCTTGGCAGAGGAGCAGATTAATTGGAATAGAGTGATACAAAGGAGATGCCAAGTTAGCTATACATC…			0	01_0050342862_0050342926_0050342788	contained by rdt200904290010436_e1_t0_L		yes
1392	1392	rdt200904290010438_e1	1	50343609	50343741	rdt200904290010438_e1_t0_L	syn2009040600205783	1	GCTCTTGTGGTTGTTTATCA	50343273	20	58.009	40	rdt200904290010438_e1_t0_R	syn2009040600201498	1	AGAGTGCACAGATTCAAATG	50343872	20	58.084	40	600	32	GCTCTTGTGGTTGTTTATCACTATTCATATAATTGTATTTTTAAAAGAGAGGCTTAATATTTTGTATTTTTTTTCGGTGTCTTTACTTTTAAGCTTTCAGTTATTTCTTATCAGGAAAGACCCACATTAAATAAACCTAATTTCTACCCAGAAGAAAAGTTGCACCCTTAAACTCTTGCCTCCATCTTGTATGTGCTTCATCCACATGCACACTTTTGAGTTTTCATCACTGTGTGTGAATATTTTTCTGTTTTTGCTAAAGAGAAATATTTTCATGAGGTTTTTGGCCTTCCCCATTGCTCTGTGTTGATTGTATTTTCCTTGTTCATCCTTTGCTGAATGAAACAAAGCTTGTTTGTGTTTCATTCTTCGCAGTTCTTATTAGAATTTGTGGCAGTG…			0	01_0050343609_0050343741_0050343273			--
1393	1393	rdt200904290010439_e1	1	50343838	50344247	rdt200904290010439_e1_t0_L	syn2009040600203372	1	CATGTCACATTTTACACCCA	50343787	20	57.996	40	rdt200904290010439_e1_t0_R	syn2009040600205912	1	GGAAGGAACAGAAATGGAAG	50344351	20	58.074	45	565	38	CATGTCACATTTTACACCCAAAAGCTATTCCAAGGGGAAAAAAAAAAGAAATCTTTTAAGATGGTTCATTTGAATCTGTGCACTCTACCCACCTGGTGGTTATATAGTGAACTGTTACTTTAAAGAGTAGTTTAAACACCAGCCATGTTTGGGGCAGGCTGCTCTTGCAAAGAGAGCAGTACATATAACAGGAGTCTACTGTGTGTGAGATAAGGGGAAAATTCAGCTCACTGACTAGAGGTTTTAATGTACGAACTCTAGGGAAATAATATATTGACTGTTCCGTGGTGCGCAAGAAAATTGAAGAACCCTTTGCAGACGGAGTGCTTTGCAAAGGATTCTATCTGTTTCTCTTAAAACAAAATCTGTGGCAAGATGTTTGAAATCAGCAGGACGCTT…			0	01_0050343838_0050344247_0050343787			--
1394	1394	rdt200904290010440_e1	1	50344308	50344657	rdt200904290010440_e1_t0_L	syn2009040600201544	1	AGATGTTTGAAATCAGCAGG	50344160	20	58.07	40	rdt200904290010440_e1_t0_R	syn2009040600203135	1	CAGCTAAGGCAACCTAAAAA	50344720	20	57.995	40	561	43	AGATGTTTGAAATCAGCAGGACGCTTAATGCTGCTTTGTTAAATAATGAGGTAATATTTTGTCACTTTTTTCTGGGCAGCATCTGTTTTTCCCCCCTCTTCTTTTTTTTCCCTATATTTATGAAGGATTCCTTTTTTTCCGCCTCATGGAAGTCAAGGAAATACAATTCACGCTTCCATTTCTGTTCCTTCCTTTTGGTGCTTTTGGAGAATTTGGTTGTCTTTTTTTATTTGCAGTTTCAGCCGGCTGCTGTTTCCTAGCCCATTGTGCCACGTAAGGCTTCTCCACTGCGCGGAGTAGGTAGTTATTAACGCTGAATTGGCTTCTGGTACAGTCCATCTGGACTCTGTGTGGGAAAGCTGGCTGCCGGCGACTGATGCTGAGATATCTGCAACCTTT…			0	01_0050344308_0050344657_0050344160			--
1395	1395	rdt200904290010441_e1	1	50344676	50344761	rdt200904290010441_e1_t0_L	syn2009040600203955	1	CGCGGAGTAGGTAGTTATTA	50344450	20	58.018	45	rdt200904290010441_e1_t0_R	syn2009040600201398	1	AGACAAAGGCAGAATCCTAT	50344955	20	58.012	40	506	44	CGCGGAGTAGGTAGTTATTAACGCTGAATTGGCTTCTGGTACAGTCCATCTGGACTCTGTGTGGGAAAGCTGGCTGCCGGCGACTGATGCTGAGATATCTGCAACCTTTGGGATGTGTGCATGGTGGCAAGGGGCTGACTGATATGAGATTACTTCTTTTAAGGGAAATTGTCATTAATGAGTCAAGAAACTGCTCATTTATGGTAAGAGGAATACAGCGGCGCTGGCAGCCCCACAGTGCTGGGATATCATTTTTAGGTTGCCTTAGCTGCTTGAGTGAGACAAGTTTCTTTCTGTGGTGGTGGATTGTGGCAGAAAAAAAAAATCATGCATGACTGGGAGACTCGCCTGCCTGATTCTTGAGATAATATATTGAGAATCTGTTGCTTTACAAATGTC…			0	01_0050344676_0050344761_0050344450			--
1396	1396	rdt200904290010442_e1	1	50344777	50345095	rdt200904290010442_e1_t0_L	syn2009040600209329	1	TTTTTAGGTTGCCTTAGCTG	50344701	20	57.995	40	rdt200904290010442_e1_t0_R	syn2009040600200009	1	AAAAACCCTTTTCTCCCATC	50345213	20	57.886	40	513	36	TTTTTAGGTTGCCTTAGCTGCTTGAGTGAGACAAGTTTCTTTCTGTGGTGGTGGATTGTGGCAGAAAAAAAAAATCATGCATGACTGGGAGACTCGCCTGCCTGATTCTTGAGATAATATATTGAGAATCTGTTGCTTTACAAATGTCACATCACTGATGTAGCGGTCAGCCCCTCACTCTGAAAGATGAATTGTACTATTGGAAATGCGATAATAAGGTTGACTTTTCCCAACAATAGGATTCTGCCTTTGTCTTTAGAGAAAAGGCCTCTGAGGACATTTGTGCATTTGTTTGAGGATTCTGTTGAAAGACTTTAAAGTGGAGGTTTGTGGAAAAGTGATCAATATACAAAATGCATGAATTTTTAGCCTAGCAAAACCAGCTAGTTATTTATACTG…			0	01_0050344777_0050345095_0050344701			--
1397	1397	rdt200904290010443_e1	1	50346340	50346473	rdt200904290010443_e1_t0_L	syn2009040600206481	1	GTCTTTTGCATAGGTGTGAA	50346015	20	58.009	40	rdt200904290010443_e1_t0_R	syn2009040600206870	1	TAACATGGCCAACATTTCAA	50346608	20	57.896	35	594	37	GTCTTTTGCATAGGTGTGAAGCATGAACTTCTCAGGTAAGCCACTTAAAAAACCCAAACCAGAACAAAAAATACACTACTGAAGGCTTGGTAGTGTAGAGGTTGTTAAATGTGTAAATAGGCAGACAAACTGTATACCTCACCATACACTTGCTAAATGTCTCTTTGCAAATCTCTTAAGAGGCCAAAGAAAAAAAGACATCCCTTTGAAGGAGAGAAGCAAAATCACTTATTTAGTTAAGCAAAATGAACACTCTGCACAGGTTTTGAAATGAGGCTGTTGTCAAAAGCATGTTTTACCTTTCTCTAAAGGGGTAGGAGAATGTGTTTTAGTGGATTTTTAAAAATTCAGATCATGTTCCTATCCAACTTGAAAAATAAATTCATTTAAGTAAATCAT…			0	01_0050346340_0050346473_0050346015			--
1398	1398	rdt200904290010444_e1	1	50346638	50346789	rdt200904290010444_e1_t0_L	syn2009040600208198	1	TGCTTGCTTTTGAAATGTTG	50346580	20	57.963	35	rdt200904290010444_e1_t0_R	syn2009040600202588	1	ATTTATGGGACCATCTGTCA	50347156	20	58.004	40	577	42	TGCTTGCTTTTGAAATGTTGGCCATGTTAGCTGGAGAAGGAGCATTACTTACTAAAAATCAGCAATATCTGGAAATAATAAAGTTAAATTGTAGATGAATTAGCACATTAAAGTGCTTTTGTTGTACCTTTAAGCCTACAGGCAGATCATTAAATATGCATTTCGCTAGAAAGCAACTGTCTAGAAAGATAAGGTGGTTGAAAATATTCTACGGTGGAAAAGCCCTCCATCAGAGAGGTGGCACGGTTCGGCCCTCAGGATGGGAAAAGAAGGACCCTCCCACTGTTAGTTTAGGTTTGCAAGCCTCCAGTGACCTGCAGTTGTTACAGTACTTTTGAGCTGGGAGGAGGGAAAAGGTAAAAATACAAGTATGGCTGTTGTTGCTTCAGCCGGGCCTTA…			0	01_0050346638_0050346789_0050346580			--
1399	1399	rdt200904290010445_e1	1	50346884	50347263	rdt200904290010445_e1_t0_L	syn2009040600202599	1	ATTTCGCTAGAAAGCAACTG	50346739	20	58.464	40	rdt200904290010445_e1_t0_R	syn2009040600201925	1	AGTGTGGATGATTGTAAAGC	50347326	20	57.783	40	588	45	ATTTCGCTAGAAAGCAACTGTCTAGAAAGATAAGGTGGTTGAAAATATTCTACGGTGGAAAAGCCCTCCATCAGAGAGGTGGCACGGTTCGGCCCTCAGGATGGGAAAAGAAGGACCCTCCCACTGTTAGTTTAGGTTTGCAAGCCTCCAGTGACCTGCAGTTGTTACAGTACTTTTGAGCTGGGAGGAGGGAAAAGGTAAAAATACAAGTATGGCTGTTGTTGCTTCAGCCGGGCCTTAATTACCAGACACAAGAAGCAGTTCAGAAATCTGGTCTCTGTTGTTGTAGAGGTCACCAAATCATTAACATCGTCAATCTGGCAGTAGCTAATTTAAATAGCACCTGATGTTGCAACGCCTCCCTTCGTTTCCCCAGCCAATCAGATCCAGGCTTCGGCT…			0	01_0050346884_0050347263_0050346739			--
1400	1400	rdt200904290010448_e1	1	50347293	50347691	rdt200904290010448_e1_t0_L	syn2009040600204195	1	CTCACTGCTCCTTTTCTTTT	50347243	20	57.926	40	rdt200904290010448_e1_t0_R	syn2009040600203722	1	CCCTTCTTTTGCCATTATGT	50347777	20	58.048	40	535	37	CTCACTGCTCCTTTTCTTTTTTTTCTTTCTCTCCCCCGCCCACCCCCCCAAAAATAATTGATTTGCTTTACAATCATCCACACTGTGTTTTGTGGATCTTTAATTATATATAACAATAGTAGTCATTTTAAATATATATTCTGAAATCTTTGCAAATTTTAACAGAAGAGTCGAAGCTCTGCGAGACCCAATATTTGCCAATAAGAATGGTTATGGTAGGTATGACTAGATTTATAATCTGTTGTTTGTGTTGCTGGAGGGAAGAAAAGCATCTACACCTTGACCAGTCTTATGCTTGCACAAGAGTTTAGTTCTGTGCTGCTGTTTGGTTCCTACATTTACTATCTCTTTTGTGTAGAGAGTGCGGGTAGGTCCTTTTATTGAAAAGCAATGGGGATA…			0	01_0050347293_0050347691_0050347243			--
1401	1401	rdt200904290010449_e1	1	50347704	50347756	rdt200904290010449_e1_t0_L	syn2009040600204068	1	CTACACCTTGACCAGTCTTA	50347515	20	57.979	45	rdt200904290010449_e1_t0_R	syn2009040600207745	1	TCTCAGTGTTCAGTATCCAG	50347924	20	58.06	45	410	44	CTACACCTTGACCAGTCTTATGCTTGCACAAGAGTTTAGTTCTGTGCTGCTGTTTGGTTCCTACATTTACTATCTCTTTTGTGTAGAGAGTGCGGGTAGGTCCTTTTATTGAAAAGCAATGGGGATATAAGATTGTCATTTTTAGCAAGTCGTTGTCAGTTTTCCCTTCAACATAAAGGCAAGGGGTGGAGGGGGAGGGCTGAAATAATTGCTGGTTTATTGAAAGAGGTTATATTACTTGAGACATAATGGCAAAAGAAGGGTTTTCTTTTTTGTAAGGGAGAGGGGGTTTGTCTACGTGCCTGGGTTTTGTGGGGCTGGGGGTGGATGCAGCGGGGTTAGGAATCTCTCAATTTCCGTGCTGGAAATTTAAACCTCGAGAGGCAGCTCCTGGATACT…			0	01_0050347704_0050347756_0050347515	contained by rdt200904290010450_e1_t0_L contained by rdt200904290010448_e1_t0_L		no
1402	1402	rdt200904290010450_e1	1	50347777	50347891	rdt200904290010450_e1_t0_L	syn2009040600209146	1	TTTCCCTTCAACATAAAGGC	50347675	20	57.98	40	rdt200904290010450_e1_t0_R	syn2009040600205718	1	GCCTTCCTCTTTTCACTTAC	50348243	20	58.092	45	569	46	TTTCCCTTCAACATAAAGGCAAGGGGTGGAGGGGGAGGGCTGAAATAATTGCTGGTTTATTGAAAGAGGTTATATTACTTGAGACATAATGGCAAAAGAAGGGTTTTCTTTTTTGTAAGGGAGAGGGGGTTTGTCTACGTGCCTGGGTTTTGTGGGGCTGGGGGTGGATGCAGCGGGGTTAGGAATCTCTCAATTTCCGTGCTGGAAATTTAAACCTCGAGAGGCAGCTCCTGGATACTGAACACTGAGATGGGCAGTTGTGTTTCGGGGGACTGCGCAGTCAAAACGGCAAAGAGAGTGATTTATTTGGGCTTCAGTAAATGCTGCATCTTGTATTTCAAAGAGTTTCCTGTCATGACCTCATAAAAAAGAGGAGGCGGCTTGTATGTGTAGCAGTGC…			0	01_0050347777_0050347891_0050347675	contained by rdt200904290010449_e1_t0_L		yes
1403	1403	rdt200904290010451_e1	1	50347918	50348895	rdt200904290010451_e1_t1_L	syn2009040600201013	1	ACATAATGGCAAAAGAAGGG	50347758	20	58.048	40	rdt200904290010451_e1_t1_R	syn2009040600203116	1	CAGCATCCTTACACATACAC	50348315	20	57.96	45	558	48	ACATAATGGCAAAAGAAGGGTTTTCTTTTTTGTAAGGGAGAGGGGGTTTGTCTACGTGCCTGGGTTTTGTGGGGCTGGGGGTGGATGCAGCGGGGTTAGGAATCTCTCAATTTCCGTGCTGGAAATTTAAACCTCGAGAGGCAGCTCCTGGATACTGAACACTGAGATGGGCAGTTGTGTTTCGGGGGACTGCGCAGTCAAAACGGCAAAGAGAGTGATTTATTTGGGCTTCAGTAAATGCTGCATCTTGTATTTCAAAGAGTTTCCTGTCATGACCTCATAAAAAAGAGGAGGCGGCTTGTATGTGTAGCAGTGCCTGGCGTGTTGAGTTGTTGCTTCCTTCTCTGGGCAGCAGCTCTGTAAGAAGGAATGTCAGCTTTTACATAACGTTCCTTTCCG…			0	01_0050347918_0050348895_0050347758			--
1403	1403	rdt200904290010451_e1	1	50347918	50348895	rdt200904290010451_e1_t2_L	syn2009040600204486	1	CTGGATACTGAACACTGAGA	50347905	20	58.06	45	rdt200904290010451_e1_t2_R	syn2009040600204663	1	CTTCCTTGGCTAAAATGTGT	50348487	20	57.989	40	583	45	CTGGATACTGAACACTGAGATGGGCAGTTGTGTTTCGGGGGACTGCGCAGTCAAAACGGCAAAGAGAGTGATTTATTTGGGCTTCAGTAAATGCTGCATCTTGTATTTCAAAGAGTTTCCTGTCATGACCTCATAAAAAAGAGGAGGCGGCTTGTATGTGTAGCAGTGCCTGGCGTGTTGAGTTGTTGCTTCCTTCTCTGGGCAGCAGCTCTGTAAGAAGGAATGTCAGCTTTTACATAACGTTCCTTTCCGCTTTTGACACACTGTGTGAGGGTCCATCTTCTTCTGATCACAGATGGAGTGGAATGGCTTGAAGATGGTAAGTGAAAAGAGGAAGGCAGCCTGGAGGTCCCAGCCCTGTGTGTGTGTGTGTGTGTGTGTGCTTGTATGTGTGTATGT…			0	01_0050347918_0050348895_0050347905			--
1403	1403	rdt200904290010451_e1	1	50347918	50348895	rdt200904290010451_e1_t3_L	syn2009040600206603	1	GTGTATGTGTAAGGATGCTG	50348296	20	57.96	45	rdt200904290010451_e1_t3_R	syn2009040600205338	1	GAGTTTCCCTGCTTCTTTTT	50348790	20	58.209	40	495	44	GTGTATGTGTAAGGATGCTGGACTGTGCATCGTAAATCACTGTGCTGATCGTTTGTGTGTGTATGTATGTGTGTGTTTATTAGTATTTCTCTTTTCTGAAAACCAGAATCCATCTCCAAGTGTAATGGCACTGCATGCACACAAGGCACACACACTGCCTCTTCCAGCAAACACACATTTTAGCCAAGGAAGGTTGGTGTCTTTTTTGACAATCAATGTCACCGTCACTGTTGGCTGGCGTGTCCACCGCCTCTGTGAGCCTTCAACGGAATTACACGACTGCTAAAGTTAAAGGCACATTTCTTTTTCAGTCTCATGCTAGGAGTGATGGGGAAGGATGGGAATGAGGGGTGGAGGAGGTGAGATTCAGTACCAGCCGATGCAATTGTGAAACAGGAC…			0	01_0050347918_0050348895_0050348296			--
1403	1403	rdt200904290010451_e1	1	50347918	50348895	rdt200904290010451_e1_t4_L	syn2009040600201240	1	ACTGCTAAAGTTAAAGGCAC	50348574	20	58.008	40	rdt200904290010451_e1_t4_R	syn2009040600200471	1	AAGAATGGGAAAAAGACCAC	50349041	20	57.902	40	468	43	ACTGCTAAAGTTAAAGGCACATTTCTTTTTCAGTCTCATGCTAGGAGTGATGGGGAAGGATGGGAATGAGGGGTGGAGGAGGTGAGATTCAGTACCAGCCGATGCAATTGTGAAACAGGACTTTCGGATGTGGAAGGGGAAGTGGAAAACCTTTCTGCCGAAGTAGTAAATCTATTTTTAGCATCATCTTTTTCTGAAAAAAGAAGCAGGGAAACTCCTTGAGTGCCGCTTCTGTCGCCTGATGTTGACCCTGAAGATATGGCACAAAATGGCATGATTAGATGCCACGAGTGCCCACTTTGACTTTGAATTTTCACCAGCAATAGGTTTCACAAGGTTTCAGAGCTGGGTATGGGGGCAGGCTGTAAATTCATAACCATCTTACTTATTTTTCCCTAG…			0	01_0050347918_0050348895_0050348574			--
1404	1404	rdt200904290010452_e1	1	50348974	50349375	rdt200904290010452_e1_t0_L	syn2009040600209115	1	TTTCACCAGCAATAGGTTTC	50348885	20	57.995	40	rdt200904290010452_e1_t0_R	syn2009040600202706	1	CAACAACAACAAAAACCACA	50349438	20	57.743	35	554	42	TTTCACCAGCAATAGGTTTCACAAGGTTTCAGAGCTGGGTATGGGGGCAGGCTGTAAATTCATAACCATCTTACTTATTTTTCCCTAGAAAAGCCTGGGGAGGACTTTTTGCTCTGCATAGATGTTATAACAAAGCTGTGGTCTTTTTCCCATTCTTAGAGGATTGCCTTTGTCTGGCTGCTTGTTTTGATGGGTGTAAAACAAATAAGATTAGACCGAGCAGCCCAACTGAAAGCGATAGCTGGGAGGAAAACCCAATGAAAGGTTGCCGGGGAAACGAACAGAGGAGAAGCCGAGTAGGGAGCAGGTGGCTATCATGAGAACACACTGCAAACAGTGTAAAAAAAAAGGGGAGGGGGACAGGACCTCGATTATCTTTGCTGTTCTTTGTGGCCAGCC…			0	01_0050348974_0050349375_0050348885			--
1405	1405	rdt200904290010453_e1	1	50349468	50349768	rdt200904290010453_e1_t0_L	syn2009040600206618	1	GTGTGGTTTTTGTTGTTGTT	50349418	20	57.741	35	rdt200904290010453_e1_t0_R	syn2009040600207460	1	TCAGCTTTTCACTCAGTTTG	50349983	20	58.236	40	566	37	GTGTGGTTTTTGTTGTTGTTGTTGTTGTTTAAAAAACCCAGAGAGGAGGTGAGGGGGAAGGGAGGGTAGGGAATCTTGCTTTTTTTTTTTTCCTTTTTCCCCCTTTTCCCTGGTGTGAAATTGTACATGCGAAAAATCGCAAGGAATCCTGTGAGACCATTTGAAAAAATGTAAATTATATTGAATGAAGTTGACGGAAGCATAATAGTGAACTCCCACAGCTGATAGGTTCTGCAAATGATTTCTTAGAAATTTCCAGCAAATATTCATAGGAAAAATATAGGTAGAATAGATCTACCCTAAGCAATGATTTGGGGTTAGGTGATTTTGGTATTTTTACTAAATCGGATGTTGATACTATAGTTTCAGGGGAATTCATTGTACCTCTCATTTTTTTCC…			0	01_0050349468_0050349768_0050349418			--
1406	1406	rdt200904290010454_e1	1	50350569	50350759	rdt200904290010454_e1_t0_L	syn2009040600205669	1	GCCATATGTTGAGTGCATAA	50350466	20	57.933	40	rdt200904290010454_e1_t0_R	syn2009040600205581	1	GCAGGTAAAAATGAATGGGA	50351024	20	58.053	40	559	30	GCCATATGTTGAGTGCATAAGCCTGTGTCACCTTTAAAAAAATAGAATTTTTTTAAGTCTCCAATATAGTTTCTTTTTTTATTTTCTGAGAATTTTCTGGCAATTTTTAGTTAGGGGAAAATAATTTCTGTAAGAAGTGTCATCTTGGCTTGGGTTGTAAAAAAGACACGTGGTTCTGATGCTGACCTTTCTCGATCCTTTGTCTTAAAAATATTAATGCCTACTACCTTCATGTGGAGTTGTGCTCTTATGGAAGCACAAGGCTGAATGTGCATTTATTAAGAAGTGAAAATCCAATTGGAAATATTTCTGCAAAAAACATCTGACTAAGTAGCAGTTTTAATGATCAGAATGTCCATATATCTCATAGTAACATAACAGCTAAATCATTTAATATTT…			0	01_0050350569_0050350759_0050350466			--
1407	1407	rdt200904290010455_e1	1	50351722	50351890	rdt200904290010455_e1_t0_L	syn2009040600202117	1	ATATGCTGCTTCATTTAGCC	50351581	20	57.998	40	rdt200904290010455_e1_t0_R	syn2009040600207786	1	TCTCTCTGCTTCTCTTTCTC	50352091	20	58.067	45	511	38	ATATGCTGCTTCATTTAGCCCTGAGCATCTTAACACCTTATTTTAATTTTTTTAAAAAAAGAAACAAATTGTCTGTATGTACCTCAAGTAAGAAATGGTTGTCTTCATAGAGGTCATCATACATAGACGAAAGTACTTTGGCCTTGACAAATTTCTTCATTAGCTCCAATGATCTGTGGCCACCAGGCAGTTAATTTATATGCCTAGACATTTAATATGTACATTTGTTGGTGAGCTGGCCAGAGGATGCTAAACACACGAGTATGCGCTGGCAAATGCTGCAATGCAGTATTTTTTTCCCAATGTCATTGGGAATTTTGGGGCTAGGAAGGGACATGAACATTTTCAAGCTTTTATCTTACTATTGTCCAGTCGATGGGCCATGTTGTACAGATTTGG…			0	01_0050351722_0050351890_0050351581			--
1408	1408	rdt200904290010456_e1	1	50352754	50352807	rdt200904290010456_e1_t0_L	syn2009040600206541	1	GTGCAAGTGTGTGTGTATTA	50352620	20	58.029	40	rdt200904290010456_e1_t0_R	syn2009040600208583	1	TTACCATTAAGCAGAGTGGA	50353204	20	57.951	40	585	39	GTGCAAGTGTGTGTGTATTAGGAACATCCTTATATTTGTGAAATCTCCACGTATTTTAGGGGTAAAGGGCTTTTATAGGTCACTGGCTTTCTAAGGGTAAAAAAAAAAGAAAAGGTGATCTGTGGGTGGGTGGGAGTCACAAGCAGTAATTGTCTTAAATTAGCTATTTAGCAGTGAAAAGGAAAAAAAGGCTGGAAGACAAGAGTGTAGAAGAGTACCAACATGTGGGTCTGCATCTTTCCGGTATAGGAGATAATGAGTGATAAATTTGAACTGGTGCAGTGCAAGATGCCCGATAATTTCTCTGAACCTTGACTTTGCAGGTCCATTACTTCCTTGCTTGCTTGTTCACACCTTTAATTATATCCAGTTTGGGATGCTAGCTGGGGGCACCACAGA…			0	01_0050352754_0050352807_0050352620			--
1409	1409	rdt200904290010457_e1	1	50352866	50353271	rdt200904290010457_e1_t0_L	syn2009040600204476	1	CTGGAAGACAAGAGTGTAGA	50352811	20	57.988	45	rdt200904290010457_e1_t0_R	syn2009040600207105	1	TAGAGTGAGAGACAGAGAGA	50353345	20	57.653	45	535	40	CTGGAAGACAAGAGTGTAGAAGAGTACCAACATGTGGGTCTGCATCTTTCCGGTATAGGAGATAATGAGTGATAAATTTGAACTGGTGCAGTGCAAGATGCCCGATAATTTCTCTGAACCTTGACTTTGCAGGTCCATTACTTCCTTGCTTGCTTGTTCACACCTTTAATTATATCCAGTTTGGGATGCTAGCTGGGGGCACCACAGATAAGCCATTTTGTTTGTTGTTTACTTCATTAAGTATTCAGGCAGTGTATTCACAGTAGCTTTGGAGCATCAGTGTTAGGAATTGAGCAGTTTGGAAATGGAATTGTTAAAAAAGAACAAAAAAATAAGACAGCAATCAGCCAGCTAGCTTGCTTTGGATGTTCACATCCACTCTGCTTAATGGTAATATTT…			0	01_0050352866_0050353271_0050352811			--
1410	1410	rdt200904290010459_e1	1	50354791	50354849	rdt200904290010459_e1_t0_L	syn2009040600200847	2	AATTGGAAGTTTGCTAGTGG	50354591	20	57.989	40	rdt200904290010459_e1_t0_R	syn2009040600206580	2	GTGGGAACTGTACTATCTGT	50355184	20	58.051	45	594	38	AATTGGAAGTTTGCTAGTGGAGCAGAAATCATAGTTACTTTGTCATATACATCTAAATACTGTGGTGTGTGTGTGTGTGTGCGTGTGTGTGTGTGTGTGTGTGTGTGTCATGTGTTGTAGACAGCTGGGAGCCCCGGTGTGCCGTGGGATGTGCCAATAATGGCTTCTAAAGTACTCTGTGTTTTCCTAAGCTGCCAGTCTAAACCCTTTAAAGGTTTGCTTTCTAATTTGTACATGAAAAATAACAGGCTGAGTTGAACTTTTTTTTTCAAGTGCCCCCTTTGAAGATGCAGCAGTAGTAAATACTGCTCTAATGATAAACTTTAGTTCTAAGTGCTACTTAAAAGTCTGTAGTAGAAAGGCTGAGAACTTGCCATCTTTACTAATGAAGCTTTCCTT…			0	01_0050354791_0050354849_0050354591			--
1412	1412	rdt200904290010461_e1	1	50355122	50355438	rdt200904290010461_e1_t0_L	syn2009040600202790	1	CAAGTCCCTGAAATTTGTGA	50355023	20	57.918	40	rdt200904290010461_e1_t0_R	syn2009040600207045	1	TACGTGTGTACAGGTCAATA	50355554	20	57.698	40	532	33	CAAGTCCCTGAAATTTGTGATTTTTACCAGATTTGACTTATCTTTTCTTATTTTACTTTTTGTAATGCAGCCAACCACACATCCAAAATTCTTGGTATTATACATGTCTTCAACATTAATTATCTCTGTTGATGCACTGGGTACAGATAGTACAGTTCCCACAAGTCCAGATTCTTACTGTAACACCAAAACAAAAGTGATATTTATGAATAATATTGGGAAAGTTGTCCTCATAGTAACCATTCCCCAAAGGAAGCTTTACATAAATGTGCACTTATTATTCAGGATATTAAAAGGGAATCGTTAGCTTTTACTTTTTAATTTGGGCTAAAATATGTAAATTGGTTTTATTTTGGAGTTTCTCTGTTTTAGGTGACTTTGGGGGAGGATAACTTTCTA…			0	01_0050355122_0050355438_0050355023			--
1413	1413	rdt200904290010462_e1	1	50355465	50355534	rdt200904290010462_e1_t0_L	syn2009040600204219	1	CTCATAGTAACCATTCCCCA	50355252	20	58.097	45	rdt200904290010462_e1_t0_R	syn2009040600200496	1	AAGAGCTAGGATTCCAACTT	50355775	20	57.938	40	524	38	CTCATAGTAACCATTCCCCAAAGGAAGCTTTACATAAATGTGCACTTATTATTCAGGATATTAAAAGGGAATCGTTAGCTTTTACTTTTTAATTTGGGCTAAAATATGTAAATTGGTTTTATTTTGGAGTTTCTCTGTTTTAGGTGACTTTGGGGGAGGATAACTTTCTAGCTTGATTATATTTTAATCACCTCTCTAGTGGAAAAGTTAATCTTAAAAGCAACCTGCTTATTGTGATTAGGACCCAGAGGGCCTGTGTTCAGATGGGGCTAAAAACATATTATATTGACCTGTACACACGTAGAAAAATTAGATTTATTTCTACTAGATACCGCTATTACCATGCCTTTGTTGGCAAGGCTATCTCAGAGACCAGAGAACCGTGAGTCTGCCTCTGGC…			0	01_0050355465_0050355534_0050355252			--
1414	1414	rdt200904290010463_e1	1	50356568	50356695	rdt200904290010463_e1_t0_L	syn2009040600203645	1	CCCAGAAACCAACTTACTTC	50356440	20	58.008	45	rdt200904290010463_e1_t0_R	syn2009040600204645	1	CTTCCCAAGTGTGTGTAATC	50356833	20	58.093	45	394	42	CCCAGAAACCAACTTACTTCAGATCTATTTTTTTTCCTTTTCACTGTATCAGCTGTTTTCCTCCTTTCCCCTTGTTTTCCCAATAGGCTGAACTTTGAAGTTCTGTTTCTCACGGAATGGTGAAGAGGTTGAGGCAAAAAGTGGCTTAATGAGATTTTTGTAACTTGCCATCAGTTTTCCTTCTGCTTGGCAAGGCAGCATGATGGATGGCTTTGGCAGTGTGAACACCTCTAGAAGTGATCAGATTGACTGAAGAGATGTGCAGGATGTCAGCAGAATGCTGACCCTCAATTCATTACCCTCCCATTTGAAGGAAAAAAAAAGAGAGAGAGAGAAAAGAGGAAAACAACCACAAAAGCCTTGGCGTAGTTGTTGATTACACACACTTGGGAAG			0	01_0050356568_0050356695_0050356440			--
1415	1415	rdt200904290010464_e1	1	50362461	50362586	rdt200904290010464_e1_t0_L	syn2009040600204519	1	CTGGTTTTGACACAGCTATT	50362392	20	58.003	40	rdt200904290010464_e1_t0_R	syn2009040600206099	1	GGCTTTGGAATGAAACAAAC	50362805	20	58.037	40	414	36	CTGGTTTTGACACAGCTATTGCTCACCAACCCCAGTTCTGTAACTTTGAGCTGAAGATCTTGAGTATATCTATTTACATTAAACTTTTTCCCTGATCACCATGACTCACCTGTAATTCCTCAGTAATTCTTCTTTCCTCTAGACTCCTTTATGTCACTTGCTGTCTGTACCACGCAGTTAACAATGACACATCACAATAATAGTGACCCTTTATGTAATGTGTGTGTCAGACTTTGCAGAAAGAACTTTACTTAGGTTATCTCATTAAATCTCACAACGATTCTAAGAAACAGATATTTTTATTCCCATTTTGAAGAAAGAGGACAACGTAGTTTAAGTAACTTGTACAAGGTTACATGGCTAGGAAAATATCAGACTGGGAATTTAAAACCTAGTTTG…			0	01_0050362461_0050362586_0050362392			--
1416	1416	rdt200904290010465_e1	1	50367903	50368032	rdt200904290010465_e1_t0_L	syn2009040600208882	1	TTGAAAGGGCAAAAGATACC	50367780	20	57.98	40	rdt200904290010465_e1_t0_R	syn2009040600200061	1	AAAAGCATGAGATTTGGAGG	50368341	20	58.056	40	562	38	TTGAAAGGGCAAAAGATACCAGAAATTGTGTTTGTAAGTGTCAAACATGCTACTTTCATTATTTCTTTTTTTAGAATCCACATAGCCCCTCCCCCTTTGCTATGTGTTTACTGGTTTGGCATTATTGTGAGAGCTTATTAGTGGATGTTTGTGGAGCATTGTGAAGATGAATAGCTATTGGCATAGGTGATGAGTAGTAATGTTTTTAAGTATACTTTTCTATTTCAGAAATTAAATTCCAAGGATAAATCTTACCAGCTCTTAGATTAGTCAACTTTGCCACCTGCAGCACATTTTAATGGGCACATATTTCAGAATGTTACCTTTTGGACAAGGAAAATGAACATGTACTGAGTGCTTACTGTGTACTGAGCTCTGAACCAGGTGCCTTCAGATTTG…			0	01_0050367903_0050368032_0050367780			--
1417	1417	rdt200904290010466_e1	1	50370448	50370732	rdt200904290010466_e1_t0_L	syn2009040600207706	2	TCTACTTTGCTTGCTTCTTG	50370371	20	58.018	40	rdt200904290010466_e1_t0_R	syn2009040600203004	1	CACTGTGAATTAGCAAGGTT	50370837	20	58.003	40	467	40	TCTACTTTGCTTGCTTCTTGTTCATGATATTTTTAATCGATACGTATTAGAAGGATGTTCAAATGCAAGAAAGAGAGAGAGAAGCTTAAAAAGCGTGGTATGGAATGCCACTTGACAGTGTCATACATTCACAAGATGTCCTTGAAGATGGAGCACAGAACAGAGATCAGGGAAATTTTGTCAGCTGCAGTTGGGAAAATAAATGGCTGTTGTGTGATTGGGCAGATCCTGAAAGCAGACTCCTGCTCAAACCATGTAATTAACAAAAGTGGGAGCTTTTGTCCAAGTGCAAAATGTTCATAATATCAGAGTTTGTCAGCAGGAGCTTTTAGAACGGATCAGTACTTTTCACTCCCTGATCCAGGGAATGGTTTTCTTATAAATCATCTTCTCTCCTTG…			0	01_0050370448_0050370732_0050370371	contained by rdt200904290010467_e1_t0_L	contained by rdt200904290010467_e1_t0_L	yes
1418	1418	rdt200904290010467_e1	1	50370744	50370899	rdt200904290010467_e1_t0_L	syn2009040600207706	2	TCTACTTTGCTTGCTTCTTG	50370371	20	58.018	40	rdt200904290010467_e1_t0_R	syn2009040600202863	1	CACACTCTGTTTGTTCCTAC	50370940	20	58.036	45	570	40	TCTACTTTGCTTGCTTCTTGTTCATGATATTTTTAATCGATACGTATTAGAAGGATGTTCAAATGCAAGAAAGAGAGAGAGAAGCTTAAAAAGCGTGGTATGGAATGCCACTTGACAGTGTCATACATTCACAAGATGTCCTTGAAGATGGAGCACAGAACAGAGATCAGGGAAATTTTGTCAGCTGCAGTTGGGAAAATAAATGGCTGTTGTGTGATTGGGCAGATCCTGAAAGCAGACTCCTGCTCAAACCATGTAATTAACAAAAGTGGGAGCTTTTGTCCAAGTGCAAAATGTTCATAATATCAGAGTTTGTCAGCAGGAGCTTTTAGAACGGATCAGTACTTTTCACTCCCTGATCCAGGGAATGGTTTTCTTATAAATCATCTTCTCTCCTTG…			0	01_0050370744_0050370899_0050370371			--
1419	1419	rdt200904290010468_e1	1	50371002	50371055	rdt200904290010468_e1_t0_L	syn2009040600206349	1	GTAGGAACAAACAGAGTGTG	50370921	20	58.036	45	rdt200904290010468_e1_t0_R	syn2009040600200093	1	AAAATTCTGCAGACCAGAAG	50371438	20	57.998	40	518	33	GTAGGAACAAACAGAGTGTGTCCAAGGAGAGATCCTACAGGATAGCTCTGGGGAGGAGACAGAATCATTTTTAATACTGTGACTCCAAACTGGTTTGAAGGACTTGACATTTTCTTTCTTTTTTAAAAAACAACTTCCTTTCAGATTATAAAACTGCTGTATTCTCACTGTAAAAACAAAACAGAGTTGACAAATAAAGATGGAGAAAAGTGTAACAATCACCTGTAATTCTGCCATTTATTCTAGTGTTTTTTATTTTTCCCTCCTACTCTGTACTTGTTTATATAATTGAGATAATCAATCTTTTATTTCACTTCTTTTTCTACATTGATCATATACATTTTCTCACATTATAAAAACCCATTATAAACATAACTTTAGCAATTGCAGAATACTGTA…			0	01_0050371002_0050371055_0050370921			--
1420	1420	rdt200904290010470_e1	1	50372481	50372664	rdt200904290010470_e1_t0_L	syn2009040600201458	1	AGAGATGTGACCTAATGCTT	50372396	20	58.026	40	rdt200904290010470_e1_t0_R	syn2009040600202830	1	CAATTTCTTCCCATTCTGCT	50372795	20	58.056	40	400	35	AGAGATGTGACCTAATGCTTTAGATCATGATACATATGTGGAATAGCACATTGCTGTTTACAAGTAAACCTCAAGAGTTTGCTGCGACTGAGCCACTAGCCAGGCATTTTATAAATATACAATACTAATGTTTACATGAATTGTGCCATTGGCTATTGTTTATGCATTTAATTGGAAAGATAAGTCTGGCTTAATCAGTTTGTGGGCAGTTTTTCAAATGATTCATTAATTATGAGAAAGACTGTTCTTTGTATGGAAGATGAAGATAATGTATTTCCCATCACAACTGGTTCCCATCCCAACAAGTATCCAGAGATTATTATTAGGCATTTTAGTTATTTTATCCACATTAAACCTTCAGAGTTCAGAGGGTCTTAGGGAGCAGAATGGGAAGAAATTG			0	01_0050372481_0050372664_0050372396			--
1421	1421	rdt200904290010471_e1	1	50373216	50373307	rdt200904290010471_e1_t0_L	syn2009040600202388	1	ATGTAAAGGAGGCCAGTATT	50373175	20	58.003	40	rdt200904290010471_e1_t0_R	syn2009040600201878	1	AGTCTCCTTCAGAGTTTCTC	50373705	20	57.98	45	531	38	ATGTAAAGGAGGCCAGTATTTATTTAGGAGGGGAAATGGGTGTGATGTGTCTGGGGAAGAAGATTAAAACTTGGATTTCCGTGAATTTGAGAATGATGCCTATGAGAAATTAAATTTTGATTATGCTTTTCATATCCGTGCTGGCCCTGCTATTTTAAGTATTAATGCCTCTTGTTCTCTCCAGTGGCTGCTGATTTTTTAAAAGCCCTGACTACCACCACTGAGAATACTTTTGGCATGCCTGGTGTTCATCTCCAGAGCAGAAGTTGCTGTTTGAAAGAAGGGATGCCTCACGCTTACCTCATTGTTACAAATATAAGTTCCTTTTAGATTATAAAGCGCTATATTCTCATTGTAGAAACAAAACAAAGAGTTGACAAATAAACAAGTCATTTGTTT…			0	01_0050373216_0050373307_0050373175			--
1422	1422	rdt200904290010472_e1	1	50373863	50374047	rdt200904290010472_e1_t0_L	syn2009040600205165	1	GAGAAACTCTGAAGGAGACT	50373686	20	57.98	45	rdt200904290010472_e1_t0_R	syn2009040600207131	1	TAGGAAAAGGGAACTTGGAA	50374193	20	58.075	40	508	38	GAGAAACTCTGAAGGAGACTGCTTAAAACAAAGGGATATACAATTGATTTTAATGAATTATTTGTTTGCCTGCCCTCCTCTGCCATCCTCCCAGCTTCAACCCTCTACAGGGAGGGACCAGATTATTTTTGTTTTCCCACCTTCTAGAAGAATGCCTTGGCTTATAATTGCATTCAATAAACTTGTGTTGAATTGAATACACTTGTTTTAAGGATATGCTGAGAATTTATTACCACATAACTTCCCAGAGTAAATAGGTCTTTCAGGTTATTTGTGCCTCTGCCCAAAGGTATTATTAAGCTGTCAGCATGTGTTTCTTGGATGGAATTAAATATTTTTTTCTAGAGTTTTCTAGTTACCTTCTGGCAGAAGCTACAGAAACATGGTATGAATGGTTTT…			0	01_0050373863_0050374047_0050373686			--
1423	1423	rdt200904290010473_e1	1	50374389	50374542	rdt200904290010473_e1_t0_L	syn2009040600208740	1	TTCCAAGTTCCCTTTTCCTA	50374174	20	58.075	40	rdt200904290010473_e1_t0_R	syn2009040600207743	1	TCTCAGGTGCATGAAGAATA	50374760	20	58.033	40	587	35	TTCCAAGTTCCCTTTTCCTAGAGTTATCAGATCATCAGTCTCAGCTCCTCCCCTTGGGTCCCATTAATAACATATGTCTCCTTCACAGTTGAATCATAACCAGGAAAGTGTTGCATTTCAAAAAAAAATATTAACCTGAAGGGACTTGAGCGAATTAAAGCCTCTTGAAAAGAAGGACGGGAGAGAATAGATTTTATGAGCTGATCTAAGACACTTTAAAGAAATATGAAATTGGGGAATTGTAACGACATTTTTAGTATCTTTTAAGGAGCAAGAAGAGAAGTGAGGAATTTTACAAAAAAAAATAATGTCTGTCTTCAGGAACACAGAGCCTGCTGTGTAATTTTCTAACTTTGGGAATTTGTTTTTCAGGCTTGGAAAGGTGGGTGAGATGCAGTA…			0	01_0050374389_0050374542_0050374174			--
1424	1424	rdt200904290010474_e1	1	50374589	50374809	rdt200904290010474_e1_t0_L	syn2009040600200851	1	AATTGGGGAATTGTAACGAC	50374403	20	58.071	40	rdt200904290010474_e1_t0_R	syn2009040600201851	1	AGTATTCCCAGAAACGAGAA	50374955	20	57.964	40	553	33	AATTGGGGAATTGTAACGACATTTTTAGTATCTTTTAAGGAGCAAGAAGAGAAGTGAGGAATTTTACAAAAAAAAATAATGTCTGTCTTCAGGAACACAGAGCCTGCTGTGTAATTTTCTAACTTTGGGAATTTGTTTTTCAGGCTTGGAAAGGTGGGTGAGATGCAGTAGTCTGGGCTATTGCATCCACCAGAGTCTAACATACTACATGTCAGAATTTTACAAGGGTTAAGTGGGAAATTCCTACAAAGAGAATTAGGACTTTTATTTTTGTTCTCATTAATAATTTAAATCTATTTCTTTAATGGTTCAATTCAGTGACTGCCCTTGGTAAACATTATTCTTCATGCACCTGAGAGAGCTTGTTCTATTACATAAGGGTTAGCTTTATACATATAT…			0	01_0050374589_0050374809_0050374403			--
1425	1425	rdt200904290010475_e1	1	50375955	50376016	rdt200904290010475_e1_t0_L	syn2009040600203262	1	CATAGAGAGACCCAGTCAAA	50375748	20	58.046	45	rdt200904290010475_e1_t0_R	syn2009040600206951	1	TAATGTACATGGAGCACTCA	50376217	20	58.039	40	470	35	CATAGAGAGACCCAGTCAAAAAAAAGGGAAGGAAGGAAGGAAGGAAGGCAGGAAGGAAGGAAAAAAAGTTTTAAGGGAGCTTTAAATACATTTTTAGTACATCCGTACACTTTTAGATTTTAGAATAGTCTTGCTTAATATACTTCAAAGATTTTCCTAGTCACAAGACATGCTGCTGTCTCTTCTCTGACATGTGGACCCTTCATCAATAAATATTTATTTGATTAGTAAATTAATGAATTCTGAGAGCAAGAAATCATATGAAAAGAGTGGTTTGGGAAGGAAGGAAAGGTTTTACTTTTGATTATATTGCTAATCAGCTTTTCTTGTCTAACTCTTAACCTAGTTTCTTAGGTATTGGTTTTTATCTTTCTCCTTGTTCTCTTCTAATAATATTAG…			0	01_0050375955_0050376016_0050375748			--
1426	1426	rdt200904290010476_e1	1	50378065	50378401	rdt200904290010476_e1_t0_L	syn2009040600207562	1	TCCAGGAACTAGTGTTACAG	50377890	20	57.979	45	rdt200904290010476_e1_t0_R	syn2009040600200755	1	AATGAAACATTCTGTGTGGG	50378484	20	58.283	40	595	43	TCCAGGAACTAGTGTTACAGGTAACTTGGGTAGATAAAAGGAGCCTGGATTGTGTTGAGAGAGGTGCCAGAAGGGAACAGAGGGGTGGCTTTTTAGTTTCCAAGAGCAGGAGGCTGGCTGAGCCTCTGCTCCTTACCTCCCCTCTGCAGATATAAACGACCCTGGTGATGATCCGGCAGCTGCACGTCTGAAGCCTTCCCTCTTGCTTTTGTTGTATATTTTGCAGAAAAGAGTGGTGGGAGGGGTGAGGTTAATGCATTGAGTGTGAGTAATTAGTCATTCAAACCATCGACATTTACGATGACAGGATTTGAGTGCCTACGTTATTGTGCACCGCTCTAATAGTTTATCCCTGAAATTTTCTGCCTGTATAATGTTTCTTAAAATATATCACAGAAA…			0	01_0050378065_0050378401_0050377890			--
1427	1427	rdt200904290010477_e1	1	50378423	50378553	rdt200904290010477_e1_t0_L	syn2009040600203703	1	CCCTCTTGCTTTTGTTGTAT	50378087	20	57.989	40	rdt200904290010477_e1_t0_R	syn2009040600202895	1	CACATCCTCCAGTAAGTACA	50378623	20	58.052	45	537	39	CCCTCTTGCTTTTGTTGTATATTTTGCAGAAAAGAGTGGTGGGAGGGGTGAGGTTAATGCATTGAGTGTGAGTAATTAGTCATTCAAACCATCGACATTTACGATGACAGGATTTGAGTGCCTACGTTATTGTGCACCGCTCTAATAGTTTATCCCTGAAATTTTCTGCCTGTATAATGTTTCTTAAAATATATCACAGAAACATAAAAGATTTAATGTAGTGCTTTGTACATCCATTAGAGTTCGAAGTCAACTGAACCTCCTCAATGATCTATCCTGGATGCTGACTGTAATTCTGTTCTTAATTGCTATTCAAATGAGGAAAGGAGGGCAAGTCAGGGGCTTGGAACCTGGTCAGCTGCAAAGTTGGCTGTGAGACCCACACAGAATGTTTCATTA…			0	01_0050378423_0050378553_0050378087			--
1428	1428	rdt200904290010478_e1	1	50382745	50383081	rdt200904290010478_e1_t0_L	syn2009040600202467	1	ATTAGAGGTCTGGGAGAAAC	50382585	20	58.031	45	rdt200904290010478_e1_t0_R	syn2009040600207736	1	TCTCAGACACAAAGTCTCTT	50383176	20	57.822	40	592	30	ATTAGAGGTCTGGGAGAAACAATAACAGAATGGCTAGATTAAAAAAAAAAAGACATTAGATGACTTTGCAGCTCCCTAGAATGTACCTGTAAAATCTAAAATTTGATCAGTGATTAAGCATCAGTGAAAATTTAAACCCTTCCCATATTGAACAACCCCACTTAATTTAATGTCATTTTATTTTATGAGATAGTTAATAAACAGGTACTGTATTTGATCTTGTGAGTGTAGTCCTCTATATTTAGCTTTTTCAGCTTTAATGGAACTATAATTTTAATCATGATTATTACTTTACATTTTAATTATAATTTGGTGTGGCTTAAGTATACATTTCTGAGAGTGATTGTGTAATGAAAACAGGAATTAGCTTTTCATTAACAAAATAATGGGAGAGTTCCT…			0	01_0050382745_0050383081_0050382585			--
1469	1469	rdt200904290010523_e1	1	50383215	50383456	rdt200904290010523_e1_t0_L	syn2009040600208412	1	TGTCTGAGATTTCAAAAGGC	50383168	20	58.003	40	rdt200904290010523_e1_t0_R	syn2009040600202429	1	ATGTGGTGTATGTAGTGTGA	50383612	20	57.966	40	445	41	TGTCTGAGATTTCAAAAGGCTTTTTCAATTGTTTTTATTTTTATTTAGATAATTAGCACCATGGAGCCTCAGGTGTCAAATGGTCCGACATCCAATACAAGCAATGGACCCTCCAGCAACAACAGAAACTGTCCTTCTCCCATGCAAACAGGGGCAACCACAGATGACAGCAAAACCAACCTCATCGTCAACTATTTACCCCAGAATATGACCCAAGAAGAATTCAGGAGTCTCTTCGGGAGCATTGGTGAAATAGAATCCTGCAAACTTGTGAGAGACAAAATTACAGGTATGCACAGGATTTGAAGCTATGTTGTTCCATTAGATGTGCAGATCTTAGCAGAAATGCACATGTGTGATGGTGCACCTGAATGTCTATATCATGTACCCTGCATGCAA…			0	01_0050383215_0050383456_0050383168			--
1429	1429	rdt200904290010479_e1	1	50384922	50385434	rdt200904290010479_e1_t1_L	syn2009040600203228	1	CAGTGGTCCCTCAGTAAATA	50384750	20	58.038	45	rdt200904290010479_e1_t1_R	syn2009040600201658	1	AGCTGTCACTCCTATTCAAA	50385269	20	58.257	40	520	34	CAGTGGTCCCTCAGTAAATAAATCTATTATTGTAAGTACAGCTAGTATGCTTCAAGGAAAGTGGCCAGAACAGAAAAAAAAGTATCTATCAAATTCTCCAAATAGGGCCAGGCTTTGATTATCTTGTACCAGAGCACTGGAACATCTATCCTTAAACAGAATTTCCCATACGTTCAGAAAGCCAATATTTAGATTCCTGAATAATCTTTATATAATAGGATGATAATTCAAACCAAATTAAAACCAGTTAACCATATGATTCTTCCTCCTACTCCTATATAGAAAATGTATTTTTAGTATAGCCTTACCTTCAAAATACAGACTCTGCCAGCTATATTAGTGAATATTATTAATCACCTTTTCAGAATTCCTTCAGAACTGTAGCGAGATTTTTGAGAA…			0	01_0050384922_0050385434_0050384750			--
1429	1429	rdt200904290010479_e1	1	50384922	50385434	rdt200904290010479_e1_t2_L	syn2009040600201233	1	ACTGATTCATGGTGTTGTTC	50385151	20	58.003	40	rdt200904290010479_e1_t2_R	syn2009040600203699	1	CCCTCCTTCTCTGACTTTTA	50385739	20	57.958	45	589	36	ACTGATTCATGGTGTTGTTCCTTGTTTTCTAAAGACACATGTTTAAACAAGCAGATTCCTTTACTGAAAGAATGCTAATTTGGTAGTTCACCGAGTGGATTTGAATAGGAGTGACAGCTTCGAAGACAGCCTTTAATTTGGTATACAAAACCAAAATTGTCAACTTTGGTTTGTTTAGCACCCTCTCCAGCACAAGCAGAGACATACAGTAGCATCTGAGCTTAAAGAAGAAGCTTATGGGGTTGAAAGCAGAAATACAATTCAGGCATAAATTTATAATTATGCATTCTTCTTAAATTCAGGCCCAAAAAATTTTTATTTGTAGAGAGCTTATGGGAATGAGGCAGGGAAATATAGAGAGAGACCAGAGATATTTGCCCTCATTTGACAGCAGTGTTT…			0	01_0050384922_0050385434_0050385151			--
1430	1430	rdt200904290010481_e1	1	50385462	50385744	rdt200904290010481_e1_t0_L	syn2009040600206180	1	GGGTTGAAAGCAGAAATACA	50385390	20	57.995	40	rdt200904290010481_e1_t0_R	syn2009040600206008	1	GGATGTTAAAAATCAGGGCA	50385947	20	58.053	40	558	41	GGGTTGAAAGCAGAAATACAATTCAGGCATAAATTTATAATTATGCATTCTTCTTAAATTCAGGCCCAAAAAATTTTTATTTGTAGAGAGCTTATGGGAATGAGGCAGGGAAATATAGAGAGAGACCAGAGATATTTGCCCTCATTTGACAGCAGTGTTTAATAGAAGTAAAACTTGTGGTTGTAAAGAGTGCTTATTAAATTCTTCATTTACACTACCTAATTAATTCTAGCATTTTAAATTAACAGTGAAACTAGTCCCTGCTGTACCATTCCATAGATGCAGCATATTTCCTCCATCCACCCGTTGTTCAGGTTTAATTGGCTATGCTAAAAGTCAGAGAAGGAGGGAGAGATAGGGCTGTGGGGAAATGGGGAAGGAGTGGGAATTGCTCTAGCG…			0	01_0050385462_0050385744_0050385390			--
1431	1431	rdt200904290010482_e1	1	50385870	50386092	rdt200904290010482_e1_t0_L	syn2009040600206803	1	TAAAAGTCAGAGAAGGAGGG	50385720	20	57.958	45	rdt200904290010482_e1_t0_R	syn2009040600209258	1	TTTTAACATTGCAGAAGCCA	50386160	20	58.204	35	441	47	TAAAAGTCAGAGAAGGAGGGAGAGATAGGGCTGTGGGGAAATGGGGAAGGAGTGGGAATTGCTCTAGCGGAGGACCTCCCCGAGGCCAACATTTGGGGTTAGGTCACAATGCAGGCTGGAAGAGGTGAGGTATATCACACCAGGCAAGTGGAGAGGCTGCAGCTGGTGGTTCAGAAGTCAGGGTAAATGACATCATGGGTATTTTTGTTGCCCTGATTTTTAACATCCTAGTCCCCCTTTTTCCTCCAACACCTCCTACAGATCTCAATGCATCTCGATCCTGTGAAGTTTACAAGGAGTTCTAAATATCCAGTGGGAGGATTGGGGGGTGGGAGGTGGCAAAGAGATAAGAATTCAAGATTAAGATTTTCCAGCCCCAACCACTCCCTAAGAGAATGT…			0	01_0050385870_0050386092_0050385720			--
1432	1432	rdt200904290010483_e1	1	50386760	50386849	rdt200904290010483_e1_t0_L	syn2009040600203601	1	CCATGGCTTTAAACAAGACT	50386620	20	57.989	40	rdt200904290010483_e1_t0_R	syn2009040600208982	1	TTGGAGTCCATGGGAATAAT	50387075	20	57.99	40	456	40	CCATGGCTTTAAACAAGACTCATGTGTATAAAGGGAGCAAAGATAACAATATTTATCATCCTCTGGGGATATAACTCAGCCTTTGTCTTCCTTCAGAGTAGAACCAAATTTACTGAAAATGCCAGTTTTAAGATACCTTGCTTTTGGACATCTCTGTTACTTATCTTCTCAGAGACATTACATTTTTCTTTTTCCAATTGGGAAAGGACACTCACCAGAATAATCCAGGTACCAGGGAGAAGAAAGGCATATCCTGAGTTGCTTTTGTGTACAGCCGTGACACATCATGGCATTGGAAGCTAAGTCTTTAGCTTTTCTTCTTCATCTACCTGCAGCCTCTGCTGCTGGGGAAAACAAAGGAAGTGTCATGTGACCCACAGAGTTCATGCAACCTAGAAA…			0	01_0050386760_0050386849_0050386620			--
1433	1433	rdt200904290010484_e1	1	50389972	50390035	rdt200904290010484_e1_t0_L	syn2009040600200006	1	AAAAACCCAGCCTCATTTAG	50389786	20	57.975	40	rdt200904290010484_e1_t0_R	syn2009040600202000	1	ATAAGGCAGACTCCAATTCT	50390191	20	58.012	40	406	38	AAAAACCCAGCCTCATTTAGGCATATCCAAGAAAATCCCAAGATATTGATTAGCTAAATGAACTTTTCTACATGCACATAAGACGGAAAGTGATTAGTGATGGGAAGAGTACAGCAAATGGTAGCATTTATCAGCATATTTTGCTGCTGATTTGGAAAATGTGCTTAGTACAATGTGATGTATCTCCTGATTTCAGAGGAAAATCAGGCAGATTCGCATCTGTCATTTTATTTACCACCTCCCTGCAGTCATACATATTCTACAAAGAAGAATAAAAGAGTTTTGATTTGTTGACTCGGGAAGAGGGGGTTGGCTATTGTTGGAGGTGAGTGGAAAATTTTTAGGTATGGAGAAGATTTGGCAGCCTAATGGGGTTGCAAAACAGGAGAATTGGAGTCT…			0	01_0050389972_0050390035_0050389786			--
1434	1434	rdt200904290010485_e1	1	50390478	50390642	rdt200904290010485_e1_t0_L	syn2009040600201394	1	AGAATTGGAGTCTGCCTTAT	50390172	20	58.012	40	rdt200904290010485_e1_t0_R	syn2009040600207628	1	TCCTAGTCTCAATCAACCAG	50390753	20	58.046	45	582	44	AGAATTGGAGTCTGCCTTATTAAGGGGAACTTGAAGAACGTCAGAACGTGTAGTGCAAACAGTAAACCATGTAATCATTGTGCTTCTTACACACTCATCAGGGGGAATCAGAGACTTTCCATCCTTTCTAATTAGGGCAGGTTGGCAGTTGAGTGGAGCTGTGAGGTTTAGGGTTTGTGCAGGTACATTATGCATCTTCTGACACAATTTTTTCCCAGGATGTCTGTAGTCAGGATTACAGACCAGGTATGGTTTCCTTTTGCCTCCTGGCTGTGTTCCCCTTCATCTTACCTTCCAAATCAGACAGTTCTGCCCTGCTTCCGAACTCAGATAACCGTAGGAAAGTATTCTCACATCCCAGAAGAGATGTCTCAAAGGATTTTTACCTAGGATGTGAAT…			0	01_0050390478_0050390642_0050390172			--
1435	1435	rdt200904290010486_e1	1	50390763	50390907	rdt200904290010486_e1_t0_L	syn2009040600206888	1	TAAGACCAATTCCCTGTTCA	50390628	20	58.163	40	rdt200904290010486_e1_t0_R	syn2009040600209119	1	TTTCAGAGAAGGGAAGGAAA	50391226	20	58.083	40	599	37	TAAGACCAATTCCCTGTTCACGCAGCCTTCTCTTCTTCCCCCAACACACACACACACACACACCCACACATTCACTCACTCACTCCTCCCTTCTCTGTAGAATGCCCTGGTTGATTGAGACTAGGAACTAAGGAGGAAGGTAATGTCAAACTGAAATTTCCACACATTATCTAAAAATGTAATTCATCAGCTTCAGGGTAGGAGGAAAGTGCTTTCTGAAATGTGTTAATGGGAAATTCATTTTCTTCTTGTCTTCTGTGAGGTGTAGTAGTGGTGATTTCTTTTTCCAATCTGCCCCCTCGCCCCCATTCCACATCTCCCTGACTGCTCTTAACTGATAAACTCTGTATCTGTGTTTATTCCTCGTAAGAACTAAAGATCATTAAGTTGCTTTTTCGT…			0	01_0050390763_0050390907_0050390628			--
1436	1436	rdt200904290010487_e1	1	50391042	50391176	rdt200904290010487_e1_t0_L	syn2009040600208852	1	TTCTGTGAGGTGTAGTAGTG	50390881	20	57.993	45	rdt200904290010487_e1_t0_R	syn2009040600200874	1	ACAAAACAGCAAGGTAGATG	50391409	20	58.003	40	529	38	TTCTGTGAGGTGTAGTAGTGGTGATTTCTTTTTCCAATCTGCCCCCTCGCCCCCATTCCACATCTCCCTGACTGCTCTTAACTGATAAACTCTGTATCTGTGTTTATTCCTCGTAAGAACTAAAGATCATTAAGTTGCTTTTTCGTTTTTTCTACAGTCCCAAAATTGAGCTTTGATAGGAGAAGATATTTCTAGTTTGGAGAGAAGATAAAATTCAGATAGAGATCATATATTTGTATAAGGTTTTTATATTTGTAAAACATTTTCAATCAACCAACAGTATTTATTTAGTGTCTACTCTCTCAGACCAAATAGATATTATTCCCTTTCCTTCCCTTCTCTGAAATTCTGTATCACAGTCTGTGAGGAGGTCAAAATGGATAAGTCATAGTTTGTGCC…			0	01_0050391042_0050391176_0050390881	contained by rdt200904290010486_e1_t0_L		yes
1437	1437	rdt200904290010488_e1	1	50395279	50395398	rdt200904290010488_e1_t0_L	syn2009040600208687	1	TTCAATAAGATGCTCCTCCA	50395207	20	58.019	40	rdt200904290010488_e1_t0_R	syn2009040600207491	1	TCATAAATCCCCTGCTTACA	50395663	20	58.01	40	457	36	TTCAATAAGATGCTCCTCCATTTACAGTGGGATTATATCCTGATACACCGTCATAAATTGAAAATATCATAAGTTGAAAATGCATTTAATACTCTGATAAACCCATTGTAAAGTCAAGAAGTCATCATAAATCCAACCATTGTAAGTCGGGGACGGTCTGTAGTTGAATATGTCAGGATAATTTCTGAGATTTTTTTTAAAATTAGGCCACTTCTATAAGTGGTAACATGATAAAGTGGAAGGATCCACTAAGTTCTTGTTCTCGGGCTAGCTATGGGACTTTTGGTGGATCAAGCCATTCTGTGCCTCAGGTTGTTGTGCATAAAATGGAGATAATACTGACTTTTCGCACCTTTCTGTGTGTTGTGAGATCAGATGATTTGCTAATGTGCTGGTAAA…			0	01_0050395279_0050395398_0050395207			--
1438	1438	rdt200904290010489_e1	1	50395690	50396171	rdt200904290010489_e1_t0_L	syn2009040600208346	1	TGTAAGCAGGGGATTTATGA	50395644	20	58.01	40	rdt200904290010489_e1_t0_R	syn2009040600202123	1	ATATTCCCTTAGCAGACACA	50396210	20	57.718	40	567	38	TGTAAGCAGGGGATTTATGAGGGTAAAACAAACCCTTAAACCCCCTGTGATAAGCTATCTTTCCTTCCTAGTCTGCCTTCCAGAAGTTTTGCTCAGTTATCTGCGTACATCTCAACAAAAGCTGATTAACTCTCTCAGACATCAGTGTCTAACTGTTATTAATGCTCAAGCTGATCAAATTACAATGCCACAGATCCTACTTGTGCTGTTAATATTAGATTTTGGATTCCGGTCTATAATGAATGATTTTTCCTCCATGCATTGGGAAAATTGGTTAGCAGAGTTCATAAGAAAGTTTAATTAGCAGGCTGTTTGTGAAAATAGCGGCTGTGAGTCATCATTCAGAATGAACTAACATTTCTCAGGCTTGAATTTGTTCTTTTGTTCCTTGAGCAGCCA…			0	01_0050395690_0050396171_0050395644			--
1439	1439	rdt200904290010490_e1	1	50399360	50399707	rdt200904290010490_e1_t0_L	syn2009040600207643	1	TCCTCTTTTGTTGCTAAACC	50399312	20	57.923	40	rdt200904290010490_e1_t0_R	syn2009040600200322	1	AAATTGCTCCAAATGACAGA	50399907	20	57.602	35	596	35	TCCTCTTTTGTTGCTAAACCCTCGTGGTTAACATCAGCTGCATTGCTGGAATCACCTGTTGGTTTGCATCCACTCTGGGTGGAATGTCTTGTCTATCTGACACCCAGACCTTTGTTTCATGTGAGAGTAAGCCAACCAAGAATTAGGAATTCTGGTTCATTTTTCTGGCTAGCTGGGAGTTTGCCAAAATCATCCTCTTTTTTTTTCAACCCTTGTTAAAAACATTTTTAAACGTGTGACTATTCTTTCCTGTCTTGTAAGAATATTCTGAACATAATTTAATTTAATGTTGCTTCGATTAAGAATCTTTCATTGCCCCAGGGTCATCAGTCTGAATACTCCTTCTTTTTGTATGATAAATGCTGAAGGTGAGATAGTTGTCACTGAGGCTTCTATTGT…			0	01_0050399360_0050399707_0050399312			--
1440	1440	rdt200904290010492_e1	1	50399747	50399927	rdt200904290010492_e1_t0_L	syn2009040600202333	1	ATGCTGAAGGTGAGATAGTT	50399671	20	58.026	40	rdt200904290010492_e1_t0_R	syn2009040600202900	1	CACATGTATAATCCCAGCAC	50400131	20	58.018	45	461	40	ATGCTGAAGGTGAGATAGTTGTCACTGAGGCTTCTATTGTCCTAGTGCACTACTTAGAATATCTTTTCCTTTTCAGTTTTTTTTTAACTAAGTACTTGATACCAGCTTTTATCTTACAAATTTCCTTTCTTTTCTGAACAAACAGAAGAAAAATCAAGTTCAGATTAGTTCAGTTTTTCGTTTATTGAGGTGTATTTTTGAAATGTGTATTTAAAGATCTGTCATTTGGAGCAATTTATTTTATATAACAAACCAAAAGGGTGGGGGAGTGGAAGACAAGAAAATACCTCCTTTGAGAAATAGTTGGTTGGCCTTTCTTTTGTTTGTTTTTTGAGACAGGGTCTCCCTCTGCCATGCAGCCTGGAGTGCAAGGGCAGGATCGTGGCTCCCTGCACCTCC…			0	01_0050399747_0050399927_0050399671			--
1441	1441	rdt200904290010493_e1	1	50400709	50400780	rdt200904290010493_e1_t0_L	syn2009040600200513	1	AAGATCCATGTGGGTCATAA	50400585	20	58.004	40	rdt200904290010493_e1_t0_R	syn2009040600201562	1	AGCAAGACTCTCTCTCAAAA	50400876	20	58.191	40	292	41	AAGATCCATGTGGGTCATAATAAGACTCACGCGCCCGCCCTTAAGGAACTTAGGGTCTATTGAGAAATACATTCAGTTCAACAAGCTTATATTAAATACCTACTGTAGGCCAGGCACTTTGCTTGTTGCCATCTTTATGCCACATGATGAGTACAAACATCTACTTAGGAAGCCAGAATATACCCTCTGGAAATAACCAAGGACTGGCCCAAGGTAATTTTAAATACTTTGGGAATTCGGGTCCTGGGTTTGTTGTTGTTGCGTTGATGTTATTTTGAGAGAGAGTCTTGCT			0	01_0050400709_0050400780_0050400585			--
1442	1442	rdt200904290010494_e1	1	50410149	50410404	rdt200904290010494_e1_t0_L	syn2009040600201842	1	AGTAGTTTTGAACCACACAC	50409965	20	57.866	40	rdt200904290010494_e1_t0_R	syn2009040600207707	1	TCTAGAAAGTGTTGAGAGCA	50410554	20	57.902	40	590	44	AGTAGTTTTGAACCACACACACATTGATACATGCAGTAACAACCATTCATCTGACCCTTTCTTGGGTGTGTTTGGGTAGATTTAAGCCTGCTGAAAGCAAGAAAGACCTCTCAGAATGGGCAGTGAAGGAGTCCCAGGATATGGAGTTGGCTGCAATTAACCTAGTATGTGGATTACTGCCATGCAGGTAATTTTGAGGTGACTGGGGATTTTATCATGCACTTTCAGAACAGGATTTCAGCCTGAACTAGGGGTTCTAACTTCCATAAAAATTCCTTACTCAACTCAGAAGTTTTCAACAGCAGCTACCCATCTGGCTGCCTCCTCAGGGGCTTTGTAGATGAGGGGAGTAACTGTTCGGTTTCTGGAGAATGATGGTTTTTAAAAAGCGAAAGAGCA…			0	01_0050410149_0050410404_0050409965			--
1443	1443	rdt200904290010495_e1	1	50411993	50412061	rdt200904290010495_e1_t0_L	syn2009040600200645	1	AAGTGCTTTAAAGTGTAGCC	50411645	20	58.008	40	rdt200904290010495_e1_t0_R	syn2009040600201558	1	AGCAACACTTTTTCTATGGG	50412234	20	57.989	40	590	37	AAGTGCTTTAAAGTGTAGCCATTATGTATAGCAGTTTTCTCTTGGAAAGTACATTCTGAATTATAAGTTTCCATCTCAAACTGCCAAGAATGCATTTCCTGCCCATGCATGATAACTGGTGACCATTCACACATGCCTGCTGGACAGGATTATTAGGGACTGGTCACAGTAAGGGTTGTAGGTCACCTGGGCACCAAGGGGCCAAATGCTCACTATAGTTTCTAAATTTTGGAGGCAGTCTTAATTTCATATCTCATTTTTTAATAAAGAGGATTCAATAAATGTAACTTTGATGATTTCCTTTTTATTTGTTCAACTTCCCATCAAAATAGACTCATAAATTGGGAACAAAAATACAGCTTGTTTTAATTTTCTGTTCTGAAAATACTGTTGCCATCC…			0	01_0050411993_0050412061_0050411645			--
1444	1444	rdt200904290010496_e1	1	50412208	50412272	rdt200904290010496_e1_t0_L	syn2009040600204711	1	CTTGCTACTGCTGATAAAGG	50412058	20	57.955	45	rdt200904290010496_e1_t0_R	syn2009040600203260	1	CATAGAACAAGAGGAGGACA	50412643	20	58.046	45	586	36	CTTGCTACTGCTGATAAAGGGAGAAGATGTAGCCATTTGGAAAAAAAAAGAAAGAGTAATAAAAAGATATTATTTCTGGAATACAGATACAGATACACTAGCTCTGGGCTCCAGACTGGATCCCTCAGGCCCTCCCAGCATAGCATTTCTCTTGGTCCCCATAGAAAAAGTGTTGCTATTTTTTGTGAATGCGTTTCATCTATTTTTTTCTAGGTACACTTAGCATACAGAACTGCAAATATAAAACCCATCACCAATATATGGCCACCAAAATTAAAACATAAAATTTTTCCTCATTTTACTCTCCCTTACTACTGAAATAGTTTCTAAAAGAAGTAAAGCTTGGGTTTTTTTATTTTCTACATAGAGATTTAATCCTCTACAGGACATGTTAAAAGA…			0	01_0050412208_0050412272_0050412058			--
1445	1445	rdt200904290010497_e1	1	50413414	50413512	rdt200904290010497_e1_t0_L	syn2009040600203325	1	CATCTGACCAGTTTCCTAGA	50413279	20	58.046	45	rdt200904290010497_e1_t0_R	syn2009040600207962	1	TGAAGAGGAAGGAGAGAATG	50413771	20	58.041	45	493	37	CATCTGACCAGTTTCCTAGAACTTATGCATAAGGTTTATCATTGAGATAATTGTTTTAAAAATATCCTTTAAAAGCAGCTCAACTTGGTGAATGTTTTTAAAAAGTGATTATAAGAATACTTTTGTACAGCAATTTTTAAAGCTTCTCATATATGCAAGGTAAATATGACTGAGAAATTTGCATGATGAAAATGTATTTAATTAGGTGAATTATTTAGCTAGGTTTGATGAGGTGACACCAAATTTCGGATAAATGATATTTTTAAACCAATGAAATTGGTCTCTGTATTTTTGTATTTGCAAAATGAAATTTCTGGGAACATATGGCAGGGTCTTGTAATTCACCTCCCCCTGCCCCCACCACACGTACACACACACACACACACACACACACACACA…			0	01_0050413414_0050413512_0050413279			--
1446	1446	rdt200904290010498_e1	1	50413959	50414529	rdt200904290010498_e1_t1_L	syn2009040600203403	1	CATTCTCTCCTTCCTCTTCA	50413752	20	58.041	45	rdt200904290010498_e1_t1_R	syn2009040600204953	1	GAACTTCCCAAGCAATGTTA	50414249	20	57.995	40	498	45	CATTCTCTCCTTCCTCTTCAGTTACTAATCCTGGCTGGTGAAGGGCATGTCTGGTAAAGTTTGCCCCTGTCTTTCTTCTTCTCACCCTGTTCTTCCAAAACAAAGGAATATCCTAATGGAAGTGTCATTTTGGGTTTTCCATTTGGGGTCAAATGCCATTGAGCTTTCTTGTGATTCTCTTTGCTCCATCCTATAACAAAGTCACCCATTTTCTCATCCAGAACCCAACTTGTTTTCCCAGGTTTCCTCCTACAACCAACACAAACACAGACATTTACCAGCAAAACAGAAGCTGTTGGAAAGATTTTTTGGCCGCTGAAATGGGCTCCTGTCACCAGGACATGGCAGGCTTTTTGCTGTATTATCTCCCAGCCCTGGCCCCCGTACTCCAAAGAGAGC…			0	01_0050413959_0050414529_0050413752			--
1446	1446	rdt200904290010498_e1	1	50413959	50414529	rdt200904290010498_e1_t2_L	syn2009040600200039	1	AAAACAGAAGCTGTTGGAAA	50414034	20	58.053	35	rdt200904290010498_e1_t2_R	syn2009040600202138	1	ATCAACTTGTCTGCAAAGAG	50414455	20	58.012	40	422	45	AAAACAGAAGCTGTTGGAAAGATTTTTTGGCCGCTGAAATGGGCTCCTGTCACCAGGACATGGCAGGCTTTTTGCTGTATTATCTCCCAGCCCTGGCCCCCGTACTCCAAAGAGAGCTTTATGTAATCAGTCTTTGCTGACATGTGACGTCCTGTCATTTTCCTCCCCTTCGGCTCTGCTGCCGCCCACAAATCAATAACATTGCTTGGGAAGTTCAGGCTGGTTTTGCAGCCACCCCAAGCTCTGTGTTTCTTAAAGGGTATGTCAGAAAATGTAAAGTTTCCTAATGATATTTCTGGCTGATGACACATGGCAGAGCTGATGGACTATTTATAATCAGTGGCACGATTGCAAGCACATTATTTTTATTTCACTTGGGGGGAGCCCTGTCACTTGCTA…			0	01_0050413959_0050414529_0050414034			--
1446	1446	rdt200904290010498_e1	1	50413959	50414529	rdt200904290010498_e1_t3_L	syn2009040600205779	1	GCTCTGTGTTTCTTAAAGGG	50414274	20	58.382	45	rdt200904290010498_e1_t3_R	syn2009040600203849	2	CCTGTAAAATTGAGGCAAGT	50414775	20	57.989	40	502	43	GCTCTGTGTTTCTTAAAGGGTATGTCAGAAAATGTAAAGTTTCCTAATGATATTTCTGGCTGATGACACATGGCAGAGCTGATGGACTATTTATAATCAGTGGCACGATTGCAAGCACATTATTTTTATTTCACTTGGGGGGAGCCCTGTCACTTGCTACCTCTCTTTGCAGACAAGTTGATGCCATCTCCACCTAAAGTAGCTAAATCCTCTTTTCAGAGTTTATTTGCACTCTTAGCTTTGTGTTAGGAGCTCCCCAGCTCTTTCCAGTAGAAACCCCCTCTCCTTTTTCTTTATTGTTCTTTGGCTCAGGGAATGATGAGGGTAAAGAATGATTTGTAGCAACTGCTTTGAATTCTAGCCATGCCTGCATCCTTAACTATACACATCTCCAGTCTT…			0	01_0050413959_0050414529_0050414274			--
1447	1447	rdt200904290010499_e1	1	50414588	50414658	rdt200904290010499_e1_t0_L	syn2009040600204368	1	CTCTTTGCAGACAAGTTGAT	50414436	20	58.012	40	rdt200904290010499_e1_t0_R	syn2009040600203849	2	CCTGTAAAATTGAGGCAAGT	50414775	20	57.989	40	340	44	CTCTTTGCAGACAAGTTGATGCCATCTCCACCTAAAGTAGCTAAATCCTCTTTTCAGAGTTTATTTGCACTCTTAGCTTTGTGTTAGGAGCTCCCCAGCTCTTTCCAGTAGAAACCCCCTCTCCTTTTTCTTTATTGTTCTTTGGCTCAGGGAATGATGAGGGTAAAGAATGATTTGTAGCAACTGCTTTGAATTCTAGCCATGCCTGCATCCTTAACTATACACATCTCCAGTCTTTGCTACTCAAGTCTTGCTACATCCCTCTGAATGTGGGTGTGGCTGGCATGACCGAGGCAATAGACACTGCTACTGTGTCCAGCACTTGCCTCAATTTTACAGG			0	01_0050414588_0050414658_0050414436	contained by rdt200904290010498_e1_t3_L	contained by rdt200904290010498_e1_t3_L	yes
1470	1470	rdt200904290010525_e1	1	50415347	50415451	rdt200904290010525_e1_t0_L	syn2009040600204516	1	CTGGTGTAAGAGGAACTGTA	50415193	20	57.979	45	rdt200904290010525_e1_t0_R	syn2009040600204194	1	CTCACCTCACTCTTCTGTAA	50415628	20	57.988	45	436	42	CTGGTGTAAGAGGAACTGTATACCAAAGGAGAGTTTTGACTCACTGCAGTGGGAAGTGTTGCCTCTATAAAGATACTGAGCATGCTCTCTCTCTCTCTCTTTCTCTCTGTCTGTCTCTCTCTCCCTTTCTCTCTCTCTTTTTAATATTTCCACAGGACAGAGTTTAGGGTATGGATTTGTTAACTATATTGATCCAAAGGATGCAGAGAAAGCCATCAACACTTTAAATGGACTCAGACTCCAGACCAAAACCATAAAGGTAAGAGGTGATGTGCTGGCTCCTGATTCAGGAGGCTCTGGTTAAATTTCATTCTGTTGATCTGGTAAATCCAGGCTATGTGGGGGCTGGAAGCAGTGTTCTTGATTTATTCAAAGAACATTTACCATCCACTATACTAA…			0	01_0050415347_0050415451_0050415193			--
1448	1448	rdt200904290010500_e1	1	50416350	50416617	rdt200904290010500_e1_t0_L	syn2009040600205988	2	GGATAGTCATACTCTGGGTC	50416221	20	57.986	50	rdt200904290010500_e1_t0_R	syn2009040600208524	1	TGTTTTGATTACCTTCCAGC	50416673	20	57.995	40	453	49	GGATAGTCATACTCTGGGTCCAGACTTCACCTATGGGATCCTTCAGGAGGTAGTGCTGTTTGCCTTGGGGGATTCCCTTGGGCAGCCGGTGGTGGTCTAGTGGATGGAGCCTGCCTCCTCCTCGGCCTTCCTTCCCTTTCTTCCCCTACCTCCAGGCAGCGTCCTGCTTAGGGGCAGCTGCCAGCCAATTAATGAGTCCCCATCTTTCATAGCCTATTAAACTGCAGGGAAGTGTCTCCTGGGCGCTCTTATCCTCACGACAGCAGGTCTGACGCAAAGTAGGACAAAAGAGAAACCTCTCCCAGAATGGAAATCTATAGATGGCACCAGCTCTCAGCATCTGAAAACACAAAACCAGAACTTTTTAGTCCAACAAAGCTACTTTTCCAACATCCAGCC…			0	01_0050416350_0050416617_0050416221	contained by rdt200904290010501_e1_t0_L	contained by rdt200904290010501_e1_t0_L	yes
1449	1449	rdt200904290010501_e1	1	50416640	50416698	rdt200904290010501_e1_t0_L	syn2009040600205988	2	GGATAGTCATACTCTGGGTC	50416221	20	57.986	50	rdt200904290010501_e1_t0_R	syn2009040600207261	1	TATGAGATCAGGGAAAGCAA	50416797	20	58.019	40	577	45	GGATAGTCATACTCTGGGTCCAGACTTCACCTATGGGATCCTTCAGGAGGTAGTGCTGTTTGCCTTGGGGGATTCCCTTGGGCAGCCGGTGGTGGTCTAGTGGATGGAGCCTGCCTCCTCCTCGGCCTTCCTTCCCTTTCTTCCCCTACCTCCAGGCAGCGTCCTGCTTAGGGGCAGCTGCCAGCCAATTAATGAGTCCCCATCTTTCATAGCCTATTAAACTGCAGGGAAGTGTCTCCTGGGCGCTCTTATCCTCACGACAGCAGGTCTGACGCAAAGTAGGACAAAAGAGAAACCTCTCCCAGAATGGAAATCTATAGATGGCACCAGCTCTCAGCATCTGAAAACACAAAACCAGAACTTTTTAGTCCAACAAAGCTACTTTTCCAACATCCAGCC…			0	01_0050416640_0050416698_0050416221			--
1450	1450	rdt200904290010503_e1	1	50416724	50416796	rdt200904290010503_e1_t0_L	syn2009040600208071	1	TGATAGAGGAGACTACTGGT	50416620	20	58.001	45	rdt200904290010503_e1_t0_R	syn2009040600201342	1	AGAAATTAATCCTCCTGCCT	50416947	20	57.997	40	328	35	TGATAGAGGAGACTACTGGTATAAGATAATCTTAGCTGGAAGGTAATCAAAACAAAAACAAAGCAAAACCTTTCTCTTTTTAGAATATGTGATTATCTTTCTTTCTTTTTTAAGCAGCTTTACTTTTGCAATTGAGTTTAGCTTATTTCTAAAGATGATTGCTTTCCCTGATCTCATACAGCCTGATACACAAAGATCCCAAAATGGACCTGATTCAGGCTCCTCAGTCTAGGCTTAGAATCATTTCCTATGAGTTCTCTAATGAGGAAATAATCAAGAGTTGTTTAATTATGGGGTAGTCCTCTGAGAGGCAGGAGGATTAATTTCT			0	01_0050416724_0050416796_0050416620			--
1451	1451	rdt200904290010504_e1	1	50416886	50416982	rdt200904290010504_e1_t0_L	syn2009040600208969	1	TTGCTTTCCCTGATCTCATA	50416778	20	58.019	40	rdt200904290010504_e1_t0_R	syn2009040600201907	2	AGTGGCCTTATGGAATACTT	50417255	20	58.003	40	478	38	TTGCTTTCCCTGATCTCATACAGCCTGATACACAAAGATCCCAAAATGGACCTGATTCAGGCTCCTCAGTCTAGGCTTAGAATCATTTCCTATGAGTTCTCTAATGAGGAAATAATCAAGAGTTGTTTAATTATGGGGTAGTCCTCTGAGAGGCAGGAGGATTAATTTCTTTCAAAGTAAAAACATACCTATTTTCATGCTTTAAGTAAAGACGGATGCTCATGTCACCTGACTCTTTGATGAGGCCACACTAGACTGAGAGCTGTATTTGTAGGTTTGATTGATTTTCTGTGCTATCCAGTTCAGCATTAGAATGTCAGATGTCTACTCTTCCCTTGACAGACACCCTGACCTTGAACTGAAAAAGGTACTTTTCTTTACAGTTTTCTTGAAACCCCA…			0	01_0050416886_0050416982_0050416778			--
1452	1452	rdt200904290010505_e1	1	50417033	50417096	rdt200904290010505_e1_t0_L	syn2009040600201479	1	AGAGGCAGGAGGATTAATTT	50416926	20	57.997	40	rdt200904290010505_e1_t0_R	syn2009040600201907	2	AGTGGCCTTATGGAATACTT	50417255	20	58.003	40	330	37	AGAGGCAGGAGGATTAATTTCTTTCAAAGTAAAAACATACCTATTTTCATGCTTTAAGTAAAGACGGATGCTCATGTCACCTGACTCTTTGATGAGGCCACACTAGACTGAGAGCTGTATTTGTAGGTTTGATTGATTTTCTGTGCTATCCAGTTCAGCATTAGAATGTCAGATGTCTACTCTTCCCTTGACAGACACCCTGACCTTGAACTGAAAAAGGTACTTTTCTTTACAGTTTTCTTGAAACCCCAACTCTTCTCCAGGGGCTTAGGATCAAATAATCAACTTTCCATTTTGCTTTTTTTTTTTTAAGTATTCCATAAGGCCACT			0	01_0050417033_0050417096_0050416926	contained by rdt200904290010504_e1_t0_L	contained by rdt200904290010504_e1_t0_L	yes
1453	1453	rdt200904290010506_e1	1	50417445	50417716	rdt200904290010506_e1_t0_L	syn2009040600203346	1	CATGCCATCAGATGCTTTAT	50417318	20	57.993	40	rdt200904290010506_e1_t0_R	syn2009040600201192	1	ACTATTCCTTCATGGGAGTC	50417885	20	58.104	45	568	37	CATGCCATCAGATGCTTTATCTAAGTGGATCTTAGAGACAAGGATCATTGATTATTTTCTTTCTGTAAAGAGTCAGTCTGCCTCCTTCCGTTATCTATATTCCTTTCCCCACCCCCTCACCCACCCTGTATCAAAACGCTGCCAACACATTTGCACCCAGCGGTAATGTGGGCTTCTGAGACACTGTAGGATTCAAAATGCACGATGCCATGGCTGAATCAATAATTTCCATTCTCCTCTACAAATGAAAATTTAATGTGCAAACCTGGGGACTTCAGCCCTTTCATTAAAGCAGTTTATTTGCTGTACTAAAAATTAAGTTTGAGTGATAGGTTCCTTTATTAACTTTTCTTCCCTTTTCTAAAGGGACACAATGTTTAAGGTAAAAATCATATTAAA…			0	01_0050417445_0050417716_0050417318			--
1454	1454	rdt200904290010507_e1	1	50417744	50417877	rdt200904290010507_e1_t0_L	syn2009040600204403	1	CTGAGACACTGTAGGATTCA	50417493	20	58.06	45	rdt200904290010507_e1_t0_R	syn2009040600208900	1	TTGACCAAAGTTCACAAACA	50417983	20	57.988	35	491	34	CTGAGACACTGTAGGATTCAAAATGCACGATGCCATGGCTGAATCAATAATTTCCATTCTCCTCTACAAATGAAAATTTAATGTGCAAACCTGGGGACTTCAGCCCTTTCATTAAAGCAGTTTATTTGCTGTACTAAAAATTAAGTTTGAGTGATAGGTTCCTTTATTAACTTTTCTTCCCTTTTCTAAAGGGACACAATGTTTAAGGTAAAAATCATATTAAAGGAAAGAAAAAAGCAAACCCCTTTTGTATGCTGTTTAATAGTCTCATCATTTATTAATTTTTTTAAATTGCTTTTTTGTCTTTCAGGCCACTGTTTACCTCTGCTTCAGTTTGCTTTGATAAGTGACATGAGATCTATCTCTTTGCTCTGACTCCCATGAAGGAATAGTTAACTT…			0	01_0050417744_0050417877_0050417493			--
1455	1455	rdt200904290010508_e1	1	50421982	50422174	rdt200904290010508_e1_t0_L	syn2009040600205822	1	GCTTAACCACTTCTCCATTT	50421822	20	57.694	40	rdt200904290010508_e1_t0_R	syn2009040600205647	1	GCCAAATAAAATCTCCCACA	50422366	20	58.053	40	545	51	GCTTAACCACTTCTCCATTTTCGCTTTATTCTTCTAATACCACTAACAGTGCCTCCGGGGGTCTTTCCACACTTGAGCTTTGCAGGTTCCAGTTTGCCCCTCCCACTTCTTTCTCTTGCCAGGGGTCGTCAGGGAGCTGCGCCTCCCCCTCTCCTCCCTGCATCCACCTGCCTTGCTAAGGGCCTCCATTCCGCTGAGGCATCTTTTCTTTGCATTCGGCATAAGCAATTATTTCTCCTATCACTGCTCTTAATGCTTCCTGGAGAGTTAGCAGATCATTTTTTGCTGATGGATATCACCCCACACAGAAATGATGGACTGCCTCCCTCAGTCTTGTTAATAGTAAAAAGGCATTTTCTCTCCTCCTCCATTACCGCTAGTCACAACCTGGGCGAGAAT…			0	01_0050421982_0050422174_0050421822			--
1456	1456	rdt200904290010509_e1	1	50423718	50423835	rdt200904290010509_e1_t0_L	syn2009040600202096	1	ATAGTGTGATCTTTCTGGCT	50423655	20	58.026	40	rdt200904290010509_e1_t0_R	syn2009040600201300	1	ACTTTAGGGATAGCACCATT	50423965	20	58.003	40	311	42	ATAGTGTGATCTTTCTGGCTTGGTAACCTTTCAGGGAAAGTAACAGTTTGTGCCAAGCACACGGCTTTTATTTCACTGTCTGGATTAGTGTGCCATAGTGGAAACATCCCAGAACATGGAATTATATCCCAGTTTGTCTCTTAGTTCAGCTGTGTGACCTTGGATAAGTACTTGATCTCACTGAGCCAGAGTTTGTCATCTGGAAAATGGAACTAATGATATCTTACTTGTAGGGAATCGTAGCTTACAGTGGATGCTCAAGAAATGCTCCCCAGGATGAAGATGATGGTGAATGGTGCTATCCCTAAAGT			0	01_0050423718_0050423835_0050423655			--
1457	1457	rdt200904290010510_e1	1	50425381	50425461	rdt200904290010510_e1_t0_L	syn2009040600206356	1	GTAGGTCCTTGAGAGGATTT	50425289	20	58.031	45	rdt200904290010510_e1_t0_R	syn2009040600202275	1	ATGAATACAACAGTCCCTGA	50425532	20	57.945	40	244	46	GTAGGTCCTTGAGAGGATTTGTTCCTAGAAGGCCCTGGCAGCATCAGAATCTGTTCCCTGATTCCATTCTCCTCATCTCCCCAGGGACTTGTCTGCTCTGGGGAGTTTGTATGCACTCAGAGAAAAGGGTGTTACAACAGATTGGGGAAAATCTGCAGCCTGATCTTCTGAAATGATTGGTTTGTGTGTGTGTGTCTCCTCTGCTAGACTAATAGTCCTACATGTCAGGGACTGTTGTATTCAT			0	01_0050425381_0050425461_0050425289			--
1458	1458	rdt200904290010511_e1	1	50425480	50425532	rdt200904290010511_e1_t0_L	syn2009040600200897	1	ACAACAGATTGGGGAAAATC	50425422	20	57.975	40	rdt200904290010511_e1_t0_R	syn2009040600207709	1	TCTAGAATGAAAAGGAGGCA	50425832	20	57.945	40	411	42	ACAACAGATTGGGGAAAATCTGCAGCCTGATCTTCTGAAATGATTGGTTTGTGTGTGTGTGTCTCCTCTGCTAGACTAATAGTCCTACATGTCAGGGACTGTTGTATTCATCTCTACACCCTTGGTGTCTAGCATAAGGCCTGATTATACAGCAAGTGTATCAAAGCCATTGTTTATTGAGCATTTACTGTGTGCCAGGCATTGTGCCTAGAAGTCTTAAATGCATTTTCTTGTTTAACCCTCAAACAGCTCTGTAACAGAGCTTCTAAACTATGTATTCAAGTGATGCAGCTCAGAAAGGTTAAGTGACTCACCCCATAGTCACACAGCTAATAACGGTCAGGTTTCAAGTCCACATCTCTCCAACCCCAAAGCACTTGCTCTTAATTGCTGCCTCCT…			0	01_0050425480_0050425532_0050425422			--
1459	1459	rdt200904290010512_e1	1	50430506	50430559	rdt200904290010512_e1_t0_L	syn2009040600203519	1	CCACTTCTTCCTCTTACTCA	50430206	20	57.973	45	rdt200904290010512_e1_t0_R	syn2009040600206538	1	GTGCAAAAGGAATTGAACAC	50430759	20	58.051	40	554	49	CCACTTCTTCCTCTTACTCAAAAAATAGTTCTGCTATTGACACACTTTGTCCCTTAAAGAACAGGGGTGGGAGAACCTTCTGTGGAGTGAAGCCCTGTCCAGACAGTCACATGGGGTTCTTAGTCCTTCAGCCCACACTGCAAATGCACACACTGGGACCCCCTATATAAAGGCCCCTCTACATCTCAGCCATGTGCTGAGAAGGAGCCCACAGAGGCCTCCCAGCCCACCCGTGAGTTTCTAGAAGATGGAGATACTGAAGGCAGCTGCCTCACTCCATCAGCAGGAGGAGGCCAGGGAGGCAGATTAGTCACTCACATCATTTTATCTGTTGAGTCAACATCTATTTTTAGGCATGGAACCCATAAAGGGACCTGGCATGTCTGTCATGGAAAGGGG…			0	01_0050430506_0050430559_0050430206			--
1460	1460	rdt200904290010514_e1	1	50430887	50431247	rdt200904290010514_e1_t0_L	syn2009040600206665	1	GTTCAATTCCTTTTGCACAC	50430742	20	58.051	40	rdt200904290010514_e1_t0_R	syn2009040600205583	1	GCAGTAGAGAGAGAGAAGAG	50431295	20	57.946	50	554	38	GTTCAATTCCTTTTGCACACATGCTTTTGTGTGCACGCACACACACACACACACACACACACACACACACACACACACACACTCTCACCCCTACAGTCTTAATAGGTCTTATGAATCAGTTGTATGGATTAAATAGAACTTCCAACTGAAAAACGCTAAGGCATATAGGTCTCTTCCTGTCCAACGTTGTCAGATGTGCTCTGAAATGACTGTTTTCATCATCTATTCTGAGCCATAACCACCCCAGAAATAGCTTTAGCAGGAAAGTGCTTTTGTTAGACTAGCTGTAAATTATATTTCAAATGTCTGATGTTGTTTTCTTAAAAAATAAATAAATAAGTAAATGAAAGTCTAAAATTAATGACTGCTGGGGTTTGCTTTGCTTATGTGTACTGCTAC…			0	01_0050430887_0050431247_0050430742			--
1461	1461	rdt200904290010515_e1	1	50431327	50431552	rdt200904290010515_e1_t0_L	syn2009040600204356	1	CTCTTCTCTCTCTCTACTGC	50431276	20	57.946	50	rdt200904290010515_e1_t0_R	syn2009040600207805	1	TCTGAAGATTTACCTCCTGG	50431717	20	58.032	45	442	42	CTCTTCTCTCTCTCTACTGCCCTTTCCCTCCCTCCTTTCCATCTTGCCCCCATTTTATTTGTTGTGGTTTTTATCTGCCCTGCTTCAAAGTTAGAGGCGACTGGTCCTTGCAGATGTGACGACAAGGTCACATATCCAGTTTCGCAAGCAGATGTTCATTCAGCCCTATTTCACCAGCACTTTGTCATTTGGTGAGAGCAGACCTCATGGGAACAGACTGGAGCAACACAAAGGATGGAACATAAAAAAATCTTGCAGAGAACCTGATTGCTTTTATGTATTCAGGAAGAAGGGGATGGGGGTAGGGAGGGTGGCAAGGAGAGAAATGTGCAGAGCAGAATTTCATGAGGTTTTTTTTTTTTTTCTGGTTTATTCAAAGATTATTATGTGTTGGATACA…			0	01_0050431327_0050431552_0050431276			--
1462	1462	rdt200904290010516_e1	1	50431626	50431813	rdt200904290010516_e1_t0_L	syn2009040600203051	1	CAGAGAACCTGATTGCTTTT	50431531	20	57.998	40	rdt200904290010516_e1_t0_R	syn2009040600206636	1	GTTACAACTCATGGTGTCAG	50431929	20	58.107	45	399	38	CAGAGAACCTGATTGCTTTTATGTATTCAGGAAGAAGGGGATGGGGGTAGGGAGGGTGGCAAGGAGAGAAATGTGCAGAGCAGAATTTCATGAGGTTTTTTTTTTTTTTCTGGTTTATTCAAAGATTATTATGTGTTGGATACAGTAAATCATCTATACACCCACTTCCAGGAGGTAAATCTTCAGAACTCCATGTGTGGGTAGCTCTGCATTTAACAGCTGCCATACAGTAGCTATTTTGTTCTGCACTTAGAGACCCTTATCTGTGCATTTGTTTTAAGTTATTGTCAACTCTCCTGTTGTTCCTCTATTGTTGTTCTCCTGGTTCTCATTACTATTACAAGGGTAGCTAAAAATCTGAACTACTGAGTGATTTAAACTGACACCATGAGTTGTAAC			0	01_0050431626_0050431813_0050431531			--
1471	1471	rdt200904290010526_e1	1	50432023	50432177	rdt200904290010526_e1_t0_L	syn2009040600207564	1	TCCAGGAGGTAAATCTTCAG	50431697	20	58.032	45	rdt200904290010526_e1_t0_R	syn2009040600204350	1	CTCTTATGAGTAACAGGGCT	50432243	20	58.118	45	547	43	TCCAGGAGGTAAATCTTCAGAACTCCATGTGTGGGTAGCTCTGCATTTAACAGCTGCCATACAGTAGCTATTTTGTTCTGCACTTAGAGACCCTTATCTGTGCATTTGTTTTAAGTTATTGTCAACTCTCCTGTTGTTCCTCTATTGTTGTTCTCCTGGTTCTCATTACTATTACAAGGGTAGCTAAAAATCTGAACTACTGAGTGATTTAAACTGACACCATGAGTTGTAACGGTAGATGAGGGGCTGTCATCTTGGTTGTGGACTCAGCATCTACTCTGAGGGTGATTGCCTATAATGGAATTAGCTCCTCTTGCCTTTTCCTAGGTCTCATATGCCCGTCCGAGCTCTGCCTCAATCAGGGATGCTAACCTCTATGTTAGCGGCCTTCCCAAAACC…			0	01_0050432023_0050432177_0050431697			--
1472	1472	rdt200904290010527_e1	1	50433819	50434045	rdt200904290010527_e1_t0_L	syn2009040600205440	1	GATGTTTACCAGTTTGGTGT	50433764	20	57.923	40	rdt200904290010527_e1_t0_R	syn2009040600201221	1	ACTCTTGTTGAAACTGAACC	50434341	20	57.859	40	578	50	GATGTTTACCAGTTTGGTGTGTTCACTCTTTACAAAGGCTCTTTCTCTTTCCCCAGGAGTGTCCAGAGGGGTGGGATTCATCCGCTTTGATAAGAGGATTGAGGCAGAAGAAGCCATCAAAGGGCTGAATGGCCAGAAGCCCAGCGGTGCTACGGAACCGATTACTGTGAAGTTTGCCAACAACCCCAGCCAGAAGTCCAGCCAGGCCCTGCTCTCCCAGCTCTACCAGTCCCCCAACCGGCGCTACCCAGGTCCACTTCACCACCAGGCTCAGAGGTTCAGGTAGGCATGCCCAAAGAGGAAGAAGCCCTGCTACAGGGGTTCATAGCTGGGCAAGAGCCAGGGAAGCCCATGGTCCTGACAAATGGGGCAAGGGTAAAAGCTTCCACCCCCAGGAAT…			0	01_0050433819_0050434045_0050433764			--
1463	1463	rdt200904290010517_e1	1	50434929	50435086	rdt200904290010517_e1_t0_L	syn2009040600205121	1	GACCTTGACTGGTCTCTATT	50434697	20	58.045	45	rdt200904290010517_e1_t0_R	syn2009040600202253	1	ATCTTTTCTGTTAGCCTTGC	50435265	20	58.074	40	569	38	GACCTTGACTGGTCTCTATTATACAAGAGATAAAAATATGTTTGACTTACCCATGATAAATTCTAAACAATTACTTTATTCCACACCACAGCCCAGCTTCCCTTTGATGAAAATGTTTTTCTCTTTGAGAAACTTCACATGGGAAATAGTAGGTCCTTCTATCTAGGATAGTATGCTCCATCTGGCTACATGAGGAGAAAAATCATCCTCTTTCGTGTCCTCCTATGCCCTGTGAATTTGAAATGGTTAATGATTTCATGAAGAGTCCAAGTCATCTAATTTTTATTTTGCTTGAGAGCACATGCAGTATTTATGTAAAAAGCCTCTCCAGCAGACTTCTAATGGTGGAAACTATCGTTACTACTGCCCTATGGTGTGAATAGCTTGTCCCCAAGTAAG…			0	01_0050434929_0050435086_0050434697			--
1473	1473	rdt200904290010528_e1	1	50435687	50435726	rdt200904290010528_e1_t0_L	syn2009040600207950	1	TGAACAATTTAAGAAGCCCC	50435349	20	57.98	40	rdt200904290010528_e1_t0_R	syn2009040600200336	1	AACAAAATCAACTGAGGTCC	50435894	20	57.917	40	546	38	TGAACAATTTAAGAAGCCCCCGCTTTGAACAATTTCACTACAATATAAAACAAAATCCACACAAATGTTCTGAGAGGTGGGGGGAATGGTATTAATTCAGACCTTGAAAGAAAGGGAGACTCATTAGACACTTGCTTTAAACTCTAGCAATGACCTGAACATGAATTACTTGCAGTTAGAGACAGAAAAGGGGGAAACTACCGGTGGATAGACTCCTAAGCAGTGGGGAAAGTTGTTGAGCTTTTCTTCTTTGAAAATGGAGCATTCTTATTAATAGTTCCATTGAGCGATCTTGCCATCTGTGAGGCATTAACCCAGAGACCCTCCTTCTCTTTGCAGGCTGGACAATTTGCTTAATATGGCCTATGGCGTAAAGAGGTAATTAAAACTCCACAGATT…			0	01_0050435687_0050435726_0050435349			--
1464	1464	rdt200904290010518_e1	1	50436049	50436230	rdt200904290010518_e1_t0_L	syn2009040600208532	1	TTAAAACTCCACAGATTGCC	50435731	20	57.995	40	rdt200904290010518_e1_t0_R	syn2009040600205535	1	GCACACAGATACACTTCATT	50436312	20	57.798	40	582	39	TTAAAACTCCACAGATTGCCAGATGTCCATGTTGGCACAGACTGGGGCTAGAATTTTTTTTTTTTAATTCACTAACTTTACTTTAAAAGAAAAAAATTCTTCCTTTTTCTTCCACCAGCATGTCAAATTCTTAATTTTAATTTCGGACCTCAGTTGATTTTGTTTCTTTTAGGGCACACAAAATGTATTTGTGTGTTTCACTTTTTCTTTTATTTGCAGGTGGGCTTCTCCTATGGTTCAGGTGCCACAGCTACCAAGCCCTTAATAATCTGGTCCTTTGAATGGCTCCCCTAAGGGGAAAGGCTCCGACTCTTTGCTGGCTGGTTTTGCAAACTTGCAGAGCAAACTGTTTTGCATTAGCAATGCCAAGATTCAGTTAAGAGGGCAGATTCCAGCAAA…			0	01_0050436049_0050436230_0050435731			--
1465	1465	rdt200904290010519_e1	1	50436293	50436397	rdt200904290010519_e1_t0_L	syn2009040600202493	1	ATTCAGTTAAGAGGGCAGAT	50436101	20	58.012	40	rdt200904290010519_e1_t0_R	syn2009040600204407	1	CTGAGCAAGATGATGAAGAC	50436619	20	57.963	45	519	42	ATTCAGTTAAGAGGGCAGATTCCAGCAAATCAGAATTAGAACATTTTGCTAATTGTGGTTGACAATCTTATGATTTTTCAGTAGAAAAATTAGATTTTGGACTACCAGCTCTGGCCAAAGGATAAACAAACACGTGGATGACTTTCTAACTCCTGCCCCCACTTCAGTGTGCATTTCAGAGCACATCCTGAGAATGAAGTGTATCTGTGTGCACCTCAACCAGGGGTTTCTTTTGTTACAGGTTTTAACAGTTCTTATAAATCCTCCCTTGGTTATATGTTATGTGTGTTTTAAACTTGCTGTTCCTGTCACTGAAAGGCTTTTTGTGGGGTTGGGGGCCCAGAGTCAAGGCTTTTGGGGCTCTCTGAATGCAGATTCAAAGTTTTCCAGACCCAGTAT…			0	01_0050436293_0050436397_0050436101			--
1466	1466	rdt200904290010520_e1	1	50436530	50436650	rdt200904290010520_e1_t0_L	syn2009040600208540	1	TTAAACTTGCTGTTCCTGTC	50436391	20	57.937	40	rdt200904290010520_e1_t0_R	syn2009040600206658	1	GTTATCCTCATTGATGCTGG	50436834	20	58.012	45	444	46	TTAAACTTGCTGTTCCTGTCACTGAAAGGCTTTTTGTGGGGTTGGGGGCCCAGAGTCAAGGCTTTTGGGGCTCTCTGAATGCAGATTCAAAGTTTTCCAGACCCAGTATGAAATCTGAATCTTGGAAAGTTGGGTGTGTGATGTCACTGTGTCCATGAGATTCCCATATGTGCTTCTGATAAGCTCCACTGCACTGCTAGGGACATAGTGTCTTCATCATCTTGCTCAGTAGAGCTGCACACTTTAATTCCCCTTCCTACAGTCAAGGGAAAGAGATGTAGTCTTTAATAGTCCACATCACACCCCCAGTTCTTTCACTGGCCATCCATGGTAAGTACCCTGACTCTGGGAACTGGTGCATGGTAGAGGAAGTAACCTGACTGCAGACTTCACTATCAG…			0	01_0050436530_0050436650_0050436391			--
1467	1467	rdt200904290010521_e1	1	50438120	50438171	rdt200904290010521_e1_t0_L	syn2009040600200092	1	AAAATTAGTCAGGCATGGTG	50437814	20	58.062	40	rdt200904290010521_e1_t0_R	syn2009040600205688	1	GCCCTATTACAACTGCTTTT	50438229	20	58.066	40	416	38	AAAATTAGTCAGGCATGGTGGTGCGTGCCTGTAGTCTCAGCTACTCAGGAGGCTGAGGCAGGAGAATCACTTGAACCCGGGAGGCAGAGGTTACAATGAGCCAAGATAACGCCACTGCACTCCAGCCTGGGTGACAGAGTGAGACTCCATCTCAAAAAAAAAAGAAAGAAAGAAAGAAAGAAAAAAAAAGAAAAAAGTCCCTATGTAAGTTTGATATGAAACAAAACATTAACAAATATTGTTCTGCTATAGGCACTGGTAACCTAATTGTTTCATCTGGTACATCCCTCACAAATTACACAAGGATTTATTTCATCAGACAGTGAATAGAATTTAAAGGGTCATTTTTTCTTTTCAGGATTGCACAAAAACTGAGAAGATTTCTAAACCTAATACAAA…			0	01_0050438120_0050438171_0050437814			--
1474	1474	rdt200904290010529_e1	1	50439109	50439641	rdt200904290010529_e1_t1_L	syn2009040600201420	1	AGACTCTCCTGTAAACACTC	50438992	20	57.986	45	rdt200904290010529_e1_t1_R	syn2009040600207787	1	TCTCTCTTTCGTGTATGTGT	50439525	20	57.993	40	534	49	AGACTCTCCTGTAAACACTCACTCAGCCCTCTGCCCCATGTCTGTGTCTGTGCATCTGTGTGTTATCCTTGGTCAGACTGATGTCTGGACCAGTCCCCCCTTCTGCTTGTCCCCCCAGGTTCTCCCCAATTACCATTGATGGAATGACAAGCCTTGTGGGAATGAACATCCCTGGTCACACAGGAACTGGGTGGTGCATCTTTGTCTACAACCTGTCCCCCGATTCCGATGAGAGTGTCCTCTGGCAGCTCTTTGGCCCCTTTGGAGCAGTGAACAACGTAAAGGTGATTCGTGACTTCAACACCAACAAGTGCAAGGGATTCGGCTTTGTCACCATGACCAACTATGATGAGGCGGCCATGGCCATCGCCAGCCTCAACGGGTACCGCCTGGGAGACA…			0	01_0050439109_0050439641_0050438992			--
1474	1474	rdt200904290010529_e1	1	50439109	50439641	rdt200904290010529_e1_t2_L	syn2009040600207755	1	TCTCCCCAATTACCATTGAT	50439112	20	57.99	40	rdt200904290010529_e1_t2_R	syn2009040600200339	1	AACAACGACAGCTATGAAAG	50439710	20	58.107	40	599	42	TCTCCCCAATTACCATTGATGGAATGACAAGCCTTGTGGGAATGAACATCCCTGGTCACACAGGAACTGGGTGGTGCATCTTTGTCTACAACCTGTCCCCCGATTCCGATGAGAGTGTCCTCTGGCAGCTCTTTGGCCCCTTTGGAGCAGTGAACAACGTAAAGGTGATTCGTGACTTCAACACCAACAAGTGCAAGGGATTCGGCTTTGTCACCATGACCAACTATGATGAGGCGGCCATGGCCATCGCCAGCCTCAACGGGTACCGCCTGGGAGACAGAGTGTTGCAAGTTTCCTTTAAAACCAACAAAGCCCACAAGTCCTGAATTTCCCATTCTTACTTACTAAAATATATATAGAAATATATACGAACAAAACACACGCGCGCACACACACACA…			0	01_0050439109_0050439641_0050439112			--
1261	1261	rdt200904290010293_e1	1	55304619	55307368	rdt200904290010293_e1_t1_L	syn2009040600201432	1	AGAGAAAAGAACAGCAACAG	55304460	20	57.94	40	rdt200904290010293_e1_t1_R	syn2009040600203984	1	CGTATCATCAGACTTACCCT	55304865	20	57.915	45	406	42	AGAGAAAAGAACAGCAACAGGCTCAGAGGACCCACAGTCCCCTTTATTAGTGTAAAGTACTAAGAGGAATCAACAGCATTTAGCACCAGGCACAGGCTCGTGTTCCCCCGCCCACTACGGCTGTGTTCTGATATATGAAGAATGGCGGCAAGACTCCAACTCTGTTTTTGAAAAATTTATTTTATACTCTTAGAAGCTAAGAACTTTGCCACACATGAACCAAATTTAGAATTAAGGTTCTTCCCTAGTGTATCTACTTCCTTTTGAAATTTTATAAACAAGATTTTATACACAAGAGGTAGCAGAGGAAAATTCCAGTCTGCTTGTTCCAAGCTCAGAAGGTAACTGCACACACCTCGATGTTAGCAGGGAAGGTGGGGCAGGACAGGGTAAGTCTGA…			0	01_0055304619_0055307368_0055304460			--
1261	1261	rdt200904290010293_e1	1	55304619	55307368	rdt200904290010293_e1_t2_L	syn2009040600204047	1	CTAAGAACTTTGCCACACAT	55304656	20	58.003	40	rdt200904290010293_e1_t2_R	syn2009040600207991	1	TGACAGTTATGACAGGCTTA	55305170	20	57.966	40	515	42	CTAAGAACTTTGCCACACATGAACCAAATTTAGAATTAAGGTTCTTCCCTAGTGTATCTACTTCCTTTTGAAATTTTATAAACAAGATTTTATACACAAGAGGTAGCAGAGGAAAATTCCAGTCTGCTTGTTCCAAGCTCAGAAGGTAACTGCACACACCTCGATGTTAGCAGGGAAGGTGGGGCAGGACAGGGTAAGTCTGATGATACGGCACTCTAGTTCCTAAAACTGACTGTAGTTGTCAGTGACCGTGTGAGGACTCCAGGAGAAGTCGTGGTGAGATGCCCGCTGGGATGCTTGTTTTCTTTCCCAGGATGCCTTCAACGGGCAGAATCGGCCATCTTAAGATCGGCCTCACTAAGGGAGCTTCTTGAGAACACACAGCATTATTGAGTTAAT…			0	01_0055304619_0055307368_0055304656			--
1261	1261	rdt200904290010293_e1	1	55304619	55307368	rdt200904290010293_e1_t3_L	syn2009040600208564	1	TTAATTGTGCAATTCCTGCT	55305050	20	57.976	35	rdt200904290010293_e1_t3_R	syn2009040600203418	1	CATTGGTTTTGAGTACGTGA	55305593	20	58.029	40	544	43	TTAATTGTGCAATTCCTGCTCTGTTTGCAGACCATTTTGAAAGGTTTATAAAAACATCTTCATCCAAAAAATTGGCAGTAAAAATGACAACTCTTCCAAGGTAAGCCTGTCATAACTGTCACTGTTGTACTACATTAAAAAAAGTCATCAGCAGGTTCATTGACTGTAGCTGTCAGCAATCAAGTGGTTACCAGCAAAGTGAAAACGATGGTCATTGCAGCAACAATATAAGCAACATGATCTGAAGCGTATAATATACACGGTGGACGATCCTGATGAAGCTTTACAGTGAGGACGGCAGGTGCTAGGGGTGCGGAAGGCGTTGTTTCCATAGGAAATAAGGGGACTAGAAGTGGCAATTTCACTCCTGATTTTGGGCTCCTGAGAGTGCAGTCGCCA…			0	01_0055304619_0055307368_0055305050			--
1261	1261	rdt200904290010293_e1	1	55304619	55307368	rdt200904290010293_e1_t4_L	syn2009040600206899	1	TAAGCCTGTCATAACTGTCA	55305151	20	57.966	40	rdt200904290010293_e1_t4_R	syn2009040600209028	1	TTGTCAAACACACTGAGAAG	55305726	20	57.876	40	576	46	TAAGCCTGTCATAACTGTCACTGTTGTACTACATTAAAAAAAGTCATCAGCAGGTTCATTGACTGTAGCTGTCAGCAATCAAGTGGTTACCAGCAAAGTGAAAACGATGGTCATTGCAGCAACAATATAAGCAACATGATCTGAAGCGTATAATATACACGGTGGACGATCCTGATGAAGCTTTACAGTGAGGACGGCAGGTGCTAGGGGTGCGGAAGGCGTTGTTTCCATAGGAAATAAGGGGACTAGAAGTGGCAATTTCACTCCTGATTTTGGGCTCCTGAGAGTGCAGTCGCCAGCGATGATATCCCAGTGTGGATCATCGCCAGCATTTCAAGGTCATGTCCCACACAATCTCTTGGTGAGGATGTGGGCGGAGAGAAGGTGAGAATAGGGTAG…			0	01_0055304619_0055307368_0055305151			--
1261	1261	rdt200904290010293_e1	1	55304619	55307368	rdt200904290010293_e1_t5_L	syn2009040600207410	1	TCACGTACTCAAAACCAATG	55305574	20	58.029	40	rdt200904290010293_e1_t5_R	syn2009040600204227	1	CTCATTTATACCAGCTCCCT	55306127	20	58.178	45	554	47	TCACGTACTCAAAACCAATGGTAGAACATCACATTTCAAACTGCAAGACCATTGGAACCGTCTGAAGTTTGCCACTCGCCTCTGTCCGTTTCTCTAAGGGTACAGTTCTGCTCTTAAGTGCTGGCCCTTCCATCTTCTCAGTGTGTTTGACAAAGGCCACTGCCAACCTCCAGCAAGTCACAGAATAACAATGAAGTCTGACAGCACAGAAACCCTCACTGCCAGAGAATGAAAAGACTGGGCCATGGCGAGAGCACAGTAATGAGATGCCATCTGCCTGGCCACATGCCCACACAATGCCACAGCAGCCAGACAGGCACTTCAGGGCTGGCTGCGCCTCTGTGACTTGGCAAATCTGACAGTGAAAACCTGGCACTTCCTAAGGCTCCCTAGTTCTGT…			0	01_0055304619_0055307368_0055305574			--
1261	1261	rdt200904290010293_e1	1	55304619	55307368	rdt200904290010293_e1_t6_L	syn2009040600203530	1	CCAGAGAATGAAAAGACTGG	55305795	20	57.792	45	rdt200904290010293_e1_t6_R	syn2009040600201114	1	ACCCTTGGTATTGGTTGTAT	55306358	20	58.223	40	564	41	CCAGAGAATGAAAAGACTGGGCCATGGCGAGAGCACAGTAATGAGATGCCATCTGCCTGGCCACATGCCCACACAATGCCACAGCAGCCAGACAGGCACTTCAGGGCTGGCTGCGCCTCTGTGACTTGGCAAATCTGACAGTGAAAACCTGGCACTTCCTAAGGCTCCCTAGTTCTGTGCATGGTGAGATGAAAATAAGGCAGGACCTGTAACTAAAGGCAAAACAGGGCCGAAAATGTGAGCAATTCAAAATACAAAATGTACAAAATATATATGAAATATGTGGGTGTAAACCTCTCCCCCACACCATAAAAGGGAGCTGGTATAAATGAGTGAATGGTGCTATACTTTGGAAATACGACTAAATGGATGGTTATTCAATTGCTTTATATTTATTTC…			0	01_0055304619_0055307368_0055305795			--
1261	1261	rdt200904290010293_e1	1	55304619	55307368	rdt200904290010293_e1_t7_L	syn2009040600201768	1	AGGGAGCTGGTATAAATGAG	55306108	20	58.178	45	rdt200904290010293_e1_t7_R	syn2009040600208087	1	TGATGAAAGGTTACCAGGAT	55306696	20	57.93	40	589	31	AGGGAGCTGGTATAAATGAGTGAATGGTGCTATACTTTGGAAATACGACTAAATGGATGGTTATTCAATTGCTTTATATTTATTTCTGGGAAAATAAATCTTAAACCTTGACTGACTTTTCAGTGTTAATTAGTCATGTTGAGGAGAAACAAATTCTCAAATTCCTTCTCTGCATTACAATAACTATGAAACTCACAAGCAGTGTGTACCAACTCAAATAGTTAACTTCATATACAACCAATACCAAGGGTTTCAGTAATTATGTTTTAAGCAAAAGCAAACGATTGCAGATCACATGATTTAAGACTACAGTTTATTCAATATGTCTCCAAGCATTAAAAAGATAATTCTGTGAAGTTAAACTCAGTAAAATTATATCTTAAAGTGCTTTTATTTTGC…			0	01_0055304619_0055307368_0055306108			--
1261	1261	rdt200904290010293_e1	1	55304619	55307368	rdt200904290010293_e1_t8_L	syn2009040600202016	1	ATAATGCACCCTGTACTTCT	55306564	20	58.018	40	rdt200904290010293_e1_t8_R	syn2009040600200194	1	AAAGCTGTTGCTTTCTCTAC	55306981	20	58.016	40	418	30	ATAATGCACCCTGTACTTCTGGAGAACACAGCATTTTCAAAATTGCTCTTTTCAATCTAATTATATCAGAAAAATATCTTCAAGAGCTTAGTATTTCCCAATTTTTGATCCTGATCCTGGTAACCTTTCATCAAGATCCAAGCTTATGCATAGGGTTCTCATCTAGACCCATCTGAAATTCTATACAAATAGGGAGACATATTAAATACAAAGGTCTGTGTAAATTGACTTAATTACTATTTTACAATGAAAAGGAATTTTATTACATCTTTACATCATTTTAAATTGGATATTCCTGTTTAATATTACTGCAAGATTAAAAATTTGCCCCCACATATCTAAAAGCAGCTTGCTTTTTCTTAAAATATAAAAACCAAAGGAATTTCTTTTGTAGCATCG…			0	01_0055304619_0055307368_0055306564			--
1261	1261	rdt200904290010293_e1	1	55304619	55307368	rdt200904290010293_e1_t9_L	syn2009040600208081	1	TGATCCTGGTAACCTTTCAT	55306675	20	57.93	40	rdt200904290010293_e1_t9_R	syn2009040600202156	1	ATCAGAATCTCGAACCCTTT	55307243	20	58.329	40	569	38	TGATCCTGGTAACCTTTCATCAAGATCCAAGCTTATGCATAGGGTTCTCATCTAGACCCATCTGAAATTCTATACAAATAGGGAGACATATTAAATACAAAGGTCTGTGTAAATTGACTTAATTACTATTTTACAATGAAAAGGAATTTTATTACATCTTTACATCATTTTAAATTGGATATTCCTGTTTAATATTACTGCAAGATTAAAAATTTGCCCCCACATATCTAAAAGCAGCTTGCTTTTTCTTAAAATATAAAAACCAAAGGAATTTCTTTTGTAGCATCGTAGAGAAAGCAACAGCTTTATGCTCACTCTTGTATGTTCGTGTAACAAAAAAGTCTGCCACTGGCTCTATTTCCGAAAATCTCCACAGAAATGTGAATCCACATATAGACC…			0	01_0055304619_0055307368_0055306675			--
1261	1261	rdt200904290010293_e1	1	55304619	55307368	rdt200904290010293_e1_t10_L	syn2009040600204701	1	CTTGAGAAATACACGATCCG	55307160	20	58.063	45	rdt200904290010293_e1_t10_R	syn2009040600206183	1	GGGTTGTTTCACTGACTAAA	55307588	20	57.558	40	429	39	CTTGAGAAATACACGATCCGCCCAAGTCACAGCAGCTTTCCCAGTCCAATCTCCAGGCTCTTCCAAAGGGTTCGAGATTCTGATTCCAAGAAGGTGCTGAGCATCCAGTATTGTGTCTTGACTCCTCTCAGGCTGGGCATGTTCCTCTAGGGATCAACATCATCAAGGTCACTTCTCAACTCACCAATCATCATGGGAGATTCTGAACCCTGCAGAAAAGAAAAGGAAGTTAAAGTTCATACGGTTAGAGAAAAGGTTTTCTATGCTGACTTGTGTTCTGCAATTTAAACATGTCTTCATCTGGCAACTTAATGCAATGTTTATCAAAGGGTAATAAAATGTGATAACTATTACATCTAATATTTGACAATTCATGATTATGTAAAACATGTACATTTC…			0	01_0055304619_0055307368_0055307160			--
1262	1262	rdt200904290010294_e1	1	55310074	55310185	rdt200904290010294_e1_t0_L	syn2009040600204203	1	CTCAGCTGTGGAAATTCTTT	55309997	20	57.998	40	rdt200904290010294_e1_t0_R	syn2009040600206709	1	GTTGAAGATGAGAACAAGCA	55310480	20	58.018	40	484	46	CTCAGCTGTGGAAATTCTTTTTGGAAAGCTTAAGAGCAAGGCTGCCCTTTGCACACAAGGACATGCTGACCGTTATACCTGCTGTAGATGCCTGTCTCCGTTCTCATTGGCAGGACTACTCTCCGACCCATTACTGCTTCCTGATTGCTCTTTTTCATTCAACAAAGCTGTGGCATACGCTAACGTGTCCTGCAGAAGATTCAAACACAAGACGACAAAGTTAGGGCCCATTCAGTGGCAGCAGCAACCGCCAGGGAAGACTACCTTTCATCTGACCTTCAGTGGGACCGGAGGCCTGAGAGTGAGGCCTTCATCACAGTCACCAGAACCCCCTCAACCCCTGTCCCTTTTTGTGACCAGACTGCCCAACCTGTATGACTTTCCTTCTAGACAAATAAT…			0	01_0055310074_0055310185_0055309997			--
1263	1263	rdt200904290010295_e1	1	55310577	55310664	rdt200904290010295_e1_t0_L	syn2009040600208199	1	TGCTTGTTCTCATCTTCAAC	55310461	20	58.018	40	rdt200904290010295_e1_t0_R	syn2009040600208723	1	TTCATAGGGGAAAAGGTAGG	55310864	20	58.009	45	404	41	TGCTTGTTCTCATCTTCAACTCATACCTCTCTTCTCAGAGGTTGCAGTTTCTGAGAAACACACTGAAAATCCTCCATAAGTGATTTAGACCACGCAAAAACAAGAGACAACTCTCACCTGAGCTGAAATGGTTCGCTGAAAGGTTTTTCCAGTTGATGTTTCATTAGAGACATTACTCTGTGGTGTCCAGTAATGTTCTGACATCTGAGATGAAAGGTCAAAAATGCCATCAGAGGTGACAAATAAGCCCCCATGGGTTCACAGTTTCTACCATTAGATATTGAGTCTTAAAAGCATCCCAAGTAGGGTACAAGTCTACCCAGACCTTCCATCACATAAAGCGATTCAAGACCTCAGTCAAGTATTGCTTCTTATATCATCATCCCTACCTTTTCCCCT…			0	01_0055310577_0055310664_0055310461			--
1264	1264	rdt200904290010296_e1	1	55311046	55311122	rdt200904290010296_e1_t0_L	syn2009040600203762	1	CCTACCTTTTCCCCTATGAA	55310845	20	58.009	45	rdt200904290010296_e1_t0_R	syn2009040600204375	1	CTGAAACTGAAACTCTGGAC	55311365	20	58.03	45	521	38	CCTACCTTTTCCCCTATGAAGTTAAGACATATGTATTAGGACAAATTTAATGCACACAAGATATAAACTGTAGCAAAGAAATGTTTGAAATCTGAAAACACTTTAAGGTCAGTCTCCATATTCAGTTCTAGAGATTTTTCCTGACAAGATGTGCTATTATTGATTCCTATGTTACAGCTAGAAAAATTCAATGTTCAGTTACCTTCTTCTGTAGCCACTGCACAGCCCAGCTCCAGTGGTGGGAATTCTCCTTGAAGTACTCCTTAGCTGCAGGACACCTGATGACCGAGGAGATTTTTATTAGCCAAATTCTTTCTTTGCTTGTTCCTAGTGCTTCATTTTGAAACGTAAATGCTAGTTTCATTAAAATTCAGTTGTCTTTATATTTGTGATTCTACT…			0	01_0055311046_0055311122_0055310845			--
1265	1265	rdt200904290010297_e1	1	55312088	55312167	rdt200904290010297_e1_t0_L	syn2009040600208040	1	TGAGCTTTTCTGGGATTCTA	55311869	20	57.945	40	rdt200904290010297_e1_t0_R	syn2009040600207152	1	TAGGGATTCTGTTGAGTCAG	55312331	20	58.046	45	463	38	TGAGCTTTTCTGGGATTCTATAAAGATCTGTCACTCTTTTAATACTTCCCCTCATATTTTTTTGAGATCATGCAAATAGGTTTCTGTACCTTCCAAGCAAGCAGGCCCTGACTGAGTCAGATTCTCCAGGTATCAAAACCGGGCACATGTTCCCCTTCTGCTCATATGTGACTTGTAATTAAAACACCATTTCCTCCCTGCATTTTAATTCAATACTTACTTTTGAGCAAGAGTGACAAGAAATTTGACACACTGGTAGCAGCGACTACTGTCCACATGATTACTGTGGTGCATCAAAGCTGAGGGAAGAGAAAAGGACATTTTAACAATAAAAGACTCAACTGAAAATGGCTCCAAGTGACAACAAGCTCTCTTGTTCTAAAAATCGACAAACTATTT…			0	01_0055312088_0055312167_0055311869			--
1266	1266	rdt200904290010298_e1	1	55313717	55313784	rdt200904290010298_e1_t0_L	syn2009040600203875	1	CCTTCCTGACTAAAAGAGGA	55313501	20	57.958	45	rdt200904290010298_e1_t0_R	syn2009040600204706	1	CTTGCAAAGTGCTGAGATAA	55313990	20	58.089	40	490	41	CCTTCCTGACTAAAAGAGGAGAAATGTGTAGGGTGAGAAGATCCCTGGGTTTTAATTTTTCTGACCAGAATGAGGGAGCCCAGTGGCCCTGACCAGACTTCTACTGTATCAGTCACTGTAGATCCCACCGAGAGTAGCAGGAGGCAGAACTGGCCAGAACAATAGATTATCCACATATTTACTATAGACATTTGTGCATAAGACCAGGCATACTTGCCTAGTAATCCATTTTCTGTCTCAAACACAAATTTGACTCGCTCTACTTGTATAGGATCTTCAATAACCTGGGAAAGGAAGAAACAAAAATTAGTAAATAAAAGAAGGAACTTGTCATAGCCACGGGTGCTTTCTTTATAATTCTACCCAAGAGATTAATTTAGTGTTTGACAACAACAACAA…			0	01_0055313717_0055313784_0055313501			--
1267	1267	rdt200904290010299_e1	1	55315495	55315561	rdt200904290010299_e1_t0_L	syn2009040600205558	1	GCACTACAGTTGTTTGTGTA	55315250	20	57.958	40	rdt200904290010299_e1_t0_R	syn2009040600205355	1	GATAGAGCTAGAACGTGGAT	55315650	20	58.001	45	401	35	GCACTACAGTTGTTTGTGTACTTGTCTTGCTCCCTCACTCAACTGTGAGCTCCTAGGAGGTAGTTTTATTACTGCTCGCCTCTAAACCAAATGCATTAGACACATGACTGACACGAAGATTTGGTCTCAATAAATGCAGACCAAATGAATGGAGAAATAATAAAAAGACATATAATTTTTTATTTATAAACACTTGTTGACTAATACATTCCTAAATAAAAGTGAGTCAGAACAGTTATGACTTACCAATATTTCATGAAGTAGTTGGAACGTATTCTTTAACTCATGAGGTGGAGCCGTTTCTAGTTGGTTCTGAAATATTTTTTAAAAGCATAAAAACTTCAGTGGAAAGCATATTGGAATGGCAATTAACAATGCTGGATCCACGTTCTAGCTCTA…			0	01_0055315495_0055315561_0055315250			--
1268	1268	rdt200904290010300_e1	1	55316798	55316912	rdt200904290010300_e1_t0_L	syn2009040600206074	1	GGCTATGAGAACAAGCATAC	55316700	20	58.03	45	rdt200904290010300_e1_t0_R	syn2009040600200050	1	AAAACTGATGGAAACGACTC	55317148	20	58.022	40	449	40	GGCTATGAGAACAAGCATACTGCCTTGGAGCAAAAAGATGCTCTCCTAGAGTCTCACTTAAAGGCTATCTGGCTATCACTCGTTTAACTGAGGTCTTACCTTAATGAAATGCAGCATTGTGAAGGAAAAATGCTCATTACAGAAACAGCAGTACACTACCATCTCAATGAGTGCCAAGAGCGAGCCTGTCAGCTCCCGCAAAGCAAACATTACCTGGTGGGAAGACATAACACAGTCAGCTATTCTCATGTCACAGTTAACACTCCATCTGTTGTTGCTGCCTTTAACTGAAATCTACCCAGATTTTAAGATAATTAACACTGCCTGAAAACAGGGTTTCTTAACTGTTAGAAGTCTATAGATAGACTTCAGGGTGTCTAAGCCTGTCTGAAATTTTAC…			0	01_0055316798_0055316912_0055316700			--
1269	1269	rdt200904290010301_e1	1	55317798	55317920	rdt200904290010301_e1_t0_L	syn2009040600205646	1	GCCAAACATAACTCGTAACA	55317720	20	58.104	40	rdt200904290010301_e1_t0_R	syn2009040600202473	1	ATTATGGAGTGGGAATCACT	55318274	20	57.695	40	555	46	GCCAAACATAACTCGTAACAAAAAGCAATTTTCCTCAAACAGGAGGGAAAAAAATGGCTTTAGAATAACAAGTACATACCTCTAACAGGTAAGGTTTCCCTTCAGACATGAACAACAAGGCTTCTACCTCCTCATGGAGGGGCAACAGAGGGCTTGAGGGAGCAATGCTAATGGGTGGTCGTTGCTTAAATATGCCAGGAGCTTTAGGAGACCAAAGAAACAAAACAGAACCTGTCTCACCTGGTGTTACTCCACAAAATACACATCCATAAGAAAATGTGCCTCCTTCAAGACTCGCACACACACTGAGTACTCTCACAGAGTACTCACACACTGAGTACTCACACACTGAGTACTCGCAGAGTACTTGCACACACAGTACTCACACACAGAGTACTC…			0	01_0055317798_0055317920_0055317720			--
1270	1270	rdt200904290010303_e1	1	55319582	55319685	rdt200904290010303_e1_t0_L	syn2009040600201212	1	ACTCTCCAAGCTAGACAAAT	55319527	20	57.953	40	rdt200904290010303_e1_t0_R	syn2009040600202980	1	CACTCAGTACCTACAGTGAA	55319914	20	57.993	45	388	39	ACTCTCCAAGCTAGACAAATTCAGTATCTCTTCATTCTAAGATATGTTAAGCTTACCAACATTCCTTTGGGATGAGACATCTGAATGCAAAACAAGTAACGCCACTGTATTGTGAAGATTCCCAAATTCTCGTGCTTGTGCTGAACTCCATCGACGTATCTGTCATCAGGGAAGATAAAGTGGCTGTTAGTGTTGTCGTCAGAAATAATATGAAGAGGAAGGGACAGGGTTTGCTGGTTCATAATATTCTGGGCTTTAATTATTTCTCAGTGCTTGACAGAAGAGGTCAAGGTACAAAAAAATCACAGGTTTTAAGCCAGCTCAAAGGGTTATATTAACTCATATTCTAAAACCAGTCCCTTTATGGATTCACTGTAGGTACTGAGTG			0	01_0055319582_0055319685_0055319527			--
1271	1271	rdt200904290010304_e1	1	55321532	55321625	rdt200904290010304_e1_t0_L	syn2009040600206830	1	TAAAGGTTTTTGAAACCCCC	55321270	20	58.108	40	rdt200904290010304_e1_t0_R	syn2009040600207118	1	TAGCAGTAGAAGTCTGCATT	55321855	20	58.046	40	586	34	TAAAGGTTTTTGAAACCCCCTCCCCAGTCAGAATCCACCTTTCCCTCTTATGACTTTGTCACTAGTTAGTAATTTCCATGGGTTATTAGACTAAATTGTATGAAGAAGTTGTAAAGATAATTTAACTCCAAAGAATTTTCAAGTCTCTATGGTACTACTACTTAGACTTTTATGAAATTAAAAACATTTATCACCTACAAAAAGAAACACAGCGGCTATGAAAACCATAGCTATTCCACTAGGGATATAAAAGTAGTCCTTACCTGATTGTTTTGCCGACTGGCCCCTAGGAGGAAGCTGATCATGTGCCGCAGAGCTGAATGCCTCAGAAGAAGATCTCCAGCCCTAATTCCTTGCTGTCACAAGATATTGAGAATAACAAATTATATTTCTATCCAG…			0	01_0055321532_0055321625_0055321270			--
1272	1272	rdt200904290010305_e1	1	55322032	55322149	rdt200904290010305_e1_t0_L	syn2009040600206942	1	TAATGCAGACTTCTACTGCT	55321835	20	58.046	40	rdt200904290010305_e1_t0_R	syn2009040600207976	1	TGAATCTGAGACTGGATTGT	55322277	20	57.954	40	443	31	TAATGCAGACTTCTACTGCTATCAATGAGTAACTATACCCACCTCATCAGAATTCTTACAAGTAATATAATTCACAAGATTTTTAGGAAGAAACATCATAAAAAACATACCATATAGAACTTTACTATCCAGTCTAAAAATTTTTTAGAGTATAAATCTTCTGTATTAGGAAAAGATATTAGGAAAAAAATTATTTACCTTTTGTACAAAAGTGTTGAACAGGAAAAAGTACTGAGCACAGTTTTTACAATTTTCTGGGACGTCTTTGTCCAACAGAGCAAGTAGTACCTCCAGTAACTGATGAAGGCTTTTTAACTGGTTAGAGGAAAGATAAAATTACATGAAGAAAAAGAACGTAAGACAGACATTTATAACAGGATTAATTTGAGGTAAACCACC…			0	01_0055322032_0055322149_0055321835			--
1236	1236	rdt200904290010265_e1	1	55322219	55322326	rdt200904290010265_e1_t0_L	syn2009040600205515	1	GCAAGTAGTACCTCCAGTAA	55322112	20	58.056	45	rdt200904290010265_e1_t0_R	syn2009040600202056	1	ATACTGGCTCTGGAGAAAAT	55322444	20	58.012	40	333	35	GCAAGTAGTACCTCCAGTAACTGATGAAGGCTTTTTAACTGGTTAGAGGAAAGATAAAATTACATGAAGAAAAAGAACGTAAGACAGACATTTATAACAGGATTAATTTGAGGTAAACCACCATAAGAACAAAAGGAAAGTCTGATACAATCCAGTCTCAGATTCAGATGGACTTATGCTTTGAAGAGCAAAAACAGAATTATCCATTTTACCTTCCAGAGAAAGATTGGTACCATAGCAATAATTAAAAGAAAAGCTTAGTTTCAGTTCCTAGATTTCAGAGTCAAGGGCATCAATTCTACCGCTGAGTCACATTTTCTCCAGAGCCAGTAT			0	01_0055322219_0055322326_0055322112			--
1237	1237	rdt200904290010266_e1	1	55322488	55322788	rdt200904290010266_e1_t0_L	syn2009040600202630	1	ATTTTCTCCAGAGCCAGTAT	55322425	20	58.012	40	rdt200904290010266_e1_t0_R	syn2009040600206004	1	GGATGGGAATATTGCAGAAG	55322874	20	57.998	45	450	42	ATTTTCTCCAGAGCCAGTATCTCTCTGTCTCTTAAAAAAAGGTGGGGTGTTTAGGGAAGACATTTCTGAATCCCTCCCTCCACTACGTTACTTCTTCACATAATCACAGATGCAAAGAATAAAAAACACAGACACAGGCATAGGGGCTGGAAACCAAGCCGATGGAGCAAATGGATAGCAACAGCCTGACAGAATGACAACGGTGATATCGACTCAGCCGTGAACTTACTTGAGAGCCCGCTGACGCCTCATGGAAAGCTTTGAAAAACATTTTATTTGTTTAGAAACCATTTTGGTTATGACATTGCTTCTTCTTTCCCTCCCACCCCAACTGTTTTTGGACAAGTCCCTAGAAATTCATCTGTGATCTAGATTTAAGACCAGGCTTACTACTCTCAT…			0	01_0055322488_0055322788_0055322425			--
1238	1238	rdt200904290010267_e1	1	55322861	55322981	rdt200904290010267_e1_t0_L	syn2009040600207993	1	TGACATTGCTTCTTCTTTCC	55322724	20	58.003	40	rdt200904290010267_e1_t0_R	syn2009040600209218	1	TTTGCTCAGTGAATTCTGTC	55323052	20	58.018	40	329	40	TGACATTGCTTCTTCTTTCCCTCCCACCCCAACTGTTTTTGGACAAGTCCCTAGAAATTCATCTGTGATCTAGATTTAAGACCAGGCTTACTACTCTCATTAGTTCGTTTCCTCTGAAGATGGTATTCATACTTCTGCAATATTCCCATCCATCCTGTCACACCCATTATAAATACAGTAAAATTTAGCATTTACATAGCACTTCATTTTCAAAGTACTTTACAAGATAAAGTGGGTGGCAAGAGGCACCATTTCCATTTACGGGGGGAGGGGGGCAAATAGACATGAAAATCCATCAGCTGGGCATCAGACAGAATTCACTGAGCAAA			0	01_0055322861_0055322981_0055322724			--
1239	1239	rdt200904290010268_e1	1	55323649	55323730	rdt200904290010268_e1_t0_L	syn2009040600208770	1	TTCCTAAGGGGCATATTTGA	55323456	20	57.996	40	rdt200904290010268_e1_t0_R	syn2009040600204847	1	GAAACACTCCCTTTTCAGAG	55323958	20	58.016	45	503	41	TTCCTAAGGGGCATATTTGACTGCCTTGTTCATGGAACTAAGTGCTTGGGTGGCAGGCACTGTATCTGGATCAACATCCTCCTTAAAGGACTTGCTCAAAGTTGCACAGCAAAGCCAACATCTGCATTTGAAGCAGTAATTCCTAGAATCTGTATTTAGTTCATTGAGGCACAATGCCTCCAGCTAATGTTTATAAGAAGCCAATTTGTTGTGAAAATAACATTTTTCAAAGTTTTCCATGTAGTGTCAGCTGTTTGAAACAGCAATCTTGGGAAGTAACTGCTGTACCTGTAAGGACTTAACGCCCCTGGATGAATAGCACTATTTGGTTTGGTTGCCAGCTGCAGGTTTAGATCAGGAAAATAGCTTATGAGGAAAAAGACAAAGCCAGAGGTGGCT…			0	01_0055323649_0055323730_0055323456			--
1273	1273	rdt200904290010306_e1	1	55324202	55324299	rdt200904290010306_e1_t0_L	syn2009040600205481	1	GCAAAATTACCAGACTCCAA	55324099	20	57.995	40	rdt200904290010306_e1_t0_R	syn2009040600201934	1	AGTTAGCAGGAATAAGCAGA	55324478	20	58.032	40	380	40	GCAAAATTACCAGACTCCAATCCTAGGCTCTTTCTTATTACCTGCAATTTAAAACATTTGGTAAAAACACAGTGTATAAATAACGTTTTAAAAATGAGACCGACCTTATCCTGATAAAACAAGGCACTGTCTAGGGTTTTCTCCAGAATGGTGGCCACAGCAACTCGTACTTCTCTCACATTGCACTCCAGTAAGAAAATCCTGAAAGAAAGAGAAAGGTGGTGTGAAAAAGCAAGATACATTTCCACAACCTCAACCTTCCCATGATAGGTCCCATCTAATAGCCAAGAAACAAAAGTAGAGTCTCCTGACAGTGTTAGCGCTTATGGGCCAAGTGGAGCTTTCCAAGGTCACTTCACTTCTGCTTATTCCTGCTAACT			0	01_0055324202_0055324299_0055324099			--
1274	1274	rdt200904290010307_e1	1	55327887	55328001	rdt200904290010307_e1_t0_L	syn2009040600201228	1	ACTGAATACTTGCCTGAGAT	55327696	20	58.026	40	rdt200904290010307_e1_t0_R	syn2009040600201909	1	AGTGGGCAGTCATTAAGTAT	55328164	20	58.018	40	469	35	ACTGAATACTTGCCTGAGATGATTTTGGAGTGACCTGAATTATTTCCTCACTGTTTCAGTGAAGAGAGTTTAAAATAGACTTTAAGCAGAACAATAATTTCAAGTTGAAATAAAAAGGGTTATAAGAAACTTCAGCTCTAAATCACTGGAAGAGACACAAATTTCTTTTAATTAAAAGACTCCAACACTTACTTTATCAATTCTCGTCCTTCAGAACTAATAAAATATTCAACTAACCACTGACAAGCATCAAAACTTTTTGAAAGCAATGCTTCAATGGTAGCAATCCATTCTTCAGTATCAACCCTTTAAAAAAAAGCAGATACAGCAATGTTAGGAGCATAAGCCCAGCCAATGACCTCATGCAGTGCACTCTTGTTGGTTCTTATCCTTTCTATC…			0	01_0055327887_0055328001_0055327696			--
1275	1275	rdt200904290010308_e1	1	55330283	55330387	rdt200904290010308_e1_t0_L	syn2009040600203608	1	CCATGTCTTAGTCCTCTGAA	55330157	20	58.046	45	rdt200904290010308_e1_t0_R	syn2009040600208943	1	TTGCCAATAAGGGAAAACAA	55330690	20	57.807	35	534	30	CCATGTCTTAGTCCTCTGAATAAAATTAGGTAGCTGCTTTCACAATATTTTAATTATAAATTCAACTTCAATTGAATTCACCAGTGCCCTCTGTCACAACAGATTATCAAAACATATCACTTCTCACCTGAGTTTCTTCTTTGTCCGTAGATAAGTTTGAAAAAGGAATTGAATAGCAAGCTGTAAGCTCACCTTTGCCATGCAAGGATAATATGGATGCTTTAATTTAGTCTAAGAGAGGGAAACATGAAAGAGGATATTTTTCACAGAAGTTTTATAGATTATTACACAGTTACGAACTAAATTATGATACACACACAATATATGAATATGATATACACACATGATAAAGTTAAATACTAATAAGAAGAATCTTGCCAGTTCATTATAAAAAAATGT…			0	01_0055330283_0055330387_0055330157			--
1276	1276	rdt200904290010309_e1	1	55331081	55331177	rdt200904290010309_e1_t0_L	syn2009040600201158	1	ACCTTTTTGCATCTAACCTG	55330960	20	57.989	40	rdt200904290010309_e1_t0_R	syn2009040600208736	1	TTCATTTGTCCTTCACATGG	55331444	20	57.991	40	485	29	ACCTTTTTGCATCTAACCTGAATGCTAACTACTGAGACTGAGGATGAATCACTGAATGCTTTAGCTAAAGCATATTTAATTGTAACCCTTTCTTATTTCTAACAATCCAGTTAGTTACTTACAGCATTCAATGAAGCTAAAGACAAAACAAAACTGAAATAATCACTACTGTATACATCTCTATTCTTCATAAACTTGAGGTTCTCATCTCTCACCATCTACAAAAGAAGATTAATAATTATTTTTATGAAATGGAAAAATATTCAATATGTGAAGGACATTTCTAATGATATGTAAAAATATAGGTAAAAAGCACTTATAAAAAGTGAATTATAATTTATAATTCCCCTTTCTCAAGTTTTGAACTTTTAAAAGAGGAGAGAGAAAACCTTCCTTTGA…			0	01_0055331081_0055331177_0055330960			--
1277	1277	rdt200904290010310_e1	1	55332197	55332348	rdt200904290010310_e1_t0_L	syn2009040600205074	1	GACAAGTGTGTAAGACGATG	55332071	20	58.207	45	rdt200904290010310_e1_t0_R	syn2009040600208945	1	TTGCCCTGCACTATTTTATC	55332596	20	57.846	40	526	37	GACAAGTGTGTAAGACGATGTAGCCCCAGTGGTACAACTAATCCAGCAGAAGTACTTCTGGACCTACTAGATACATTTTGATGTCCACGTGGATATTCCCCCTTAGAATTTTTTATATGGTTCTTACCTGGTATATTCGAGCAGGCATTTTCTCCACAAACAGTCCTTTCTTCTCGCCTTTTTTAACCAGCTTGGTAAGAATAGACAGCCGGTCATTGTTCGGCCTATGGGGCCGAGGGGATGACTGAGGTGAAATTTCTGGTGAAGATGGAGCTGACCTAAGAGATAGAATCAGAAAACTCTGTCTAGTATAAAGTGGCTATTTTTTCAGTAGTTACTAAGACTTGCCAAATTCACATAAACGGGTATTAGACTATTTGATTATTATACATGTATCGA…			0	01_0055332197_0055332348_0055332071			--
1278	1278	rdt200904290010311_e1	1	55333515	55333657	rdt200904290010311_e1_t0_L	syn2009040600201076	1	ACCACATCATCACCATAGAA	55333462	20	58.019	40	rdt200904290010311_e1_t0_R	syn2009040600204718	1	CTTGGCAGAAATGGTTAAGT	55334042	20	57.989	40	581	40	ACCACATCATCACCATAGAAATCACACAGCAAATTACATGGAAGAGACACTTACAGAGAGAGATCCTCAGCTTCCTGCCGTACAACGCTGACTCGACTTTTCTTTGGTAATACTGGGGAGTTCTGATCAGACACCCTTTGGTAGAAAAGCATATAGGCATTCCAGTATCTTCGGCGCACATCAGTGTATGGGTTTGCTTTATAACAAGACATTAAGAAACACATCTGTAAATAAAAGTTTTTCTTGTCTTGACAATCTAAAACAAAGGGCCCATTATTCCAGCAAGTAGTTAACTACTCCCTAAGTTTGTAAAATGCAAAGTATAAGTAAAATGTGAGTGTCTTTAGAGTACTGCTTAGCATGGAAGTCAGGATACTTCAGTTGTGGGCCTAGCTGGAT…			0	01_0055333515_0055333657_0055333462			--
1240	1240	rdt200904290010270_e1	1	55334322	55334386	rdt200904290010270_e1_t0_L	syn2009040600201263	1	ACTTAACCATTTCTGCCAAG	55334023	20	57.989	40	rdt200904290010270_e1_t0_R	syn2009040600205996	1	GGATGAAATGAGCATCAGAG	55334506	20	58.02	45	484	34	ACTTAACCATTTCTGCCAAGATCGGCCAAATCCAGGCAAATTCTGACAATACTATATCCAACTCTTAAAGGTTACCACCATAAGATGCTTAACTATAATGGCATGGTATCAAAATCTAATACAGTGAATCCAATACAGCTAAAAATTTAGAAATACCACTAGAAGATTTCAAAATCAGGTTTCTGAAATGCTAAGGTCTCCACCAAATAGCTTTTTATCAAATAGCAAGTTCTGATTGGGCTGTACTTCTCCTCATACTCTTTTTTCCTGGGAGTGGGGATTGTAGAGGGAAAGACTGCTTTGCCACACTGCATAATAAATATGGTTTTAAAAACACAGGTGCTAGAAATGTCTTCTCTAATTAGTCACACCTCTACATAAGTGAAAAGGAAATCTGAA…			0	01_0055334322_0055334386_0055334023			--
1241	1241	rdt200904290010271_e1	1	55334403	55334469	rdt200904290010271_e1_t0_L	syn2009040600200108	2	AAACACAGGTGCTAGAAATG	55334354	20	58.003	40	rdt200904290010271_e1_t0_R	syn2009040600207257	1	TATGAATGCTTTGGAGGAGA	55334804	20	58.019	40	451	28	AAACACAGGTGCTAGAAATGTCTTCTCTAATTAGTCACACCTCTACATAAGTGAAAAGGAAATCTGAAAATTTTAATGGATAACTACTTCCAAAACTATTTTTAAGGTTCAATTTCAGTATTCATTACTTTCTCTCTGATGCTCATTTCATCCTTTTAACTTACTCCCAGCTCCCCTACCTATCCCTCAAGGTTGTTGTAAGAAATTATTTAAAAAAATTTTTATAAACAGCTTGAACATTTTCACTTTGGTTATTAAAGAGCTTGCTCATGGTTCTATTGCTAGAACAGTAGTACAATAAAAATAACAAAATCTGTTGTGTTTTTATATAAAGAATACTATTAATTTTTATAGAAAACGATAAATAAAAAAACTAATGGAAAATATCCATTTGTAAAT…			0	01_0055334403_0055334469_0055334354	contained by rdt200904290010312_e1_t0_L contained by rdt200904290010270_e1_t0_L	contained by rdt200904290010312_e1_t0_L	yes
1279	1279	rdt200904290010312_e1	1	55334758	55334883	rdt200904290010312_e1_t0_L	syn2009040600200108	2	AAACACAGGTGCTAGAAATG	55334354	20	58.003	40	rdt200904290010312_e1_t0_R	syn2009040600204053	1	CTAAGGATGAGGAGGTTGAT	55334944	20	57.8	45	591	30	AAACACAGGTGCTAGAAATGTCTTCTCTAATTAGTCACACCTCTACATAAGTGAAAAGGAAATCTGAAAATTTTAATGGATAACTACTTCCAAAACTATTTTTAAGGTTCAATTTCAGTATTCATTACTTTCTCTCTGATGCTCATTTCATCCTTTTAACTTACTCCCAGCTCCCCTACCTATCCCTCAAGGTTGTTGTAAGAAATTATTTAAAAAAATTTTTATAAACAGCTTGAACATTTTCACTTTGGTTATTAAAGAGCTTGCTCATGGTTCTATTGCTAGAACAGTAGTACAATAAAAATAACAAAATCTGTTGTGTTTTTATATAAAGAATACTATTAATTTTTATAGAAAACGATAAATAAAAAAACTAATGGAAAATATCCATTTGTAAAT…			0	01_0055334758_0055334883_0055334354			--
1280	1280	rdt200904290010314_e1	1	55335212	55335433	rdt200904290010314_e1_t0_L	syn2009040600200184	1	AAAGCAGGTGTTTACCATTT	55334973	20	57.815	35	rdt200904290010314_e1_t0_R	syn2009040600207735	1	TCTCACTTAACTGGGTACTG	55335503	20	57.979	45	531	43	AAAGCAGGTGTTTACCATTTGAAAATATCTAAGAAATATGTAGCAACAATTATTTCAATTTCTAAAACAACTTTTCAAATTGAAGGGGTAAAACCAGTTGCACGAAGCTTTAAAACTTCAAAATGAAACACAGTCAAGAACAATGCCAAAGTGTCCCTGCACCACAGCGGTGAGTATGGATGATAACGGAGAGCAGGGGAGGGCAGAAAGTGAGTAAGTGCTGCCTCAGGAAACTCTTACCGCCTGTCCTTAATGAAGGAATAGTAGTGGCCTGCGTGTGCCTGCCCACTGTGTACGATGACACCGACAAGTTCATAGTTTTCTGTGAGGGCAACCTTTTTTCGTGGGGATCCTCCACCGCCCTGATCCACACTTCGCCCATTTTCCCCAACTTCAGAA…			0	01_0055335212_0055335433_0055334973			--
1281	1281	rdt200904290010315_e1	1	55335858	55335978	rdt200904290010315_e1_t0_L	syn2009040600208043	1	TGAGGAAATGAATGGTTGTG	55335812	20	57.991	40	rdt200904290010315_e1_t0_R	syn2009040600207142	1	TAGGAGTGACTTCTTGTCAG	55336310	20	57.988	45	499	33	TGAGGAAATGAATGGTTGTGAAAAATTTCAGGAAGAAAAAAAGTTACCCTTATTTGTTCATCATATTTAATGGAGCGTCCGCTTTCCCAGTCAAACCCAAATCTCATTAGGTGAATTACCAAGACGCTAGGTAAAGATTTAATACAGGTCCTTTTCACTGTTATTCTCTAAAGAAAAAAAAAAGGAAAAAGAGCAAATCTGAATGATCTCCATGGAGAAAATAAAACAGCACAGTAATTAATGCAAAGGCCTTTCTGATCCATGTGAAAACAAGTAATGACACAATCTAATGGAAATAACAGTAGGAGCTTAATACTGATTTTACATAAAACAAAGACGCACTATGCGAATAACAAATTAATCTTGTTTTTTAAAAAGGGCAAACATAATACCTTTTCT…			0	01_0055335858_0055335978_0055335812			--
1282	1282	rdt200904290010316_e1	1	55336203	55336345	rdt200904290010316_e1_t0_L	syn2009040600201008	1	ACATAAAACAAAGACGCACT	55336135	20	57.937	35	rdt200904290010316_e1_t0_R	syn2009040600207840	1	TCTGTGTTCAAGCTTAGGTA	55336430	20	57.893	40	296	33	ACATAAAACAAAGACGCACTATGCGAATAACAAATTAATCTTGTTTTTTAAAAAGGGCAAACATAATACCTTTTCTTTACACTTTTCACAGTAGTACGCATTACTTCCTTCTAGAACTTCTCCTCTAACAAATTGGTCCAAAGAAATTTCCAAACTCTGACAAGAAGTCACTCCTAGATTGAGAGCCATGAAAGCTTCTTCACGCTCATATCTGATTAGGAAATAACAGAAAACCCACAATCAACAATGGAATTTAAAACTCTTCAATTATCATAATACCTAAGCTTGAACACAGA			0	01_0055336203_0055336345_0055336135			--
1283	1283	rdt200904290010317_e1	1	55336736	55336819	rdt200904290010317_e1_t0_L	syn2009040600203448	1	CCAAACTCTGACAAGAAGTC	55336284	20	58.03	45	rdt200904290010317_e1_t0_R	syn2009040600207052	1	TACTCATAAGTTCAGGAGGC	55336872	20	58.123	45	589	33	CCAAACTCTGACAAGAAGTCACTCCTAGATTGAGAGCCATGAAAGCTTCTTCACGCTCATATCTGATTAGGAAATAACAGAAAACCCACAATCAACAATGGAATTTAAAACTCTTCAATTATCATAATACCTAAGCTTGAACACAGAACTACATTTTTAATCTGGGAGTCCCTCAATATTTTAAAAGTCCATTACTAAGTTAAAATGCCACTTTGTGACAATTAAGAATTGCCTAAAATTATGAATTTCAATGAATATTTTCTTAAGCCCACAAAGAAATTTTTTCTCCTTCTGGAAGTAGAAAGCAAAGAAATTTAAGTCACTAAATACTTATAGATCTGTTGACAGGGAGAGAGTTCTAAGTCTCTTAACAAATGCAAAATTTACAACATACTAAAC…			0	01_0055336736_0055336819_0055336284			--
1284	1284	rdt200904290010318_e1	1	55338031	55338130	rdt200904290010318_e1_t0_L	syn2009040600206302	1	GTAACCCCAAATGCTAAGAC	55337951	20	58.156	45	rdt200904290010318_e1_t0_R	syn2009040600201727	1	AGGATCACCTTGTGTTTTTC	55338429	20	57.917	40	479	35	GTAACCCCAAATGCTAAGACACTATTCTCATACTATAATTAGAGTTTGAGGGAGTTAGAGGGAAAGTACAACTTTTACTACCTTGAGGTATTCATCCATCTGATCAATGAGACTAGTAAAGAATTCATATGCATCCTGCTGTTCTCTCACATAAAGTTCTTTATTCCACATCTTGAAAATCTATATAACAAAAATTAAATGTTTTTAAAGGAAAAGTAGCAATTTCTGAATGTGGTAGAAAGGGAACATGAAAGAGCACTTAAATGCTTATAAAAATCAGGTTCACTATTAGGATGTGGACATTTCTAGTGAAGTGAGACTAGCTTGTATTCAGCCATCCACCCTTTTTTCTAGTCCCCTTACAATCATAACAAGTCTCTGAAATCAAAAGTGGGTACT…			0	01_0055338031_0055338130_0055337951			--
1285	1285	rdt200904290010319_e1	1	55339099	55339225	rdt200904290010319_e1_t0_L	syn2009040600207674	1	TCCTTTTACAGTTTCTTGGC	55338973	20	57.923	40	rdt200904290010319_e1_t0_R	syn2009040600201962	1	AGTTTCCTGTGAAGCATTTT	55339282	20	57.824	35	310	33	TCCTTTTACAGTTTCTTGGCAAGAGATTAGTCTAAAGTTAATAAAAACAAAAAACCATTACCATTAGAGAAAGAATGTAGCCAAATATTTAACATCTTTAAATCTCAAGAGTTACTGGGTGAAATACCTTCCAAAAATTCTCAGGTACATAGTACTGCAGCTTGCTTTCCATTAAATGTCCAAAGAGAGACTGCACTTGGTAAAACACGCTATCATCTGGATTGTCTGTGTCATCATCCACTGAAAGTAATGACTGCACAGAAAAGAAACATATCAAGCTTGAAATATTTAAAATGCTTCACAGGAAACT			0	01_0055339099_0055339225_0055338973			--
1286	1286	rdt200904290010320_e1	1	55339844	55339964	rdt200904290010320_e1_t0_L	syn2009040600202149	1	ATCACATTAGGTCAAGTCCA	55339616	20	57.945	40	rdt200904290010320_e1_t0_R	syn2009040600201129	1	ACCTATCTGCCAGGTATTTT	55340199	20	58.003	40	584	38	ATCACATTAGGTCAAGTCCATCTGTAATACAGGCAGCTTATTACAACAGCAACTTTATAAAAATGTGTGATTATACACAACATGTCTTTACACATTTCAGGAGCTACTAAAGAATTGCAAGTTATGTCTTGTTTTAGGAAACCCCAAAAGCAATAAAAAACTATGAAACAATTTTCAAGTAACGCACGTATTATCTATCGTACCAAAAAGGATAGAAAAAAGAAATCACCTCAGGGAGCCCAGGTTGCATATACAGCTGCTGGAAGACTGCATTCATATAACAAGTTGCACCACCATTTCTCAGCCCCACAAACCCTGAACTGGACCTGCTATCCACTGGGGGAAGGTACTGGAAAAGAGAGGAATAGAAACAGCAGAGGAGAAGAATGAGCATTTCTG…			0	01_0055339844_0055339964_0055339616			--
1287	1287	rdt200904290010321_e1	1	55342136	55342281	rdt200904290010321_e1_t0_L	syn2009040600200785	1	AATGCCTCTCCCTCTTTAAT	55341916	20	57.997	40	rdt200904290010321_e1_t0_R	syn2009040600202163	1	ATCAGGCCAAGAAGATAGTT	55342478	20	58.012	40	563	34	AATGCCTCTCCCTCTTTAATTAAAAGGATACTATTTCATAATATATTCAGTATATTAGAGTGATACTATAGCTTATACTTGATTTGAGTATGTGAACACAGTAAGCAAAATAGTAATACTGACTTTCTTTGTGGTCAGCAGAATGCAAATACAGTCTTAAAATTATATGTTTCAGAGATCATTCTAAAAAAATTAAGTTCATCAACGTCTAGAAAACCTACATCAAACTCCTTGGTAAGAGCAGGGTCAGGCTGGTGATGCATAGAAAGCAGTTCTTTTATAATAATTTGAAGATTTGAAGGTGAACTATCAGCCAACATCACAAGGACTTCATAGGCTGCCAATCGGCTATTCGCTGTACTACACCTAGAAACAAAAGACACAAGTCAATTTCAACAA…			0	01_0055342136_0055342281_0055341916			--
1288	1288	rdt200904290010322_e1	1	55344406	55344524	rdt200904290010322_e1_t0_L	syn2009040600207885	1	TCTTGGCATTTGTTACTGAC	55344135	20	58.009	40	rdt200904290010322_e1_t0_R	syn2009040600204033	1	CTAAATGCTCTGCTATTGGG	55344646	20	58.012	45	512	38	TCTTGGCATTTGTTACTGACCAAGTTAGCCACATTTTTATTTGTTCTCCATTCTGAGGATAATAATGGTACCAGCACACTTGCTCCGTGCTTACTATGTGCCAGGCAGGCTTTATGCTAAGCCGCTTCATGTGCATTTCTTCATTTAGTGGATAATATAGGATACACAGACTCACAGATGGAAGACAAACTCCAAGTTAACAAAATCTTTTGGGACTGAAGTTTCAAATTAGAATTTTTACCAAAACTGAACACAACGTGCATTTTCCATACTTTGGATGAAAGTCCTGTTGACTGATGGCGGCACTGCCAGCTGGAGAATGACTATTTAAAATAATTCTAGAAGCTCGGAAAAGGAAGTCATCTAACAATGGTTTAATGAGTGATGAACCTGGAATAG…			0	01_0055344406_0055344524_0055344135			--
1289	1289	rdt200904290010323_e1	1	55345499	55345691	rdt200904290010323_e1_t0_L	syn2009040600203546	1	CCAGCTATTTTGAACACCAT	55345276	20	58.062	40	rdt200904290010323_e1_t0_R	syn2009040600202489	1	ATTCAGGACTTTGACTCCAT	55345760	20	58.239	40	485	40	CCAGCTATTTTGAACACCATAAAATTCTCTATGTTGTTTAATGACACAGGTAAAGTACACCTTAAGTTTGTTAGCCACTAAAATAACGGACAATTTCCTACTGTGTGAAGGGTCAATTTTCCATGGAACACTTGGCATCTATCTTATTTTCCCACTTACACACAGTACTGGCAATAACCGAGCACTGAAGAATCTGCCATGTGATAAGATGGAGCAATAATTACCAAGCATTTCCTTTTCTGCCCCACAGAGTGAAAGAAGGGTCTTGATGAGGCGTAAGTGCCCTGCCAGTAAGATGTTGTCCGCTTCACTGGTCTCACATTCAGCTGTACGATTAGGTTCAAAGTTATCCAGCCAAGTAATCTCATCTTCAAGCATCGTAGCTGGGCTGATCCTTAA…			0	01_0055345499_0055345691_0055345276			--
1290	1290	rdt200904290010325_e1	1	55348445	55348507	rdt200904290010325_e1_t0_L	syn2009040600207420	1	TCACTGGTACACAGGTTTAT	55348276	20	57.877	40	rdt200904290010325_e1_t0_R	syn2009040600206233	1	GGTGCTTAGTAGATACTGGT	55348830	20	57.827	45	555	31	TCACTGGTACACAGGTTTATATGCTATTTTCAAGAAAACAAGGTTCAACTTCAAACAATTGTAATTGTATTTACACCTGAGATATGTAAATCATATTTAGAAATGTCCGTGTGACTTTCTCTTCTACTCTTCCCCAGCCCCTCTCCCCTACATATTAGTCATTTACTTACTTGTCAGATCATCTAATAACTGGCATCTCAAATCAAAATACTCCATACACTGAGATAACAGTCTAAAAAACAGAAAGGTTTCAGTTACTAATAAGAGGCTGATTTGAAAATAAAAAGCATTTTCCTTGTAAGAACAAATTCATAAAACAAGTGAGCAAGATAATTTTGGTAAGCATAACTACTTTTATATTAACTCAAATTCCATATTTTAGCAAGAAGCATACTGATT…			0	01_0055348445_0055348507_0055348276			--
1291	1291	rdt200904290010326_e1	1	55358856	55359017	rdt200904290010326_e1_t0_L	syn2009040600206123	1	GGGAGAGGATCAGTATAACC	55358537	20	57.972	50	rdt200904290010326_e1_t0_R	syn2009040600206840	1	TAAATAGGCTGGACTTTGGA	55359110	20	57.936	40	574	43	GGGAGAGGATCAGTATAACCTTTACACAGTGACCGGGCTCCAATAATTCCAGGCTCTCACCAATCAGGTGAGCTCCTTTTTCTCTCTGGGGTAGATGAATCACATGGGGTGAAGTGAGAACTGAGGACATGGAGAAGAAGGCCTGGTAGTGTTTCTTCTAACTCTCCTATCCAAATGCCATCTTTCAGGACCCAAATTTCAGAAGAAGAAAGAAATTCTAGTCATCTCAATAATGCACTGTGGACTTCAGGGGAGCAGCACACAAATTATCATTTATCCTCTCTCTGTATAAGGTTAGCTTTTCCATTTTTATTACCTACCTCTGATTGACTCCTCTCATAATACTAGTTGGAGACCAGAGAGGCAGCTGAGCCGTGAGGATTACGCCTAGAAGAAACT…			0	01_0055358856_0055359017_0055358537			--
1292	1292	rdt200904290010327_e1	1	55359696	55359767	rdt200904290010327_e1_t0_L	syn2009040600201827	1	AGTAGAAGGAAAGGCAGTAG	55359514	20	58.045	45	rdt200904290010327_e1_t0_R	syn2009040600205531	1	GCAATTGTAAAAGGTCCTGA	55359907	20	57.995	40	394	39	AGTAGAAGGAAAGGCAGTAGAGTCCAAATGGTTACTTTTCTTTCATGGTCTGCAGCCCCTTCGTACACTCCCTGAGAGCACTCAATGCCACTCCTGTATTCCCGACAATGTCACAGGTAGTTGAGACAGCTCACAAAACAACAGGACCAAAGGAGTTTTGTAAGTAATGTGAAAAATCCTTACCTCAGCACTTGGTGATCCGAGCAGAATATCAATGATGAAATCAGCAACACAGGGCAAGTTATAGAAAGATGCTAATAAGAAGAAATGGGGGATGTGGGTGTGTGAAACAAGTTAGGTAATGCATTTTCAAATTTTGATTAATTTCTTAAGCTCAACTTAAGCATAAGCTCTTCTCTTTTACATACAATAATTCAGGACCTTTTACAATTGC			0	01_0055359696_0055359767_0055359514			--
1293	1293	rdt200904290010328_e1	1	55361707	55361863	rdt200904290010328_e1_t0_L	syn2009040600203791	1	CCTCATATACAGAAGGTGCT	55361508	20	58.191	45	rdt200904290010328_e1_t0_R	syn2009040600206490	1	GTGAACACATTTTGATTGCC	55362076	20	58.121	40	569	40	CCTCATATACAGAAGGTGCTCAATAAATATTTCTTCAGAATGAGCTATTTTAGCATTATTCTTAGCTACGCCACATGCCAACTTCCCGCCTTTTTCATTTTGACCAATGGGACCTTATCTAGGAAGAAATGTAAAGAATTCCCAACAGAAACTTGGCCTTTCCCTGAAAGAGATTAATCACAAACAAGCCTCCAGCATACCCAGTTGCTGGCTCCGAAGCTGTAGGCACGTAACAAGAAGAGACAAAGCCTCTCCCGCAATCAGCGAGTCTTTGGTGGATACAGACTGTTGTCGAACACAGATTCCCGCATGCAGGGCTACTGGTTCTCCTTCACTTCCAGAGCTGCAATTGCTTCCTGAAAACAGGTAAGCAGAAATTTACTGTGGATCCTACAGGAA…			0	01_0055361707_0055361863_0055361508			--
1294	1294	rdt200904290010329_e1	1	55362729	55362889	rdt200904290010329_e1_t0_L	syn2009040600209185	1	TTTCTTACCCAGTGTTCTCA	55362686	20	58.103	40	rdt200904290010329_e1_t0_R	syn2009040600200658	1	AAGTTGGAGAAAGGAGACTT	55363236	20	58.09	40	551	42	TTTCTTACCCAGTGTTCTCATTACTGTCTCTTTTTAATCAGTACCTGAACTGCTGAGTCTGTTTCGAATTCCAGCAGGACACAGGGAATTACTTTCTTTAATTGGCTGGCTACTCCCAACAAGATCAAGCCGTCCTGCAGCCGCAGCCCATGACAATCTCATGAAGCAAGCCACAGTAGAAGTGAAATCACTTACTTCCATTGTCTAAAGAATGGAACAAGTATTATGAGAAAGAGCAATACTTGAACACATGCCCTGACATGTACAACCTTCTTACAGGTCTCAGTTTCATACGCCTCCTTTCCCTCCAAGGTCATCCAGAAAGATGGCCTTTCTCAAGCTGCCATCCTGCTCAAGGGCTTTCAATCTCTCTTTTTTATCTGTAAAACAGATTGATCT…			0	01_0055362729_0055362889_0055362686			--
1295	1295	rdt200904290010330_e1	1	55363580	55363809	rdt200904290010330_e1_t0_L	syn2009040600201692	1	AGGAAATTATTCTGCCTCCT	55363337	20	57.997	40	rdt200904290010330_e1_t0_R	syn2009040600203559	1	CCAGGCAATACTTGACTTTT	55363896	20	57.989	40	560	38	AGGAAATTATTCTGCCTCCTTTGAAGACACACAGAATGCTTTGTCTTGTAGTTTTACAACACTTGATACTTTCTACCTGGAATTATAGTTATTTCTACCCTAGCGATCTCTTTTTAAGTCACCATAAATTTCTTGAAGGCAATATTCATGTCTTAATCATTTTTATATCCCCATAGCACCTCTTCCTAAACAGGACATTCTGAATAAGAGGGACTAAAATGTCTTGAATACACAAATCACTTACTTGTATTGCAACTCGAGCAGCAGGGATGATTTCCTCAACCCTAATAGAAGACCTATCAGACACGGACAACTGTCGGTAGGATGACTTTTCTGGGGTACCACATAAGGACATCTGTCTGCTTGTCTGCCGGCTGACATTTCGGAATGGGCGGGAAG…			0	01_0055363580_0055363809_0055363337			--
1296	1296	rdt200904290010331_e1	1	55363923	55364019	rdt200904290010331_e1_t0_L	syn2009040600200070	1	AAAAGTCAAGTATTGCCTGG	55363877	20	57.989	40	rdt200904290010331_e1_t0_R	syn2009040600203337	1	CATGACATTGCAGAGATACC	55364416	20	58.026	45	540	35	AAAAGTCAAGTATTGCCTGGTAAGACTAATGCAATATATTTACATACCTTGCAAGCTGTAGACAGATGGAATAAACACCCTGCCTTGTTTCATAGTCTACTTCTGATGGGATGGAGTCTCTCTGCATGACATTTACAACCAAACTTCAAAAAGAAGAAAAAAAGGCAGGATATTAAAGACTTCTATTTTTTTTCATTTTAAATTTTCCATAAGTAATGTAATCAGTCATCATCAATTACTTAGTTTCTACATGATTCTGTCATAAAAAGAGCCTACATATATCTATCATAATAATTTCCTATGATACCTATAAGCTTCCTAACTATTCTCCCTGCTTCTGCTCTTGACTCTCCACCTTCCAAACCTATTTTCAAAAGACCCATCAGGGTGATCCTTAGA…			0	01_0055363923_0055364019_0055363877			--
1297	1297	rdt200904290010332_e1	1	55367737	55367835	rdt200904290010332_e1_t0_L	syn2009040600201038	1	ACATGCTTCCATACGTTTTT	55367529	20	57.995	35	rdt200904290010332_e1_t0_R	syn2009040600207811	1	TCTGAGACTTTCATGTTTGC	55368099	20	58.018	40	571	34	ACATGCTTCCATACGTTTTTCAAATAATCAGAAGTTATAAAATGATTTAAAATATTTTAAAGGACTGAAACATCATTCCTTCTTATAATAACTCTCACAATGAGTCATATGATACCTTGTAGGAATAAGCAAGACTTTGCAGGGGAAATTAACTAAAATAACTATATTCATTTTCGGCAACTCATGTAACATTACATTGAAACTCTAACCTCAAACCGCCAGCTTTGAGGAAGTTTTCACAGAAGGATTTGGCACAGCTTCTGGCCATGTCATCATCAGCTGTTGGCATGAGTTTGGAGCTTAGAACCTAGGGAACAGATAAGCACAATTATTCATCCACACATTTTCAGCAGAAATTACTCCTTTACTAAATAAAACATTCAGACAACTTGAGTTAGA…			0	01_0055367737_0055367835_0055367529			--
1242	1242	rdt200904290010272_e1	1	55369458	55369555	rdt200904290010272_e1_t0_L	syn2009040600200198	1	AAAGCTTTTGGGAGTGTTAG	55369130	20	57.917	40	rdt200904290010272_e1_t0_R	syn2009040600206712	1	GTTGAGTCATCCTTGTGTTT	55369694	20	57.931	40	565	31	AAAGCTTTTGGGAGTGTTAGGTTTCCAACTATTTTGTGTACCTAAAGCAAAACAAAAAATATCAAAGGAATTCACACCTACTCAGAAGTCTTAAAATGATACCAGAGGTATTTTACCACTGCAGTGCTATGGCTCTAAGATAATGGAATTTAGATAGTTGATGACAAGCTAGACCCATTGTTGGACCATTCTGTTTTTCTATTAAATATAGGTGTTTAAAATTACACTTGAACTTTTTGGAGATAATCATTCAAAAACAAATGACAGATCTGGCAGGAATCACAAGATGCAAATTCTTTAGGCTTAAATGGGCTAAAAATTCCTAGGCAATTTTCTGTTTTGGAAATACTGCATATATTTTATTTTTTGACATCTGTTTATTAAACAGGGTGAACATTA…			0	01_0055369458_0055369555_0055369130			--
1298	1298	rdt200904290010333_e1	1	55370805	55370961	rdt200904290010333_e1_t0_L	syn2009040600207570	1	TCCAGTCTATGGTGATTTGT	55370571	20	57.945	40	rdt200904290010333_e1_t0_R	syn2009040600201324	1	AGAAAATAGCATTGGTGTGG	55371085	20	58.062	40	515	33	TCCAGTCTATGGTGATTTGTTATAGCAGCCCAAATGGGCTAAGGTAGTAATAAAAATATCTTTTGCATATTCAAAGGCAAAAACGTTTCAATTTATAATCTATTTCTTAAAACTAATTTTCAACCAATCATCACATAACAGAAACCTATTTACTTATTTCTGACATCTGAAAGCATGAATCGATAAATCCAAATAGACCTGTCAAAATGAAATGGAAAGAAATTAGGTTTCTTACTTCTAAGTTGTAGAGCACTCTGAAGGTAGACATTCCCGGGGCAAAAGATCGAAACAGACTTTCTAAAATTGAACTGGCACTTGGCTGGTGCTGTTGCTTTGATGACAGGGATGGAGATTTTGAGGACTGAGAACTTGATTCAGACAGCAATGTTTTCTAAGTTT…			0	01_0055370805_0055370961_0055370571			--
1299	1299	rdt200904290010334_e1	1	55372330	55372424	rdt200904290010334_e1_t0_L	syn2009040600205806	1	GCTGGTGAAGGTATTTTTCA	55372191	20	57.995	40	rdt200904290010334_e1_t0_R	syn2009040600208219	1	TGGAAGAGCCAAGGTAAATA	55372601	20	57.936	40	411	33	GCTGGTGAAGGTATTTTTCAAAAGAAGAAAAAACATTATGGGAAAGATGGTATCATATGACCTTGATGTGATTTCAGGTTGTATTTTCACTCACTGAATTGTGATATAAAATTGCCATGCTAGTTAAAAAATACTCATACCTTTCTTCCTAAAGAATCAAGTTGATCAAGGGCTTCCTGAATGGCTGGATCAGTGGGTATCAAGAGCAGAAGCTTCCGTACTCGTAGAGTTATCCTGAAGTTTTTCAAATACAAATTTTTTCATATAAGCCATAGTTTAATTCAACAAAGTCCATTAGTATGGAATATAAAATAAAATGCATTTCAAGTGAAAAGTTACTTGGCTCCCTAATGTTAGTAACTTTCTCTCTGCCAAGCCTCACAAATATTTATATTTACC…			0	01_0055372330_0055372424_0055372191			--
1300	1300	rdt200904290010337_e1	1	55372588	55372674	rdt200904290010337_e1_t0_L	syn2009040600200650	1	AAGTTACTTGGCTCCCTAAT	55372523	20	57.928	40	rdt200904290010337_e1_t0_R	syn2009040600204331	1	CTCTGCTTTACCTCTCTTCT	55372963	20	58.053	45	441	42	AAGTTACTTGGCTCCCTAATGTTAGTAACTTTCTCTCTGCCAAGCCTCACAAATATTTATATTTACCTTGGCTCTTCCAGATTGGCGAGCTGATAAAGCATGTCAAATACGTTACATACGAGAGCCATCACTACACCAGGGAGGGATTTCTCCTGATGGAAAAAAGCAAAATAGAAATTCAAATTTACAAAAGAATGTTCTCCTTTCCTAATCAAACTTACAAACAATAAAAATACTAGTTCTGAAAGGCTGGCTGGTCACTGTAAAGCTTGAGGGAAGCACAGTGCTCGTCTGTACTGAAGAACACCACATGGTAACATATTAGACGAGGGATCACTACCTCCTAGCGTGTATTACTTGCTCTCCCTTCTCCTGGCCACCTGCTAGTGAAGGGACTAA…			0	01_0055372588_0055372674_0055372523			--
1301	1301	rdt200904290010338_e1	1	55375775	55375949	rdt200904290010338_e1_t0_L	syn2009040600205220	1	GAGAGGATGGCAAAAGAAAA	55375521	20	57.989	40	rdt200904290010338_e1_t0_R	syn2009040600200772	1	AATGATAGCCTGGTAGGTTT	55376078	20	58.003	40	558	38	GAGAGGATGGCAAAAGAAAAGCTGGAAACGAGTTCAGACAACTGTTTCAAGGAGCTTTGCTGATTTTGGAAGGAGAATGGGGCAGTAACTGAAGGTGTAAGTGGGATGAAGAGATTTTTTTAAGATGGAAGAAATAACACAACAAGCTTGAACACTAATGAATCCCAGCATTTGTTATACAGTTTGGAAGAGTCAGAACAAAAAGACAGTGACTGTTAAGTTCTTGTTTTTAAATGGAAATTGATCACCCAGTACCTGCTCCATGGCATATGAAGAACTAAAAACCCCACTGCTGCTGCTGCTGGAGCTGGTTGAAGAATCTGCTGAACTCCCAGATGGGGTCCCACTGCCAGAAGTCTTCACTGTAAGGATTTGTTCATCAGAAAAGCCCAGTTGGTG…			0	01_0055375775_0055375949_0055375521			--
1302	1302	rdt200904290010339_e1	1	55376066	55376165	rdt200904290010339_e1_t0_L	syn2009040600204244	1	CTCCATGGCATATGAAGAAC	55375779	20	58.012	45	rdt200904290010339_e1_t0_R	syn2009040600208244	1	TGGAGTGTAGAATGGAACAT	55376355	20	57.945	40	577	39	CTCCATGGCATATGAAGAACTAAAAACCCCACTGCTGCTGCTGCTGGAGCTGGTTGAAGAATCTGCTGAACTCCCAGATGGGGTCCCACTGCCAGAAGTCTTCACTGTAAGGATTTGTTCATCAGAAAAGCCCAGTTGGTGGAGTAGCTTTTGATCTTTATTCACTGTCAGCTGCAAAAAGTGGTTTCTTAATTATTGAGAGGAAAAGGAAGAGGAAATTATTCATATCAGGCTAAATATTTATATTATATCATTTATTATTCATCAAAACTGCTTATTTAAACCTACCAGGCTATCATTTGTAAATATCTGTATATTATCCACAGGAGAGCACAACTGCTTGGCTATTTTCCACCGGACACTCCCTATGGTTTCATTACTGTGAGCCTGTAAAATAAA…			0	01_0055376066_0055376165_0055375779			--
1303	1303	rdt200904290010340_e1	1	55376868	55376979	rdt200904290010340_e1_t0_L	syn2009040600200473	1	AAGACAACATGAAAATGGCT	55376827	20	57.897	35	rdt200904290010340_e1_t0_R	syn2009040600200836	1	AATTGAGAGATTGCTGCTTC	55377253	20	58.154	40	427	39	AAGACAACATGAAAATGGCTGTAGTTCTTAATGTAAACCTACCTCGACAGTGAAGGTATCTTTGGTAGACTCATAGGTAACATTAAGGGTTAAAAGATGTCCATGAAATGAGGCACCATGAGGTAGAATAGTTCGTGGAACAGAGTAAAAATCCTTAAAAAACGAATAAGTCAAGTCAGATGGACAGCACCACTGATAAACACATCAAAAATACATATCTATGTATATATGATGAATGAAGATGCTTTTTTAAGAAAAGAGAGGCTAACTGGGTGTGGTGGTGTGTGCTAAACTCCCAGCTGCTAGAAAGGCTGAGGTGGGAAGATCGCTTGAGTCCAGCCTAAGCAACATACATCTTAAAAAAAGGAAGTGGCTTACCTCTATAGTGATCACATAGCG…			0	01_0055376868_0055376979_0055376827			--
1304	1304	rdt200904290010341_e1	1	55377204	55377271	rdt200904290010341_e1_t0_L	syn2009040600201376	1	AGAATAGTTCGTGGAACAGA	55376951	20	57.979	40	rdt200904290010341_e1_t0_R	syn2009040600202086	1	ATAGGCTTCTCCCTTATTCC	55377483	20	57.863	45	533	38	AGAATAGTTCGTGGAACAGAGTAAAAATCCTTAAAAAACGAATAAGTCAAGTCAGATGGACAGCACCACTGATAAACACATCAAAAATACATATCTATGTATATATGATGAATGAAGATGCTTTTTTAAGAAAAGAGAGGCTAACTGGGTGTGGTGGTGTGTGCTAAACTCCCAGCTGCTAGAAAGGCTGAGGTGGGAAGATCGCTTGAGTCCAGCCTAAGCAACATACATCTTAAAAAAAGGAAGTGGCTTACCTCTATAGTGATCACATAGCGCTCTGCCAGAAGCAGCAATCTCTCAATTATTACAAGTTTAGTAGATCTATAGATTAAAAAAAAAAAGTATTAAAATGTATTTGAAGTGTGATGATCTGAGCTCAGTTCTAGTCTGTTTCACCAA…			0	01_0055377204_0055377271_0055376951			--
1305	1305	rdt200904290010342_e1	1	55379876	55379992	rdt200904290010342_e1_t0_L	syn2009040600206944	1	TAATGCCCTGAGTTTGACTA	55379448	20	57.951	40	rdt200904290010342_e1_t0_R	syn2009040600204109	1	CTAGAGTCCAGGTTGAGAAA	55380046	20	57.973	45	599	36	TAATGCCCTGAGTTTGACTATTCAAGGAGAAAAGCTATATCTAAGTAAATATTTTTAACTTGAAAAAAAGTAGTTTTCATACAATGTATGTGTATTGCATTCTAAACAGTAAGTTATTCATACTACATAGAATAAAAGTAAAATGAATCAAATAAAAACTAAAACAAGAAGACCTGTCCACCAGGTAGAAGGATAGGGACAGGGAAGTACTCGGGTGGTCCTGGTGATGACCTACACACAGAACTTCCAAAGAGGCACAGATTCAGGGATGTATGATGGGGAACATGTAATTCTCAGGATTATGACAGCTTGCAAAAATTATGATATAAAATGAGGAAATCAATAACTGAGAAACCTACATAAAAAACACCAATCATTTTAAAAAACTGACATATGTGT…			0	01_0055379876_0055379992_0055379448			--
1306	1306	rdt200904290010343_e1	1	55381002	55381056	rdt200904290010343_e1_t0_L	syn2009040600206683	1	GTTCCCTATGCCACAATATG	55380853	20	58.003	45	rdt200904290010343_e1_t0_R	syn2009040600205801	1	GCTGGAATTGATAGGAATGG	55381369	20	57.998	45	517	29	GTTCCCTATGCCACAATATGGTACTGTTGATAAATTCTTCAATAGGATCCAGCCACAAACATCAACATTATAAATTATCTAAAAATATAAAATTATGAAAGAAAAAAAGCATTTACCTCAAAGAGATGTTAAATAAAATTTGCTACTCACTTCTAATCTTGTGTAGCAATCAGCAATGAATTTCTTATGTAAAGATACTGAATCCTGAAAGAGTATATGGAAATTACAATTAGTCCTTGACATTTAGTTGTAATCATTATTCAGGACAAAATATCAAAATAAAGAAGCCAATTTTTGGTCATGCCAAGGATCACAGCTTATCACTAAAATATACATATAATTTTCTGCTTTTTTGTATATGGATAACTTCTTTCCTTAGATACCTACCTTCTTTAATCT…			0	01_0055381002_0055381056_0055380853			--
1307	1307	rdt200904290010344_e1	1	55381239	55381380	rdt200904290010344_e1_t0_L	syn2009040600202775	1	CAAGGATCACAGCTTATCAC	55381157	20	57.955	45	rdt200904290010344_e1_t0_R	syn2009040600207339	1	TATTTCTGCTTCAGTAGCCT	55381678	20	58.032	40	522	33	CAAGGATCACAGCTTATCACTAAAATATACATATAATTTTCTGCTTTTTTGTATATGGATAACTTCTTTCCTTAGATACCTACCTTCTTTAATCTAGGATTTAGATTAATGTAACTATAGTTTATGATTAGCTGAATAGCTTCATTAGCAATTTCTTCATCAGGTGATTCCATGGCTATTTTCCAAATGAAATCCATTCCTATCAATTCCAGCTTTTCTACATACTGTTCAAAAGAAAAAAAATTAAATTATAAAGCATATCAAGATCACAAAGTTACAAAATCACAGATAATTATTTTGTTACATCATGAGTCCACACCTCTTCAGTTCAATATGAATTAAGGCTGCAAAACCTCAGCTATATGAAAATAATATTATACTGATATGGAACTTTAAAAA…			0	01_0055381239_0055381380_0055381157			--
1308	1308	rdt200904290010345_e1	1	55382387	55382464	rdt200904290010345_e1_t0_L	syn2009040600203058	1	CAGAGAGATGTGAGAGAGAG	55382146	20	57.942	50	rdt200904290010345_e1_t0_R	syn2009040600204503	1	CTGGGTACTAGCTCCTTATC	55382741	20	57.986	50	596	34	CAGAGAGATGTGAGAGAGAGCAGTGTCCTCGCAGGTAGCTGGTGAGGCATGGTAGTGCAGGTAGGAGCCTCCCTTACACTAGGAGAAGCTCTGTCATCAACATAGAAGCTGGCAGTCAAGGAGATGCTGTTCTTTACCAAAAAAATCCATGTTATCTCTCAATTATAACACTTTTTTTTTTGCTGAATATCAAGTTATACTAGATTATCCAAACTATCTAGATTTGAGAATAACGTACTTACCAACTGAGCTCCTTGTCTTTTCAATCGATGATCACAAAGATTCACATTTTCAAAAAAAGTTTTAAATAAGTTAAAACCTGTAATTATAGAATGCCAAATAAATTCATGTACTCTACGTAACACAGATAATCAATGAAAAGACTCAAAGTGGATCAAG…			0	01_0055382387_0055382464_0055382146			--
1309	1309	rdt200904290010346_e1	1	55384258	55384370	rdt200904290010346_e1_t0_L	syn2009040600205656	1	GCCACCATTTGTACACTTTA	55383871	20	58.001	40	rdt200904290010346_e1_t0_R	syn2009040600208224	1	TGGAATATGTATGTGCCTGA	55384432	20	58.099	40	562	30	GCCACCATTTGTACACTTTAAAAAGTGAGTTTCATGGTATGTAAATTATATCTCAATTTAAAAATTCAATGAAAAGAAACATCTGAAAGGAGGATTTCTATACCTTGATACATTTTTACCTTAATGAACCCTTTTGTACTAAGAAATTTTAAAAAGACAATTTGGCAATTTGATCTAGCAGGCCATATGATTTAAAAACTAATTATAAGATACCATTCATGTAGAAAGGAATTTGAGTACTAAATATGTCTTTAGATGCACAAGAAAAATTCTAGAAGGATATTCCTAACTGTTTAGTTGCTTCTGAGAAGGAGGATTAAAAGTAAAGGAAAGAATAACACTTCTTACTTAAAAGTACTGAAAAAAATGATTTTAAGTTTTTTCCTACCATTCATAGTG…			0	01_0055384258_0055384370_0055383871			--
1310	1310	rdt200904290010348_e1	1	55385189	55385321	rdt200904290010348_e1_t0_L	syn2009040600201949	1	AGTTCTTGGCCCATACTATT	55385065	20	58.003	40	rdt200904290010348_e1_t0_R	syn2009040600209269	1	TTTTAGGAATGAATGCCTGG	55385373	20	57.753	40	309	35	AGTTCTTGGCCCATACTATTTATGCTTATATAAACTGAAAAGTGTTTAGAAGATGTGAGACACACAGAAAAAGTGAAATATTTAAATATTTCTGCCTTACTTTATCCACAATACCACCTTCTTACCTCTCTATCTAATTCACAAACATCCTGGCCAGTTACAAGACACTCCCAGATCTCCTTGGCACGATTCCAGCCCAGATACAGAGTAGCTTCTTGCAAGAAAAACGCTAGAAATTTTAGATGTGCCTCTAAATACTGCAAAAAGAAATAATGCTAATTAGTTAACTCCAGGCATTCATTCCTAAAA			0	01_0055385189_0055385321_0055385065			--
1311	1311	rdt200904290010349_e1	1	55385909	55386059	rdt200904290010349_e1_t0_L	syn2009040600202658	1	CAAAACTGTTCCCTCACTAC	55385771	20	58.022	45	rdt200904290010349_e1_t0_R	syn2009040600208971	1	TTGCTTTGTCTCATCTAGGA	55386166	20	57.96	40	396	38	CAAAACTGTTCCCTCACTACAAAGATACCTCATACAACCTCTTTATAGTTACAGCTAACAAAAATTCTTTTTATAGTATAAGTATAAAAAGGTCAAATTAATGTTGTAAATCATGAAGCAAAAACACAAGGCCTGATACCTCCCGGTAAGTGTACCGGCCATCCACTAGTGTCGAGCCACTTAAGCCTCCAGGCCCGGCCACAGCAGCTGCAAGCCGATGACAAGCGATCAAACTTCCCGTTACCAATTTCACTATTTCAAAATTCTTCTTCAAGTCTTGAATAATGCTCTTGGCGAAAATAACAAAAAGAAAAGTGGTAATGAGAATTTGCAGTTATTTTGCTGGTTTAATACAAGCTGCTATTTAAAGATGTAGTCCTAGATGAGACAAAGCAA			0	01_0055385909_0055386059_0055385771			--
1312	1312	rdt200904290010350_e1	1	55386723	55386831	rdt200904290010350_e1_t0_L	syn2009040600200144	1	AAACTCAGCAATTTTAGCCA	55386642	20	57.903	35	rdt200904290010350_e1_t0_R	syn2009040600209043	2	TTGTGTCAACATGACTTAGC	55387168	20	58.023	40	527	33	AAACTCAGCAATTTTAGCCATGTTTTGTTATTGTAAAAGTTATGCAAGTAACTATAATAATAAAAAATAGCTATACCCTTACCTTGTCTTGCTTTTGATAGGTTTGTTTTATGAATGAGCGAGTAATTTCATGGAGCTGACGCAAAGCTGGTACCACCCATACAAACTGGGGATTATTAAGCTGAGATGACTAGAGTTAAAAAGAAGTTACATTAATTAAATTTAGAAATAAACAGCAGATTCATTTATTAGCTATAAAAAATTTCAAGTCAATCAGGTTTACTGTTACACATTTTATTATTTTACTCTTTATATTGACCATTTAGAGCTTATCTCCATGCACTCATAATTCAGTCTTCAACTTCTTATTCTGCATGCAATTTCCTAAAGCTAAGAACT…			0	01_0055386723_0055386831_0055386642			--
1243	1243	rdt200904290010273_e1	1	55386909	55386983	rdt200904290010273_e1_t0_L	syn2009040600205255	2	GAGCGAGTAATTTCATGGAG	55386758	20	58.044	45	rdt200904290010273_e1_t0_R	syn2009040600209043	2	TTGTGTCAACATGACTTAGC	55387168	20	58.023	40	411	34	GAGCGAGTAATTTCATGGAGCTGACGCAAAGCTGGTACCACCCATACAAACTGGGGATTATTAAGCTGAGATGACTAGAGTTAAAAAGAAGTTACATTAATTAAATTTAGAAATAAACAGCAGATTCATTTATTAGCTATAAAAAATTTCAAGTCAATCAGGTTTACTGTTACACATTTTATTATTTTACTCTTTATATTGACCATTTAGAGCTTATCTCCATGCACTCATAATTCAGTCTTCAACTTCTTATTCTGCATGCAATTTCCTAAAGCTAAGAACTGCAAACAGGAGTGGATGTGAAGTGACAGTAAATGTACAGGGGTACATCAGCAAAAAACAGACAACAAGGAATTAGCAACTTCAGAGGATAGATTAAGTAGCACAGGCTGCTAAGTC…			0	01_0055386909_0055386983_0055386758	contained by rdt200904290010274_e1_t0_L contained by rdt200904290010350_e1_t0_L	contained by rdt200904290010350_e1_t0_L	yes
1244	1244	rdt200904290010274_e1	1	55387000	55387174	rdt200904290010274_e1_t0_L	syn2009040600205255	2	GAGCGAGTAATTTCATGGAG	55386758	20	58.044	45	rdt200904290010274_e1_t0_R	syn2009040600202582	1	ATTTAGACCACTACCAGTGT	55387304	20	57.57	40	547	34	GAGCGAGTAATTTCATGGAGCTGACGCAAAGCTGGTACCACCCATACAAACTGGGGATTATTAAGCTGAGATGACTAGAGTTAAAAAGAAGTTACATTAATTAAATTTAGAAATAAACAGCAGATTCATTTATTAGCTATAAAAAATTTCAAGTCAATCAGGTTTACTGTTACACATTTTATTATTTTACTCTTTATATTGACCATTTAGAGCTTATCTCCATGCACTCATAATTCAGTCTTCAACTTCTTATTCTGCATGCAATTTCCTAAAGCTAAGAACTGCAAACAGGAGTGGATGTGAAGTGACAGTAAATGTACAGGGGTACATCAGCAAAAAACAGACAACAAGGAATTAGCAACTTCAGAGGATAGATTAAGTAGCACAGGCTGCTAAGTC…			0	01_0055387000_0055387174_0055386758			--
1245	1245	rdt200904290010275_e1	1	55388647	55388701	rdt200904290010275_e1_t0_L	syn2009040600200126	1	AAACCAATGGTCCATAACTG	55388568	20	57.68	40	rdt200904290010275_e1_t0_R	syn2009040600202262	1	ATGAAATCTCCACTCTGTGA	55389149	20	57.954	40	582	29	AAACCAATGGTCCATAACTGCAAAACGGACAGTTTCTTTTTTTCTTCTTTGCAAGTTTATTAAATCTGAGATGCAGGGTGCAATCACTGGCATCTTAGAATCACAGAAATAAGGTATATATTAAAGGTCAACTACTTGTGAGACTAGCTAGACTACTTCTGGCTACACTATAAAAGTTGCAAAATGACAGTAATAAAAACTGTAAGGTTTATATCCAAACAGATACCTTCCCAAAAGGATTACAAAATTGGGACATAAATATGAACTCTTCAGCAAGAAGCAAATATATTAAAAAGTATCATGATGGCCAATTAAGTCAATTATGGTAACAATATTTTTATTTAATATTGAAAATTATCCTTTGAAGGTAACTTGTTATACAATAAAATTCAAAGAAAA…			0	01_0055388647_0055388701_0055388568			--
1246	1246	rdt200904290010276_e1	1	55389885	55390351	rdt200904290010276_e1_t0_L	syn2009040600205582	1	GCAGTACAACTAACTGAGGA	55389822	20	58.654	45	rdt200904290010276_e1_t0_R	syn2009040600208718	1	TTCAGTTTACTAAGTGCTTTCA	55390394	22	57.615	31.818	573	43	GCAGTACAACTAACTGAGGAAAAATGAGGTTTTTTTTTGGTTTAGTAATTTTTTTTGGATGAGTACATTTAAACTTTTTAATTGAAGAAAAAAAGAAGTGACATAAGAGGGAAGGATTGGGGTAGACAGTGGAAGGTATAGAAGCAGCAAAGGAAAGAGGACCAAGGGAGCCGAGGGTACCCTGCAGAATCTACAGAAATAAAGTTAGGAAATCAAGGCCAGAATTTCTGAACACAACAGTGGAACTTGGGAATTTTAAGAGTATCAAAAGCAGAGGGAAGGGTAATCAGTTGGGGGAATAGAGGTAGCTGAGGGTGGGAGGGGAGTAAGAAGTGGGTGATCTTGTCTTACCCTTTGCTTAGTTTCTGTGTAGCCTGGCAGGGAGACATAATCCCCAGT…			0	01_0055389885_0055390351_0055389822			--
1247	1247	rdt200904290010277_e1	1	55390556	55390607	rdt200904290010277_e1_t0_L	syn2009040600205248	1	GAGCAGTGGGGAAATAAAAA	55390465	20	57.98	40	rdt200904290010277_e1_t0_R	syn2009040600200601	1	AAGGTATTTGCAAACTGGAG	55391008	20	57.989	40	544	34	GAGCAGTGGGGAAATAAAAAAGAAAGAATATTCCTTTCGAGTCTCACAAAATAACTCCAAAAATTCTCCTTTTACTTTTTGAGTTTTGTTATAAAACAACAGACATAAATGAAATGACTGCAAAGAGAAGCAATAAAGATGCAGTGATGCAACTGACTAGAAAAGCTAAGTAATGTTTAGCTGTAACAAGGAAGGAATAATGGTCAGGAGGGATATTCTGGTTTCAAACGCCACTTCCCTGGAGGGAGGGAAAAATCCATTCAGCTTTGACCTTTTATATATAAAAGAAACGTGTCTGTTGCTGAGAAGACAAGACCATTTTTCTATGGACACCCTTTTCCTCTTACTATTGAAGGTTCTAAACATCTTCAGTAACTGGATGAATTTTAATCATAAGGA…			0	01_0055390556_0055390607_0055390465			--
1248	1248	rdt200904290010278_e1	1	55392110	55392220	rdt200904290010278_e1_t0_L	syn2009040600207282	1	TATGGGAGAAAAACAAGCAC	55391776	20	57.995	40	rdt200904290010278_e1_t0_R	syn2009040600208765	1	TTCCCTGAGTAATTAGAGCC	55392335	20	58.11	45	560	28	TATGGGAGAAAAACAAGCACAATATTTATTTGGAGTCCACTGTACTTATTAAAACTGTGCATACTTTAGATTTAATTTTAAAAAGAAAAACTAAGTTGAAAATCTTCTAATTTTATGAAAATTATATAATAAAATTACTCTTTGAATGTGATCCTAGATTTTTTTTCCCATTAAGAGCACCTCCCAAGCTTTAAATAATAAAGCATAGGTCATAAACAAATTTTTAGACATCAAGTTTAATATGAACATTAAGAAACACTAAAACATACTATTATTTTAAAATTGTGGTGTAATTTATTAAAGGAAATTATTAAACTAGTATACCTTTTAGTTGGTTCCATCTGCAAATTCTTACCTTGAATCCATCCTTCTTGTTTTTTTCCAAACCTGACCATTCTC…			0	01_0055392110_0055392220_0055391776			--
1313	1313	rdt200904290010351_e1	1	55392379	55392541	rdt200904290010351_e1_t0_L	syn2009040600206963	1	TAATTTCCCGATCTTGGACT	55392231	20	58.023	40	rdt200904290010351_e1_t0_R	syn2009040600200204	1	AAAGGCAGGAGAATCAAATG	55392635	20	58.056	40	405	39	TAATTTCCCGATCTTGGACTTTAAGGTAAGAGCTTCCAGATATGGCATTTAGTTTAATTTACATAACAGGGGAGGAAAATTATTTGGCTCTAATTACTCAGGGAATACTGTTGCTCTAACAACAAAATCAGATAAAAGCTGAAACCAACCCTCTTAATATCTTCTATGCACTTGATGATGTAGCTCCTCTTGATTGCTTCTTTCACTGCATATGCATCACTAAGGATTGTCAGGTGCTCCTCCAAGGCCTGCTGAATAAGGCTACTGGGCAGGGTTGGAAGGTGAGCCAGTTCCCAGAGTACGTCTAAAACCTACAATAATATTACATATGATCAGCCAGCCAATATGCAAATAGCTGCTTTGAGCATTTGTAGCTAGAAAAATCCATTTGATTCTCCT…			0	01_0055392379_0055392541_0055392231			--
1249	1249	rdt200904290010279_e1	1	55392628	55392729	rdt200904290010279_e1_t0_L	syn2009040600200694	1	AATAGCTGCTTTGAGCATTT	55392581	20	58.056	35	rdt200904290010279_e1_t0_R	syn2009040600207613	2	TCCGAGTTCCAAGACTTAAT	55393084	20	57.964	40	504	38	AATAGCTGCTTTGAGCATTTGTAGCTAGAAAAATCCATTTGATTCTCCTGCCTTTCCAGAAGTGGTCTCAAAGCGAGCTTCCCGGCCTATTCGTCCAATCAGGCTCAAAAGCTTCTGTCTTACTCTATCACTCTCAGTCTCCCAGCTCTGTAGAACGGAAAAGACACAGGAATTGCTTCACGATCAAACTGGCAAAATATGCAAAAATTTTAAACTTGAGCTAAAAACATTAACAACGTAAGAAAAGTACATTTAAATACTGCTAACTGGTGGGGAGGAGGGGTATTCAGGACCTCAAAAGAGCTTATTTTAAGAAAATTTAAAAGTAAGCAAGTCTGACTGAACACGTACCTTCTGAATGAGAACAAACAAATGATTAAGCTGATCTGAATTAAATTT…			0	01_0055392628_0055392729_0055392581			--
1314	1314	rdt200904290010352_e1	1	55392931	55393039	rdt200904290010352_e1_t0_L	syn2009040600200845	1	AATTGCTTCACGATCAAACT	55392751	20	58.003	35	rdt200904290010352_e1_t0_R	syn2009040600207613	2	TCCGAGTTCCAAGACTTAAT	55393084	20	57.964	40	334	34	AATTGCTTCACGATCAAACTGGCAAAATATGCAAAAATTTTAAACTTGAGCTAAAAACATTAACAACGTAAGAAAAGTACATTTAAATACTGCTAACTGGTGGGGAGGAGGGGTATTCAGGACCTCAAAAGAGCTTATTTTAAGAAAATTTAAAAGTAAGCAAGTCTGACTGAACACGTACCTTCTGAATGAGAACAAACAAATGATTAAGCTGATCTGAATTAAATTTCACAGCCGCTGCAGCAATAATAGTATGAATGTTCTCAATCACAGTAGATGATTGTCCTGACTGGAAAAGGAAACATTGGAAAAAAATTAAGTCTTGGAACTCGGA			0	01_0055392931_0055393039_0055392751	contained by rdt200904290010279_e1_t0_L	contained by rdt200904290010279_e1_t0_L	yes
1315	1315	rdt200904290010353_e1	1	55395208	55395312	rdt200904290010353_e1_t0_L	syn2009040600200434	1	AACTGTAAAGTGGGTTAGGT	55395070	20	58.087	40	rdt200904290010353_e1_t0_R	syn2009040600208878	1	TTGAAAACTCAGTTCTGTCG	55395549	20	57.966	40	480	32	AACTGTAAAGTGGGTTAGGTACAGCTGCTCTGTTTAAAGCAAGATAAAGTTTCCGTTTTCCTGCTCTCTCATCACCCTTTTCGCTCTCCTGTAGTCCAAAAACATTAGCCAAAGGCAAAAATAATTCTGATCAACCTACCTGTATCTTCCAAATTTTAGTGAGTTCATCTAACGACAATTTACTACCCAAGAGTTCAATAATTCCCTTTATACGGTCACAGTATTGTGCTTGGTCTATGTTGCCTAATTGAAGAAACATGAGAGAGAAAGTCAGATATAGTGAACACTGACTCTCTAAATATAATTCTATTGATTCAAAACAATAACTTACTATAAGATCATTTAAAGACTAATACAGTCAAAGCAACAATTTTGTATACTTTTTAATACAAAGATATA…			0	01_0055395208_0055395312_0055395070			--
1316	1316	rdt200904290010354_e1	1	55395516	55395631	rdt200904290010354_e1_t0_L	syn2009040600201898	1	AGTGAGTTCATCTAACGACA	55395227	20	57.993	40	rdt200904290010354_e1_t0_R	syn2009040600205930	1	GGACATCACAAATGGTAGTC	55395792	20	57.875	45	566	29	AGTGAGTTCATCTAACGACAATTTACTACCCAAGAGTTCAATAATTCCCTTTATACGGTCACAGTATTGTGCTTGGTCTATGTTGCCTAATTGAAGAAACATGAGAGAGAAAGTCAGATATAGTGAACACTGACTCTCTAAATATAATTCTATTGATTCAAAACAATAACTTACTATAAGATCATTTAAAGACTAATACAGTCAAAGCAACAATTTTGTATACTTTTTAATACAAAGATATATTATTTAAATTATGTGTTAGGTAATTTTTATTTTTGAAAGCAACTTACCTTCCAGTGCAATCGACAGAACTGAGTTTTCAACTAGCCAATCTAATAATCTGTCTGTATCTATAGCATTCTTCACAGATTTGGATAAAGTGCTATCTTCTATTAGTTT…			0	01_0055395516_0055395631_0055395227			--
1317	1317	rdt200904290010355_e1	1	55397138	55397297	rdt200904290010355_e1_t0_L	syn2009040600201257	1	ACTGTACCCTTAGAGCAAAA	55396844	20	58.175	40	rdt200904290010355_e1_t0_R	syn2009040600202107	1	ATATCAGATACTGCCAGACC	55397411	20	57.967	45	568	30	ACTGTACCCTTAGAGCAAAAGTAAATCTCAAACTGTATATTCTAAGGGATTATATTCTAGGAAATTTCACAAAAACAGTAAATATTTTAAATATTTCAGATGTAAATTTTGAAAGTAACACAGAAGATGTCTTTACCAACAATTATATACAACATTTTATACACAATCATTCTCTTTTTTATATGATTACAATAAATTATTCATATTTCCCAAAATTGTTATATTAATAAGCATACATCTTGGCAGAACTTAGTATCTGTGCATTAAGTCTTGTAGAAACAAATGAAAAACTTACTTCTTTGAGAGAATTCATCTTAGCACTGAAATGTGGTGATTTCAGCATGCGCAATAGAATATCTAGTCGAAGGTCATCCACAATTGTCACCAGATCCGGTTGGA…			0	01_0055397138_0055397297_0055396844			--
1318	1318	rdt200904290010356_e1	1	55397871	55397946	rdt200904290010356_e1_t0_L	syn2009040600205920	1	GGAATGGTCCTGTGAAAAAT	55397482	20	57.975	40	rdt200904290010356_e1_t0_R	syn2009040600204314	1	CTCTCTCTACTTTTGGGACA	55398005	20	57.973	45	524	38	GGAATGGTCCTGTGAAAAATTTAGGGTAGACAAAATAAGTCATATTAAATTTAAATGGTAAAATTGCTTTAAACAACTCTGGGTAAGTTGTAACACTGTATTATTTTAAAACTTTCTCTATGCCAATTGTGATACCATCAAAATCATGTTAGTAAAATTCTGAATGGTATCACTTACTGAGAACACTGTATTAACTCTATTGACTAGAGGTAACAACCACCAATGGTGCTTCAGAAACAGCACTTTTTAATTAGGAAATGTAAAGTTAATTCGATGTGAATGCATGTGACCAGAATTCAAAGAGCATGGTGTGTGAACCCTGCTAAGTCCTGGCTCTGCTTCTGTGAACTAACTGGCACTGGGGCCTATCTGGCTGGAGAAGGCATTTACCTTGTCTTT…			0	01_0055397871_0055397946_0055397482			--
1319	1319	rdt200904290010357_e1	1	55400459	55400525	rdt200904290010357_e1_t0_L	syn2009040600201262	1	ACTGTTTGCATGTCTTCAAT	55400407	20	57.912	35	rdt200904290010357_e1_t0_R	syn2009040600202787	1	CAAGTAAGCCTTCAGTGTTT	55400887	20	57.931	40	481	31	ACTGTTTGCATGTCTTCAATCATATGAAGTAATGTGAAATGGTTTAATCCTACCTGTACCACGGAGGAATTGAGGTACTCTGCACACACTCCTAAGGGCTGAATCAGTGCTGAGACAGCCTGGAAAAAGACAGTGAAGATTAAAAATACATTTGAGAGGATTTTTTTCCTGTCAAAATTAAACAAATCCCTTTTCATGTATCAGAGAAAAGTTTAAATAGTGAGTTGATCAAGTCATGAATAGAAGACTAGAGAAACTAAACTCCTGGATAGAAAGAATTGATATAAAGATGTCAACCCGCTTAAATTATTATAGAAATTTAATGTAATTTAAATCAGAATATGTCAATAAAACATCTTTGGAGAATTAGATAAAATGATTTTAAAGTTACATTGTAGA…			0	01_0055400459_0055400525_0055400407			--
1250	1250	rdt200904290010281_e1	1	55401388	55401471	rdt200904290010281_e1_t0_L	syn2009040600208267	1	TGGCTACCTATTTGGAAGAA	55401335	20	57.936	40	rdt200904290010281_e1_t0_R	syn2009040600203636	1	CCCACAAACCCATTTCATAA	55401898	20	57.967	40	564	25	TGGCTACCTATTTGGAAGAAAATAAAATTAAATCCCTATCTTTTCAAATATACAAAAATAAATTCTAAATGAATTCAAGGACTAAGTTAAAAAAATAAAAATATGAAAGTATAAAAAGAAAAAATATATTTTTATAAACTTGAGGTGGGAGAACATTATCTAAGCAAGTTAGAAAACTTTTAAGACACCAAGGAAAAATTTGACTACGTAAAAGTCTGAAACTTCTATATAGCAAAAGATACCATCAATAAAAATGAAAAGAAGCAAAATACTAGGAGAAAAGATTTACAAATATGCAAAATAGATACAGCATTGATAAGCTTAATATAAAAATAATTCCTAAAAATTAACAAAACACGTCACCCAAAGAGACCTAAATAAACTAGGTCAATTCACAGA…			0	01_0055401388_0055401471_0055401335			--
1320	1320	rdt200904290010359_e1	1	55404145	55404211	rdt200904290010359_e1_t0_L	syn2009040600205162	1	GAGAAAAATGCCACAGGTAA	55403913	20	57.995	40	rdt200904290010359_e1_t0_R	syn2009040600205346	1	GATAAATGCTTGAGGGGATG	55404394	20	57.998	45	482	35	GAGAAAAATGCCACAGGTAAAGAAAAAATAGTGAGGAAAAAACTCTACATAGCAATTTGGTTATAATTAGGAGTAAACATTTCTTTGGTTATCAGGACCGTGGAATCTGCTCCTCTAAAGATGAACCTTTAATTTAACATTTAACTTGGCATGTCCAGACCATATCCTCTGGCTGTACACCAACTCAAGTGAAATGAATTTCCACAGTGAGCATATACAGTAGTTTAACTTACCCCAAGTTCTATATCTTCTGAATGGAGCTTGGCTTGGATTGCTGCAAATCCACCTAATTCTCCAAACTGAGAAGAAAAAAGGCACACATTAAGTTATTTTTCTCTTTAATTTTTTTATTTTGAAAAATTTCTATTGGTACATAGTAGGTGTATATGTTTATGGGGC…			0	01_0055404145_0055404211_0055403913			--
1321	1321	rdt200904290010360_e1	1	55404828	55404864	rdt200904290010360_e1_t0_L	syn2009040600207667	1	TCCTTGCATTGATCCTTCTA	55404588	20	58.019	40	rdt200904290010360_e1_t0_R	syn2009040600208494	1	TGTTGGAGAGCTTAAACAAC	55405139	20	57.937	40	552	33	TCCTTGCATTGATCCTTCTAATGCTCCTGTGGCATACTGCAGATAGTACTAAGTCCAAAAGCTGATGTTTACCTGCTAGTATTGTACATACAAAAAAAGGAAGAAAATATGAAATCCACTCCTTAAAGCATTTTTTTTATTATTCTCTGCAGCTGCCATTTGCTTAATATACCAAACTCTAGGACGTCTCATTAGAAAATTGAAAATATGCTACATGACAATATTAACAAAAGTCATATACCTTATTTACCAAATCCACAACCCATCCATGAGGCTCCTATGAGAAAAGAAAAACAAAATTGAGATGGCAATATAAAAGCTTCCCCATTAACCCTTACATTTCTTTTATCCTAAATGAAAAGTCAGAAGAAAAATTATAAAAGTTTGGAAACTATTTTC…			0	01_0055404828_0055404864_0055404588			--
1251	1251	rdt200904290010282_e1	1	55409481	55409538	rdt200904290010282_e1_t0_L	syn2009040600202964	1	CACTAAAGCAATGAACCAGT	55409226	20	58.003	40	rdt200904290010282_e1_t0_R	syn2009040600206075	1	GGCTCATAAAATTGCCTACA	55409690	20	57.846	40	465	30	CACTAAAGCAATGAACCAGTTTTCTATTGATTAAACTCAACTTCTTTCAACTGTTTCTGAAACCAAACAGTGTTTTAACTAAAGGACTGTTTAGATTATCTACTTCTTGTGAGTATACTCTTATTGGCAGACTGTAGTCTTTTGATATAAAATATACTGGTTCCAGGCCTGAAAAAGCAAGTTTTAATGCATATGAAGTTCAAAAGAAAATATATATGAGATTAAGTACTAGATTATTTTTTCTAGGTACAAGTAATCATTTTAAATGCTATAGTCTCTCAACTCTCTCTAAGAAACTGGAACACCAATTAAACTGGGGTTCTGATAATCTAATAGATGACGCTAAAGACATTTCTCATTTTACTAAACATCATTTCAAACCTATAAAATTCTTCATGA…			0	01_0055409481_0055409538_0055409226			--
1322	1322	rdt200904290010361_e1	1	55409816	55409939	rdt200904290010361_e1_t0_L	syn2009040600202294	1	ATGAGCCAGATGGGATATTT	55409684	20	58.147	40	rdt200904290010361_e1_t0_R	syn2009040600206411	1	GTCAGACCTCTTATCCTGTT	55410180	20	58.045	45	497	34	ATGAGCCAGATGGGATATTTGTCATTTTTCAGATTGTTTTAATCCTCCCATGTAACTTGTCTTTTTTATAGCACAGAAAATCTTCTTTTTCAATACATTTTTCTATAAAAAGATGAAACTAAATGATGTTTACCTTTTGGAAAGTCGATACAGGTGAAACAGCAAACATATTTCCCTCTCCAAACACTTCTGCCCAATTCCTTTGAGACACTTTCATTCTGTTTTTAAAATGGTATTCATTATCAGGATTGAAAGCCTAGATTCAAAGAGAACAGAGAAACATTATTATCTATTTCTATAGCAACACATATTAGCATTAGAAAAGAAGATAAAAATATAGCCTTTGACTCCCCTCATTAATGGGATCTTTCAAGAATACACCGAAAGCATACGCCTTAG…			0	01_0055409816_0055409939_0055409684			--
1252	1252	rdt200904290010283_e1	1	55410493	55410545	rdt200904290010283_e1_t0_L	syn2009040600204165	1	CTATTCTCCTGTCCTGTTCA	55410112	20	58.046	45	rdt200904290010283_e1_t0_R	syn2009040600200102	1	AAACAAGATCCAATTCCCAC	55410682	20	57.975	40	571	40	CTATTCTCCTGTCCTGTTCAGTGTTCACTGTGAAGGAAGAGGAGGAGGTAACAGGATAAGAGGTCTGACTCAAGGCAGTGTGATGCCAATGCCCCAAGTGTGCTAGGGCTACCGGGGATGAGATGAGGAACAGAGGCACTGAGGGCAGAAGTCAGGAGGGGAAAATATGAGGGTCCCTTCTTCATGCAGCTACTGTTACCTGTTGGGGGAAAAGGCCAGAAACCAAACTCCATCTACATGAACACTCCATATGAAAGTATTTAAGACATGAATAATCGGGGAGAGGTAAGAGAAAGGCATTTAATCATTCCGTAAGTTGAAAAACCCATTAAAATTAGAAAAGCACTTCTTTCAAACTGAGAACACAAGATGGTTGCTCTGCTTTTAAAATAAAGACAA…			0	01_0055410493_0055410545_0055410112			--
1323	1323	rdt200904290010362_e1	1	55410637	55410781	rdt200904290010362_e1_t0_L	syn2009040600201860	1	AGTCAGAGAACAGCAAGTAT	55410570	20	57.967	40	rdt200904290010362_e1_t0_R	syn2009040600201525	1	AGATGAACTACAGCTATGGG	55410937	20	58.191	45	368	33	AGTCAGAGAACAGCAAGTATTTTAAACAAAATCAAAACACAAAGTACTTAATTTTAGAGATACTATACCATTGTAAGCACACCCAGGAGACCAGTGGGAATTGGATCTTGTTTTATTCTCTCTGCGACCAGTTCTATTAATAGCATCAACATGTTGTAAATTCCTTCATGAATTTCAGTACCCCACTTGTGAACAGCACTTGATGTCAGGAGCTATAAAAACATAAAGGGCAATCTAGAGTCTAACTTGAAAAAAGAAAATAAATCTACAGTTTATCAAGTCCATCTCAAATAAGTGAGAGATTATGATGAAAATACTTTTTTATGTAGATGATTGGCTTTTAAAAGACCCATAGCTGTAGTTCATCT			0	01_0055410637_0055410781_0055410570			--
1324	1324	rdt200904290010363_e1	1	55414636	55414704	rdt200904290010363_e1_t0_L	syn2009040600204188	1	CTCACACACTTAAAATGGCT	55414225	20	58.003	40	rdt200904290010363_e1_t0_R	syn2009040600201160	1	ACGAACTACCAAAGACCTAA	55414809	20	57.897	40	585	30	CTCACACACTTAAAATGGCTCATATTTTGATAAGTGTATACTGTCTTTCTAAGTGCCACAAGCCTTTGTTTACTAATATGTGCAATATCCTAGTATAATTAAGTCTTAATCTATTAAGTCTAGTATAATTAAGTCTTAATCTATTCTTTAGCAATTAAATAGTAGGAAGTATTTATTATTAATAAAAGTTATATTTAACCAAAGACACATACAGACAATATAAAAGAAGTAAATCATTTATAAGCCCCAAATTCAGAGTTCCGTTTTTCATATTAGAGGATTCCTCAGTTAAACAAGATTCATAAACTGGTCTTATACATAAAAAACTAAAATTAAAACAAAAAGCTTCTCTTCCTTCACCCTGCCCCCACCCCGACACACACAAAATATCACAGCAGC…			0	01_0055414636_0055414704_0055414225			--
1253	1253	rdt200904290010284_e1	1	55416216	55416410	rdt200904290010284_e1_t0_L	syn2009040600201545	1	AGATTAAACTCAGGCCTTCT	55416165	20	57.938	40	rdt200904290010284_e1_t0_R	syn2009040600205709	1	GCCTGGACAGTTCATTTTTA	55416650	20	57.995	40	486	37	AGATTAAACTCAGGCCTTCTATGAAACAAATGTCCTCATGTGTTCTAAGGTCTGAAAACTTACCAAGTCTTGCTAGGTAGGTAGATGCCAACAGGCATTTGCCTAGTGATTCTTCTCGCTTGTAAGGGATGGACCAATGATCAGTCAAAACACGGCTTTCCAGTTCATATAAATTTGTTGTAGGGAATTCAATTCCTTCCCCTGAGCAGTTTCCATTCTCATCATTCTTCTGACGAAAAGGGATTAAGATAAAAAGCAAATAAAACTAATTAGTGATTACTCTAAAAATTTCCTATGTAACACAGAGCAGATACTGAATCAATGGTAGCTATTAATACCAATAGCATGGATTCTACCTTTCTTTCCTATAATCACATCTTTCACCAAGAATATCTCAAA…			0	01_0055416216_0055416410_0055416165			--
1254	1254	rdt200904290010285_e1	1	55426441	55426535	rdt200904290010285_e1_t0_L	syn2009040600200506	1	AAGAGTCACGAGACAACTTA	55426375	20	57.921	40	rdt200904290010285_e1_t0_R	syn2009040600208428	1	TGTGAAGTGGTATTTTGTGG	55426899	20	57.924	40	525	30	AAGAGTCACGAGACAACTTAATCTTTCACAAAGACAAAAAAGTAATCCAATGGAGGAAGGACAGTCTTTTCAACAAATGGTGCTGAGACAACTGAATATACACAAGCAAAAGAATGAAATGACCCCACCTCAAGCCACATACAAAAACTAACTCAATGTAACGCAAGACTAAATATTCATGACCTTGGATTAGGTAATTATTTCTTGGAAAAGCAAAAGCAACAAAGAAAAAATAAACTTCATCAAAAATAAAAATTTTTGTGCATCAAAAGTCACCATTAAGAAAGTGAAAAAAAGAATCTACAGAATGAGAAACAGTATTTGCAAATCATAGATCTGATAAAAGATTTGCATATAGAATACAAAAAAAAAACCTTACAACTCAATAAAAAGACAAAT…			0	01_0055426441_0055426535_0055426375			--
1255	1255	rdt200904290010286_e1	1	55441496	55441556	rdt200904290010286_e1_t0_L	syn2009040600206936	1	TAATCTCTTACTGTGCCCAA	55441303	20	57.951	40	rdt200904290010286_e1_t0_R	syn2009040600209145	1	TTTCCCTCTCCTTATTCCAG	55441771	20	58.018	45	469	39	TAATCTCTTACTGTGCCCAATTTATACATTAAACTTTATCACAGGTATGTATATATAGGAAAACACAACATATATAGGGTTCAGTACTATCTGTGGTTTTCCGCATCCTCTGGGGTTCTCGGAATCCATCCCCCACAGATAGGGGAGACACTAGTGTATATCTAACAAAGGAAATGTGATGATTAAATAGAGAAAGTTTATGAGGAAGGATATATTAAAGATAACCTACAGTCAAAGACTTCCTCAGGTCAGAAGAACACTATGGTAAAGTAAACAAAAGACATCTCAAGAGGCAGAAGGCTGGGTTCCTTTTCTGACTCTGCTGAGCCAAGAGTCAAGGTCCTCCTCCCTAAGCTGACAAGACTTACCACCACCAGATCTCCATGGTCCCAGCTGTGA…			0	01_0055441496_0055441556_0055441303			--
1256	1256	rdt200904290010287_e1	1	55442646	55442729	rdt200904290010287_e1_t0_L	syn2009040600205405	1	GATGATCTGCTGCTACTCTA	55442221	20	57.996	45	rdt200904290010287_e1_t0_R	syn2009040600207585	1	TCCATTGCCAAGAAATCAAA	55442772	20	57.89	35	552	28	GATGATCTGCTGCTACTCTAACTCACCAAAGTATTTCAAAATGAGGTAGACATCATGAGAAGTGTATTACTAAAAGAAAAACCATTAACATTTTCCAAGTTTTAGCACAGTTCATTCCAATATAAAACTGACCACAAAAGCAAAATACTTATAATAAACTAAGCAATCCTCATGTTATTGATGCTGGACAGGTTTTTATTTACAGAGTTACTGCTATTTCCACCTTAAGTCTTTCTAAAATTACCAACATTTCTCTAAAGTAAGTTTTTTTATTATCAACAATCATTAAGAGATTTTTAGCCTAAAATAAGACCAGTTCCTAAAGCAATTTCTCTTTTTGGGAAAAACTGATACACTTACGCTTTTAGGATAAAAAATAATGCCATTTCATTAAAATAA…			0	01_0055442646_0055442729_0055442221	contained by rdt200904290010288_e1_t0_L		yes
1257	1257	rdt200904290010288_e1	1	55442759	55442837	rdt200904290010288_e1_t0_L	syn2009040600201933	1	AGTTACTGCTATTTCCACCT	55442426	20	57.944	40	rdt200904290010288_e1_t0_R	syn2009040600208336	1	TGGTTGATTTCTTATGCCAC	55442942	20	58.067	40	517	29	AGTTACTGCTATTTCCACCTTAAGTCTTTCTAAAATTACCAACATTTCTCTAAAGTAAGTTTTTTTATTATCAACAATCATTAAGAGATTTTTAGCCTAAAATAAGACCAGTTCCTAAAGCAATTTCTCTTTTTGGGAAAAACTGATACACTTACGCTTTTAGGATAAAAAATAATGCCATTTCATTAAAATAATTAACATCACTCTTTAAAAAGATACTAGTTGAGAGAATCATCAATCTACTAATATTAAACATCTAACAGGCAAAAAAATACACATTCTGTATATTCCATGACACTAAAGAAATACTGCTTGAAAAAAATATCATTTGATTTCTTGGCAATGGATGCCACTATGGATCAAATTACATCACAAAAAATCCTAGAGGCACTATACAAA…			0	01_0055442759_0055442837_0055442426			--
1258	1258	rdt200904290010289_e1	1	55443868	55443933	rdt200904290010289_e1_t0_L	syn2009040600202316	1	ATGCAGAAAAGAACAGAAGG	55443614	20	57.998	40	rdt200904290010289_e1_t0_R	syn2009040600204908	1	GAAATTAAGAGCTATGGGGC	55444180	20	58.002	45	567	29	ATGCAGAAAAGAACAGAAGGGGCAGGAAAGGCAACTAAATAGAAACTCCATTAAAGCTTCAACTGTGACTCAAATTCGAAAAGTCCTGCTGAATTGCATCTTCTGAGCCAGTTTTCTTAAAGCTAGAAATAACTATATAACATAATAGTCAAATGTGAATTCTAGATTTAAAAAAATAGCTCCCAATGATGTGCTAGGAAGCAGTATACTTTTTTCTGTATTTCAATTAGATAAAAAGCAAATTAAATCTTTTTTATATTTCATTTTCCTCATTAGCAAAGTTTTTGAATAATTTTAGAGTCTGCAAAATTTTCCTAAGAATTATGCAAAACTTTAATCTTTTTAACTACTCTCATTTAAACACAGTTTGGTTTGCTTTTAGTTTTAATAAAGTTTATA…			0	01_0055443868_0055443933_0055443614			--
1259	1259	rdt200904290010290_e1	1	55449804	55449893	rdt200904290010290_e1_t0_L	syn2009040600201726	1	AGGATATTAACAAGGTGGCT	55449701	20	58.003	40	rdt200904290010290_e1_t0_R	syn2009040600205931	1	GGACATTTCAGTGTCATTGT	55450127	20	58.003	40	427	36	AGGATATTAACAAGGTGGCTTTCTATGCAGTTGTGTGTTTTGCTAGATATCTGGGTCTTTTTTATCTGCATTCTCCTTGCTTCTACTGAACCGGAAGTTAACAGCTTTCACTGTTCAAATATTAATTTTTAAACCAAACCCTAATTACAGCAGGGCCTCAAACTGATTTACCTAACTAGCTACATGACCTTGGACAGTCTTTTCTTGTAAAATGAGAGGCTTGGACTAAGACCCACTAGAATGTAAACACCACGTTCTGTTCAACACTCTACTCCCTGCCCCTGGGACAGGAAGGCATTAAGAGAAAACCATTGCTATCCCCAAACTACAAATATAAAAAAACTTAAGTCATTTCTTTCTTTTCTAATCAATTAGATTTTATTCTGTTTTTCCCATTTT…			0	01_0055449804_0055449893_0055449701			--
1260	1260	rdt200904290010292_e1	1	55453045	55453138	rdt200904290010292_e1_t0_L	syn2009040600202193	1	ATCCCTAATTCCCTTTCACA	55452815	20	57.915	40	rdt200904290010292_e1_t0_R	syn2009040600203473	1	CCAAGAACGACATTAACGAG	55453286	20	58.564	45	472	70	ATCCCTAATTCCCTTTCACACGCCTCTCCTATGGGTCCCTCTCCCCACTTACCCCCAATCAAGTGACTTCGGTTCCCAACTGGAGCCTGGGGCTTCTCTCTCTCTCTCCGCCCCGCCCCCACTAAAGCCCCAGTCGAATGCCCTCTCTCCCCACACCAAGCCCAGCGGGGTGTGTCCCCTCCCAGGAACTCCAGCCCAGTGGCTTCCCACAGAGGTCTGGGGTTGCCCCTCCTCACCTCCGCGTCCACCACCTCGTGGTAGGCGGGCGGGGGGTCGAAGCCGCCCCCGCCTCCGGTGCTCCCGCCGCGGGAGGGGCCGCCGCCGCCGCCGTCACCTCCGCCGTCGCCCCGCGGGCCCCCGCCGGGCCCGGGGCTGGGGCCACCGCCGCTGTCCATGGGC…			0	01_0055453045_0055453138_0055452815	contained by rdt200904290010364_e1_t0_L		yes
1325	1325	rdt200904290010364_e1	1	55453196	55453350	rdt200904290010364_e1_t0_L	syn2009040600200973	1	ACAGAGGTCTGGGGTT	55453023	16	58.005	56.25	rdt200904290010364_e1_t0_R	syn2009040600204193	1	CTCACCGCACTAGCTC	55453568	16	58.25	62.5	546	75	ACAGAGGTCTGGGGTTGCCCCTCCTCACCTCCGCGTCCACCACCTCGTGGTAGGCGGGCGGGGGGTCGAAGCCGCCCCCGCCTCCGGTGCTCCCGCCGCGGGAGGGGCCGCCGCCGCCGCCGTCACCTCCGCCGTCGCCCCGCGGGCCCCCGCCGGGCCCGGGGCTGGGGCCACCGCCGCTGTCCATGGGCTCGTAGCCGCCGTAGTCGAGGCCCGGCCGCTCGTTGGTGAGCAGTGCCACGGCCTCGTTAATGTCGTTCTTGGCCAGGCGCAGGGCCTTGCGGATGGTGGCGGGGTCTGAGAAGCCCATGCACAGCAGCGTGGTCATGTGCTGCTCCTCCTCCGATTCCATGGCTTGGGCCTCCTGGCCGCCCCGGCCAGCGCACGGCGAAGCTACGG…			0	01_0055453196_0055453350_0055453023			--
1235	1235	rdt200904290010264_e1	1	55453350	55458350	rdt200904290010264_e1_t1_L	syn2009040600204283	1	CTCGTTAATGTCGTTCTTGG	55453267	20	58.564	45	rdt200904290010264_e1_t1_R	syn2009040600200097	1	AAACAAACAGAATACGCCG	55453746	19	58.597	42.105	480	74	CTCGTTAATGTCGTTCTTGGCCAGGCGCAGGGCCTTGCGGATGGTGGCGGGGTCTGAGAAGCCCATGCACAGCAGCGTGGTCATGTGCTGCTCCTCCTCCGATTCCATGGCTTGGGCCTCCTGGCCGCCCCGGCCAGCGCACGGCGAAGCTACGGGTCCCGGGCCTGGCGGGCCGCGCGGCGCACCCTCCGCGCCGCCTCCGCGCCCAGGTTGGCCCCTGCGTTCCTGCCCCGGGTGCTCCGCAGCAGCCGGGCCAGGCTGGGTGCGGGCTTGGGTCCTGCGAGCCGAGCTAGTGCGGTGAGGCGCTCAGGCGCGGCTGCGGCCCGGCCCAGCCCTGCGCGCCGCCATGTTGGCCTCCTCCCCCTCCGCCTCCTCCTCCCCGGGCGGCGGGGCCGCGCC…			0	01_0055453350_0055458350_0055453267			--
1235	1235	rdt200904290010264_e1	1	55453350	55458350	rdt200904290010264_e1_t2_L	syn2009040600205258	1	GAGCTAGTGCGGTGAG	55453553	16	58.25	62.5	rdt200904290010264_e1_t2_R	syn2009040600206571	1	GTGGATTTCCTTCAGGACT	55454144	19	58.451	47.368	592	72	GAGCTAGTGCGGTGAGGCGCTCAGGCGCGGCTGCGGCCCGGCCCAGCCCTGCGCGCCGCCATGTTGGCCTCCTCCCCCTCCGCCTCCTCCTCCCCGGGCGGCGGGGCCGCGCCTCGGCTCCCGGAAGCGGCACGGGAGGCGACCGTGCTCGCCGTTGGCAGGCTAGGGTTGGCGGCGGCGTATTCTGTTTGTTTTAAACGAAGGAGCGGAGGGAGGGGCCGCGCCGCGGAGCGTGCCTAAGGTGAAAGGGCTGCCGTGCAGCCAGGCAGAGGCGAGGAAGGCTTCTCCATCGTCGCCACCGCCCGCCTGTTTCGCCGGCAACAGGTTCCCCCGGGACGGGAGGGGCCGCAGCGCCGCGCAGCTCGCAGCGCTGAACGTCGCGGAAATCCCTTGGCCGGC…			0	01_0055453350_0055458350_0055453553			--
1235	1235	rdt200904290010264_e1	1	55453350	55458350	rdt200904290010264_e1_t3_L	syn2009040600209062	1	TTGTTTTAAACGAAGGAGCG	55453741	20	58.976	40	rdt200904290010264_e1_t3_R	syn2009040600206116	1	GGGAATTAATTTCAACGGGT	55454311	20	58.058	40	571	66	TTGTTTTAAACGAAGGAGCGGAGGGAGGGGCCGCGCCGCGGAGCGTGCCTAAGGTGAAAGGGCTGCCGTGCAGCCAGGCAGAGGCGAGGAAGGCTTCTCCATCGTCGCCACCGCCCGCCTGTTTCGCCGGCAACAGGTTCCCCCGGGACGGGAGGGGCCGCAGCGCCGCGCAGCTCGCAGCGCTGAACGTCGCGGAAATCCCTTGGCCGGCCGAGCCTCCGCAGCCGCGACCCGGCTTCTCTCCGTCCGAGTCCCCCGAGCCTCTCCGAACCCCCGTTGGACTTCCCCTCCCTGGCCGGCGCCGCCCGACCCGCTCCCCCATCCTAGAGGGAATTCCCTGCGCCGCGGCTGTGAGGCACCTCCACCCCGGCCTGAAATGCACCGCAGTCCTGAAGGAAA…			0	01_0055453350_0055458350_0055453741			--
1235	1235	rdt200904290010264_e1	1	55453350	55458350	rdt200904290010264_e1_t4_L	syn2009040600201872	1	AGTCCTGAAGGAAATCCAC	55454126	19	58.451	47.368	rdt200904290010264_e1_t4_R	syn2009040600201752	1	AGGCCTTTAAAGAGGTAGAG	55454639	20	58.031	45	514	50	AGTCCTGAAGGAAATCCACCCTCATCCCACGCAGATTCACCCGCAACGCTGCCTGAATACGCCTCGCTGCCCACAGAAATTCCTGCCCAAACCAGACGCGTGGACCACCCAAGACGAAATTCACACTCGACCCTAGCCCCGCCAGCCCTTGCCGAAATCACCCTAAACCCGTTGAAATTAATTCCCAGCTGTCCGAATTTTCCTTCCAACATTAACTGACTACCTGTCTCCGCCAAGCTGACTGAACTCTACCGAACTCTTACCCTGAAAGCCCCTGAGAGTCCAAAATATATTTTTCCAGCCCGAAATCTAAATCCCAGTTCTCTGTATGAAAACCTCCAGAAACCCAGACTCTTACTTCCTTCGGCCACGGACTCGTTCGAACATCGTGGACATCAC…			0	01_0055453350_0055458350_0055454126			--
1235	1235	rdt200904290010264_e1	1	55453350	55458350	rdt200904290010264_e1_t5_L	syn2009040600207350	1	TATTTTTCCAGCCCGAAATC	55454416	20	58.144	40	rdt200904290010264_e1_t5_R	syn2009040600207445	1	TCAGCAAGAATGAAGGGATA	55455000	20	58.019	40	585	43	TATTTTTCCAGCCCGAAATCTAAATCCCAGTTCTCTGTATGAAAACCTCCAGAAACCCAGACTCTTACTTCCTTCGGCCACGGACTCGTTCGAACATCGTGGACATCACCTTCCCACATTTTTACCGCAGTCTTTGGCTCCGATTCTTTGTCCCTGCCTCTTGGGCAGCATCCTATCCCTGTTTCTTTCCACCTTTGAGGATTCCTCTACCTCTTTAAAGGCCTGCTTTCTTTGCTTTCTCTTCTCACCTTTGGCATTGGCACACTGGGGTCATATCTTTAGTTCCCTTGACTCCACCATCTAAGCCAAGGGTGTCCAATCTTTTGGCTTCCCTGGGCTACATTGGAAGGAGAAAAATTGTCTTGGACCACATATAAAATATTCTAACGCTAATGGTAG…			0	01_0055453350_0055458350_0055454416			--
1235	1235	rdt200904290010264_e1	1	55453350	55458350	rdt200904290010264_e1_t6_L	syn2009040600200032	1	AAAAATTGTCTTGGACCACA	55454768	20	57.743	35	rdt200904290010264_e1_t6_R	syn2009040600206642	1	GTTACTAGGTACGAAGGGTT	55455252	20	58.06	45	485	41	AAAAATTGTCTTGGACCACATATAAAATATTCTAACGCTAATGGTAGCTGATGAAACTTTTAAAAAATCTCATCATGTTTTAAGAAGTTTACGAATTTGTGCTGAGCCGCATTCAAAGCCGTCCTGGGCCTAAGTCCTTGCTATTTTTCCTCTTCAATTTCCTTCAATCCATAGTTCTCTAGGTTATTTTCCCACCCTTTCCCAAGATTCGGATATCCCTTCATTCTTGCTGAGTTCATCTCCTATGCCTATTCCTACATACTTGCTGAGTTCATCTTCTAATGTCCTCATCCTGGTTTCTTCCTGAACCTGAAATCCAGCTAACCTTACTTTTTCATCCCATCAAACCCCTGCTGTTGCCAGCCCAGCACTCACGAAGATCTTTACATACACCAAATA…			0	01_0055453350_0055458350_0055454768			--
1235	1235	rdt200904290010264_e1	1	55453350	55458350	rdt200904290010264_e1_t7_L	syn2009040600207238	1	TATCCCTTCATTCTTGCTGA	55454981	20	58.019	40	rdt200904290010264_e1_t7_R	syn2009040600202391	1	ATGTACATTGTGACCCAAAC	55455499	20	57.995	40	519	38	TATCCCTTCATTCTTGCTGAGTTCATCTCCTATGCCTATTCCTACATACTTGCTGAGTTCATCTTCTAATGTCCTCATCCTGGTTTCTTCCTGAACCTGAAATCCAGCTAACCTTACTTTTTCATCCCATCAAACCCCTGCTGTTGCCAGCCCAGCACTCACGAAGATCTTTACATACACCAAATATTAAATTAGGGCCGGTACCTAGACATTGTCTCTGCACTCTGCTGGCATATTTTCCCCTGGACCACGAACCCTTCGTACCTAGTAACTTGCCACCTGTGTTTATAAATACCAGCAATTTGATTTACAGGGTGAATTTGTCACTATTGTTTACTTTTAAATGAAGTTACTGTATTTGTTGTTTCCATTAAAGGCGACATTATAAAGCCTAGGCCT…			0	01_0055453350_0055458350_0055454981			--
1235	1235	rdt200904290010264_e1	1	55453350	55458350	rdt200904290010264_e1_t8_L	syn2009040600206825	1	TAAAGCCTAGGCCTCATATC	55455366	20	57.958	45	rdt200904290010264_e1_t8_R	syn2009040600208479	1	TGTTACTTCCTCTCTCCTTG	55455862	20	57.973	45	497	29	TAAAGCCTAGGCCTCATATCCAAAGCAAATAAAGTCTCAATTTTTTAATTAAAAGTAACAAAAGGAAACCTCACACTTCTGAACAACAATGACAAGAAGGAATGCCTATAATTGGTTTGGGTCACAATGTACATATTGAAATAAAATTTTTATTAAGTATCAACTTCCAGGTACACAATGAAGTTTTAAATGTTTATCTGTGACATATGAAGAACAAAGCAATCTAAACTGATGTAAGCAGGCTGTCATAAGGTACATGCTGAGGAATTTATTCAACAAATTGAATAAATTTATTCAATAAATAAATAATTATTCAATAAATAATATATTTAATAAATTTAATAAATAGAATAAAAATGATTCTATTTACTGGGTGCCAGGTACTATTCTTCGCACAGA…			0	01_0055453350_0055458350_0055455366			--
1235	1235	rdt200904290010264_e1	1	55453350	55458350	rdt200904290010264_e1_t9_L	syn2009040600205699	1	GCCTATAATTGGTTTGGGTC	55455469	20	58.215	45	rdt200904290010264_e1_t9_R	syn2009040600208529	1	TGTTTTTCTCTGCTTCCTTC	55456041	20	57.931	40	573	32	GCCTATAATTGGTTTGGGTCACAATGTACATATTGAAATAAAATTTTTATTAAGTATCAACTTCCAGGTACACAATGAAGTTTTAAATGTTTATCTGTGACATATGAAGAACAAAGCAATCTAAACTGATGTAAGCAGGCTGTCATAAGGTACATGCTGAGGAATTTATTCAACAAATTGAATAAATTTATTCAATAAATAAATAATTATTCAATAAATAATATATTTAATAAATTTAATAAATAGAATAAAAATGATTCTATTTACTGGGTGCCAGGTACTATTCTTCGCACAGACAAAAATTAGATGATGGCAAAGTGAGGGCATTCAATTCTGCCCTGTGTTTGAAGAGTTAATTACTAAGAAATGAATTACAAGGAGAGAGGAAGTAACAAGTAA…			0	01_0055453350_0055458350_0055455469			--
1235	1235	rdt200904290010264_e1	1	55453350	55458350	rdt200904290010264_e1_t10_L	syn2009040600205553	1	GCACGTTAAAAGACTCATCA	55455940	20	58.112	40	rdt200904290010264_e1_t10_R	syn2009040600200368	1	AACAGTAGAAAACCCTCAGT	55456446	20	58.096	40	507	36	GCACGTTAAAAGACTCATCAACGGTGGCAGGTTTATAGAACATGACAGAGGAAGCTGTGCTTAGCTGAGAAGAGGAAGCAGAGAAGGAAGCAGAGAAAAACAAAGTCTGTGATAAAAACTGGAAAGGAGCCACAAAAGGCCACAAAAAACAAGGAAGTCCATTTTGGAACCGGATCCTGGAGTGACTGAAAAGGCAGAGTGTCATTTGAGGATGCGAGTAGTATAATCATACTTTTTTGCATGGAAGAAAGCAAGTGAGTACTTTAAACTGTGGAATTGGGATAGCAGGGGTGGGGCCTATGATATGAATATTCATACTTTTCATTTACATTTTTATTTTTATTGCAGTAAAATCTAGAAAATGTTGAGAGGATTTTTAAAAATTTAAATTACATTCAA…			0	01_0055453350_0055458350_0055455940			--
1235	1235	rdt200904290010264_e1	1	55453350	55458350	rdt200904290010264_e1_t11_L	syn2009040600202772	1	CAAGGAAGTCCATTTTGGAA	55456089	20	57.903	40	rdt200904290010264_e1_t11_R	syn2009040600209216	1	TTTGCCCCTTATATCCTGAA	55456644	20	57.996	40	556	33	CAAGGAAGTCCATTTTGGAACCGGATCCTGGAGTGACTGAAAAGGCAGAGTGTCATTTGAGGATGCGAGTAGTATAATCATACTTTTTTGCATGGAAGAAAGCAAGTGAGTACTTTAAACTGTGGAATTGGGATAGCAGGGGTGGGGCCTATGATATGAATATTCATACTTTTCATTTACATTTTTATTTTTATTGCAGTAAAATCTAGAAAATGTTGAGAGGATTTTTAAAAATTTAAATTACATTCAATTCCCATACATCTTTCTCTAGAAAGGTTCTAAAGGAAAAGAAAAAAATAGCTACATAGAGAAGTAAGGTATGATGAACTATCTTGAAGACTGAGGGTTTTCTACTGTTAATAAGTAAGTTTTCAAATTATAGATTGAATATCTACTTTG…			0	01_0055453350_0055458350_0055456089			--
1235	1235	rdt200904290010264_e1	1	55453350	55458350	rdt200904290010264_e1_t12_L	syn2009040600209159	1	TTTCTACCCCTTTGGATCTT	55456536	20	57.84	40	rdt200904290010264_e1_t12_R	syn2009040600208025	1	TGAGACTCTGTCTCCAAAAA	55457134	20	58.111	40	599	39	TTTCTACCCCTTTGGATCTTACTGTCTATAATAAAGGGAAATAGACAAATAATAGTCATAAAGCATGATAGACGCTTTGATGGGGGAATTTCAGGATATAAGGGGCAAATTTCTGCCCTCTGTGGGGGTAATTACCAAGTCTAGGAAAACTGAAAATTTTCCCAGAGAAGACGACGTTCAAACTATAATCTGACGTAAGGTTGGAAAGCCAGGAAAAGGAATATGAAATGAAGGGAGAAAGTTCCAAAGAACGGGAACAACATGTGCAAAGGTCCTGTTGTGGGTGAGAATAAAGCAATTTGGAGGAATTAAAAGCCAGTGGAGTATAGAATTCTAGAGAGATATGGATTGAGCATTCCTAACCTGAAATCTGAAATGCTCCAAAATCTGAAAAAAAAA…			0	01_0055453350_0055458350_0055456536			--
1235	1235	rdt200904290010264_e1	1	55453350	55458350	rdt200904290010264_e1_t13_L	syn2009040600205003	1	GAAGGGAGAAAGTTCCAAAG	55456765	20	58.002	45	rdt200904290010264_e1_t13_R	syn2009040600201135	1	ACCTCGCCTCTACTAAAAAT	55457294	20	58.036	40	530	43	GAAGGGAGAAAGTTCCAAAGAACGGGAACAACATGTGCAAAGGTCCTGTTGTGGGTGAGAATAAAGCAATTTGGAGGAATTAAAAGCCAGTGGAGTATAGAATTCTAGAGAGATATGGATTGAGCATTCCTAACCTGAAATCTGAAATGCTCCAAAATCTGAAAAAAAAAAGTATTTTCTTATTCTTTTTTGTCTTCTTATTAAGAGATGGGGTTTCACCATGTTGCTCAGGCTGGTCTCAAACTCCTGAGCTCAAGTGATCTTCTCACCTCGGCCTCCCAAAGTGCTGGGATAACAGGCATGTGTGAGCCACTGCACCCAGCCCAAAATTTGAATTTTTTTTTTTTTTTTTTTTGGAGACAGAGTCTCACTCTGTCACCCAGGCTGGAGTGCAGTGGC…			0	01_0055453350_0055458350_0055456765			--
1235	1235	rdt200904290010264_e1	1	55453350	55458350	rdt200904290010264_e1_t14_L	syn2009040600204184	1	CTCAAGTGATCTTCTCACCT	55457016	20	58.349	45	rdt200904290010264_e1_t14_R	syn2009040600205585	1	GCAGTATCATCCCCAGAATA	55457569	20	58.257	45	554	47	CTCAAGTGATCTTCTCACCTCGGCCTCCCAAAGTGCTGGGATAACAGGCATGTGTGAGCCACTGCACCCAGCCCAAAATTTGAATTTTTTTTTTTTTTTTTTTTGGAGACAGAGTCTCACTCTGTCACCCAGGCTGGAGTGCAGTGGCACCATCTCGGCTCACTGCAACCTCTGCTGCAGGTTCAAGCAATTCTCCTGTCTCAGCCTCCTGAGTAGCTGGGATTACAGGCATCTGCCACCATGTCCAACTAATTTTTGTATTTTTAGTAGAGGCGAGGTTTCACCATGTTGGCCAGGCTGGTCTCAAGCTCCTGACCTCAAGTGATCTGCCTCCCTTGGCCTACCAAAATGCTGAGATTACAGGTGTGAGCCACCATGCCCAGCCCCCAAAATTTGAAA…			0	01_0055453350_0055458350_0055457016			--
1235	1235	rdt200904290010264_e1	1	55453350	55458350	rdt200904290010264_e1_t15_L	syn2009040600208879	1	TTGAAAACTTGAGTGGTGAC	55457409	20	58.157	40	rdt200904290010264_e1_t15_R	syn2009040600205024	1	GAAGTTTTTGCCATTGCTTT	55457882	20	57.948	35	474	36	TTGAAAACTTGAGTGGTGACGTGATGCCACAAGTGGAGAACTCTGCACTTGACTTCATGTGATGGATTGCAGACAAAACATGGGTAGAAACTGAAAGCCTGCCATTGTTTGTTATTGTTGTTGTTTAACAGCTAATATAGGTATTCTGGGGATGATACTGCCCTATTTAGGTACCCTGAACACATTATTTTTTCACTGTATTAAGGGTATGCCATACTTTTTACTGTTAAGTACTTAAGTGTGAATGGTATAAGAAAAAAATTGCTTATGGGTAGCATATATATTCAGAGACAGGAATGATGATGATGCCAGACAATCACAGATTGTCCATATCAGTAGCTCACATGGTGACACCTCTGCTTTCTGATGGTTCAATGTATACAAACTTTGTTTCATGCA…			0	01_0055453350_0055458350_0055457409			--
1235	1235	rdt200904290010264_e1	1	55453350	55458350	rdt200904290010264_e1_t16_L	syn2009040600206433	1	GTCCATATCAGTAGCTCACA	55457734	20	58.209	45	rdt200904290010264_e1_t16_R	syn2009040600207439	1	TCAGATGGAGTTTCACTCTT	55458205	20	57.88	40	472	43	GTCCATATCAGTAGCTCACATGGTGACACCTCTGCTTTCTGATGGTTCAATGTATACAAACTTTGTTTCATGCATAAAATTAAAAATTTGTATTAGGTCGGTGCAAAAGTAATTGAGGTTTTGCCTTTAAAAGCAATGGCAAAAACTTCAATTACTTTTGCATCGACCTAGTATAAAATTATCTTCAGGCAGGGAGTGATAGCTCACACCTGTAATTCCAGCAGTTTGAAAGGCCAAGGCAGGCAGATCACCTGAGGTCAGGACTTCGAGACAACCCTGGCCAGTATGGTGAAACCTTGTCTCTGCTAAAAATACAAAAAATTAGCCAGGCATGGTGGTGGGCGCCTGTAATCCCAGCTATTTGGGAGGCTGAGGTAGGAGAATCGCTTGAACCCAGGA…			0	01_0055453350_0055458350_0055457734			--
1235	1235	rdt200904290010264_e1	1	55453350	55458350	rdt200904290010264_e1_t17_L	syn2009040600205528	1	GCAATGGCAAAAACTTCAAT	55457866	20	58.019	35	rdt200904290010264_e1_t17_R	syn2009040600203131	1	CAGCCTTTAAACACACCTTA	55458435	20	57.63	40	570	47	GCAATGGCAAAAACTTCAATTACTTTTGCATCGACCTAGTATAAAATTATCTTCAGGCAGGGAGTGATAGCTCACACCTGTAATTCCAGCAGTTTGAAAGGCCAAGGCAGGCAGATCACCTGAGGTCAGGACTTCGAGACAACCCTGGCCAGTATGGTGAAACCTTGTCTCTGCTAAAAATACAAAAAATTAGCCAGGCATGGTGGTGGGCGCCTGTAATCCCAGCTATTTGGGAGGCTGAGGTAGGAGAATCGCTTGAACCCAGGAGATGGAAGTTGCAGTGAGCTAAGATTGCACCATTGCACTCCAGCCTGAGCAACAAGAGTGAAACTCCATCTGAAAAAAAAAAAATTAGCTGGGCGTGGTGGCATACACTTGTGAGCTCAGCTACACGGGAGC…			0	01_0055453350_0055458350_0055457866			--
2625	2625	rdt200904290011808_e1	1	84739561	84744561	rdt200904290011808_e1_t1_L	syn2009040600201236	1	ACTGCATTTCCTTCATGTTT	84739476	20	57.897	35	rdt200904290011808_e1_t1_R	syn2009040600204366	1	CTCTTTCTTTGCAGCACTTA	84740042	20	58.018	40	567	37	ACTGCATTTCCTTCATGTTTTATCTTTAATCTAACAAATGAGAACAAAATATAAAGTCTGTTCTACCTCAGTCCAAACGCCTCTACCACACTGGCTTACTCAATTACATCTGACTTTCTCTTGCATTTCCAATTCCCAATCTTTGCTATACTGCTCTACAGCTGGGTTCAGTTAGAGCAATAACATCAAGAGTTAATCCAAATCAGTTGGTAGTACTTTAAGTTATCCCCATAAACATTGCAGATTTTTTAAAAACTGTCTAAATATTTGCCAGGTACACAAAAACAAAACTAGTACTTGGGGACTCCATTAGGCCAATGCTCTAAAAAGTAACACATGGCTTGTTACGGCAGTGGGATTTTGTAGTAACTCTCCTATACCCTCTTTATGGTTATTAAA…			0	01_0084739561_0084744561_0084739476			--
2625	2625	rdt200904290011808_e1	1	84739561	84744561	rdt200904290011808_e1_t2_L	syn2009040600203671	1	CCCCATAAACATTGCAGATT	84739702	20	58.121	40	rdt200904290011808_e1_t2_R	syn2009040600207287	1	TATGTATAGGTTTCCCAGGC	84740250	20	58.175	45	549	38	CCCCATAAACATTGCAGATTTTTTAAAAACTGTCTAAATATTTGCCAGGTACACAAAAACAAAACTAGTACTTGGGGACTCCATTAGGCCAATGCTCTAAAAAGTAACACATGGCTTGTTACGGCAGTGGGATTTTGTAGTAACTCTCCTATACCCTCTTTATGGTTATTAAATCCTCTACTTAACCTTCTTTATGGTAAAATAGAAACGATTAGCCTTCATGGCTACTAAGTCAGCAAGTTTCATGAATCCTCACTTTCCTTGCAAAACAGAAAAATACTGGAAATGGAGGGCCAAAGGAAAGGGCATGGGATGATCTTTTAAGTGCTGCAAAGAAAGAGAAGACTAGTTATTCCTACAGTGTGGGTTTTTGTTTTAAATTTAAGGAAACTTACCTTT…			0	01_0084739561_0084744561_0084739702			--
2625	2625	rdt200904290011808_e1	1	84739561	84744561	rdt200904290011808_e1_t3_L	syn2009040600208663	1	TTATTCCTACAGTGTGGGTT	84740051	20	57.862	40	rdt200904290011808_e1_t3_R	syn2009040600201107	3	ACCCCGTCTCTACTAAAAAT	84740598	20	57.649	40	548	41	TTATTCCTACAGTGTGGGTTTTTGTTTTAAATTTAAGGAAACTTACCTTTGAAAGATTCATTTTACTACAAAAAGGAACAGACTTTCTGGGGTCTGAAGGGATTTGTACTTGAAGATACTCCAGTCAGCAGAGGGTCATGTTGAGCATTCTGCAGACAGAACTGTTTCAAGTCTGCAGCTGCCTGGGAAACCTATACATAACAAAGAGGGGGGGAAGTGCCAGATGGTGAGAACATTTTAATGAAGGTTTTCTCAATCTTTGGAAATATTGTACTTACAATAAAACAGTACTTCTCTTGCTTCAAAAGAAGATACTATATAATAATTGAAGACTTAAGTCAAATAGTGAGCTCTTTTTTTTTTTTTTTTTTTTTTTGAGACGGAGTCTCACTCTGTTGC…			0	01_0084739561_0084744561_0084740051			--
2625	2625	rdt200904290011808_e1	1	84739561	84744561	rdt200904290011808_e1_t4_L	syn2009040600200996	1	ACAGTACTTCTCTTGCTTCA	84740335	20	58.196	40	rdt200904290011808_e1_t4_R	syn2009040600205436	1	GATGTTAAGTACCCTCAGGT	84740899	20	58.036	45	565	43	ACAGTACTTCTCTTGCTTCAAAAGAAGATACTATATAATAATTGAAGACTTAAGTCAAATAGTGAGCTCTTTTTTTTTTTTTTTTTTTTTTTGAGACGGAGTCTCACTCTGTTGCCAGGCTGGAGTACAGTGGTGCGATCTCGGCTCACTGCAACCTCCGCCTCGGTTCAAGCGATTCTCCTGCCTCAGCCTCCTGAGTAGCTGGGACTACAGGCGCACGTCACCACGCCCAGCTAGTTTTTCTATTTTTAGTAGAGACGGGGTTTCACCGTGTTGGCCAGGATGGTCTCTCTCTCTTGACCTCGTGATCCGCCCACCTCGGCCTCCCAAAGTGCTGAGATTACAGGTGTGAGCCACCACGCCCAGCCTAGTGAGCTCTTAATACTTAAAACTAGTGCT…			0	01_0084739561_0084744561_0084740335			--
2625	2625	rdt200904290011808_e1	1	84739561	84744561	rdt200904290011808_e1_t5_L	syn2009040600209330	5	TTTTTAGTAGAGACGGGGTT	84740580	20	57.882	40	rdt200904290011808_e1_t5_R	syn2009040600202313	1	ATGCAAGACAGTATAAGGGT	84741103	20	58.018	40	524	38	TTTTTAGTAGAGACGGGGTTTCACCGTGTTGGCCAGGATGGTCTCTCTCTCTTGACCTCGTGATCCGCCCACCTCGGCCTCCCAAAGTGCTGAGATTACAGGTGTGAGCCACCACGCCCAGCCTAGTGAGCTCTTAATACTTAAAACTAGTGCTTGCAAATAAGACTGATTTAATTAAGTATGTTTTCTTTTGCTTGGTTACTAGAAGCATCAGATGACTGAGTACAAACAGTAGAATTATGTTGATTTTTGCAAAGCGTAGCACATCTTGCTTATTAATAATAGGCTGTTCAAGTGCAAACCTGAGGGTACTTAACATCTTATTAAAAACATTAAGGGTTAAACAAAAAGCAATAACATTCTAGCAAACTATTACTTTGTCTTGAAAGCAGTATTACT…			0	01_0084739561_0084744561_0084740580			--
2625	2625	rdt200904290011808_e1	1	84739561	84744561	rdt200904290011808_e1_t6_L	syn2009040600201243	1	ACTGGAAAAATGCTACTGTG	84740976	20	58.003	40	rdt200904290011808_e1_t6_R	syn2009040600206135	1	GGGCATGTTTTAGTCATTCA	84741441	20	58.067	40	466	35	ACTGGAAAAATGCTACTGTGAATGAACATAATGTGGGATAACTAGCACATAATTTAGAAAAGCCAACACTAAGAATGCATTCAGTATACTGATCCTCAAATTTATCAGACCCTTATACTGTCTTGCATTTAAACTAAAACAAATTAAAAGAGGCATGCATTCATTCACTTAGACATCTACTATTTCTATATATTCTGCTAAGGTGATGTAGGATATAAACAAAATAACCATAAAGCCATTGAAGTTCCTTAAGTCCTGTTTGGGTGGCTCTGTATATGTATATTAACACTTAAATCATATTTAAGGCAATAGTTTCTTAAAGGCAGGCTGCTCAGAAAAACTGTTAAATTGAAGTTTGCTAGCAGCCTTTCAGTCACGTGACACTGGGCAGAAATCTGT…			0	01_0084739561_0084744561_0084740976			--
2625	2625	rdt200904290011808_e1	1	84739561	84744561	rdt200904290011808_e1_t7_L	syn2009040600206687	1	GTTCCTTAAGTCCTGTTTGG	84741219	20	58.008	45	rdt200904290011808_e1_t7_R	syn2009040600205900	1	GGAACTCATTACTCTGGACT	84741736	20	58.045	45	518	39	GTTCCTTAAGTCCTGTTTGGGTGGCTCTGTATATGTATATTAACACTTAAATCATATTTAAGGCAATAGTTTCTTAAAGGCAGGCTGCTCAGAAAAACTGTTAAATTGAAGTTTGCTAGCAGCCTTTCAGTCACGTGACACTGGGCAGAAATCTGTCACTGTCTAGTTTAATAACATTAACGGACCCGTTCAGACGTGGAACATGAATGACTAAAACATGCCCCAAATGCATCTAATATCTGAAGTCTTGAACTGAGATTTAAAAAGTGGGAGAAATACTCATTTATTTTATTCTCAGTCTTTATCCGCAAGGAGGCTGGGAGCAGGTGTCCAGTCCATCCAGCTGGATATGTGGCCTCAGGGAATTAATAGCATCACAAATGCTCTCTATACCAAGAA…			0	01_0084739561_0084744561_0084741219			--
2625	2625	rdt200904290011808_e1	1	84739561	84744561	rdt200904290011808_e1_t8_L	syn2009040600207979	1	TGAATGACTAAAACATGCCC	84741422	20	58.067	40	rdt200904290011808_e1_t8_R	syn2009040600207926	1	TGAAAATTGTGAAAGCGAGT	84741977	20	58.229	35	556	38	TGAATGACTAAAACATGCCCCAAATGCATCTAATATCTGAAGTCTTGAACTGAGATTTAAAAAGTGGGAGAAATACTCATTTATTTTATTCTCAGTCTTTATCCGCAAGGAGGCTGGGAGCAGGTGTCCAGTCCATCCAGCTGGATATGTGGCCTCAGGGAATTAATAGCATCACAAATGCTCTCTATACCAAGAACCCCTGCAGATTACAGCTGTACCTCCAACCTAATAATTCTTCATCCTAAGATGAATCTAAACGCTTATCGAATCTATTTGTGTGTTTTGCTTATACAGCAGTCCAGAGTAATGAGTTCCATAGGTTTATTAGCTCCTATGTAAAAGAAGTATTTTTACAAATGACTACACCCCCTCATCCCCCGCCTTCCAAAAGAAGTGTAG…			0	01_0084739561_0084744561_0084741422			--
2625	2625	rdt200904290011808_e1	1	84739561	84744561	rdt200904290011808_e1_t9_L	syn2009040600200649	1	AAGTGTAGCTAAAGTAGGGG	84741813	20	58.036	45	rdt200904290011808_e1_t9_R	syn2009040600203580	1	CCATAAGTGCTTGACAAACT	84742397	20	58.003	40	585	41	AAGTGTAGCTAAAGTAGGGGAACAATGGTGTCATTTTTCACCAAATATTGTAATAGTGTTTAGTGTTTTCATTCATATTAACCAGCAGGAAGCATAAAGAGTACCTGTTAATTTTCTGTTTAAAGTGTAGGTGGGGTCCAATGTAACTCGCTTTCACAATTTTCAAGCACCACTATGTGCCGCATATACTTACAGGCACTAAGAATACATAAGAACAGCCAGAGCCCTGTTGTTATGGAGCTAACAGTTCAGAGAAAATGACAGACAAGGTGCTCTGTAGTAAAATGAATAATCTTTTAGATGGTGACTGGGTGCCCACCTAAGGGAAGGTGTCTGAGGTGACATTGAAGCTGAGATCTCAATGACAAGAGATCCAGCCAAATAACCATCAGTGAGAAA…			0	01_0084739561_0084744561_0084741813			--
2625	2625	rdt200904290011808_e1	1	84739561	84744561	rdt200904290011808_e1_t10_L	syn2009040600203857	1	CCTGTTGTTATGGAGCTAAC	84742038	20	57.875	45	rdt200904290011808_e1_t10_R	syn2009040600206785	1	GTTTTGGAGTTATTGCCTGA	84742615	20	57.995	40	578	40	CCTGTTGTTATGGAGCTAACAGTTCAGAGAAAATGACAGACAAGGTGCTCTGTAGTAAAATGAATAATCTTTTAGATGGTGACTGGGTGCCCACCTAAGGGAAGGTGTCTGAGGTGACATTGAAGCTGAGATCTCAATGACAAGAGATCCAGCCAAATAACCATCAGTGAGAAACAGCATTCCAAACAGTGAGGAAAGCTGAGACAAAGACTCTAAAACTGGAACAAGCTGCTAGCCCCTAAGGCACTGTAACAATCACCATCCAGGAGGTTGAAACCCTGTAATCCTGGCCTATTAGTGCCCCTTCTCACTCTCAAAAATGTCCTGACCTACCTATGACAGTTTGTCAAGCACTTATGGTAAGTTCTATCAATTGTACTCACACATAAAGGTTAAAAG…			0	01_0084739561_0084744561_0084742038			--
2625	2625	rdt200904290011808_e1	1	84739561	84744561	rdt200904290011808_e1_t11_L	syn2009040600201966	1	AGTTTGTCAAGCACTTATGG	84742378	20	58.003	40	rdt200904290011808_e1_t11_R	syn2009040600201213	1	ACTCTCCCAATTCTTACCTC	84742966	20	58.031	45	589	38	AGTTTGTCAAGCACTTATGGTAAGTTCTATCAATTGTACTCACACATAAAGGTTAAAAGTAAGATTGTGCTAGTTTAAAAATCTCACAAAAAAATCACCTAGCCCAGTCATTGATAAAACAGATACACAACGTTAAACCACATTTAGCAACATGTCTAAAGAAAAGCTCATTAAAAAGTACAAAAGGGGATGCTCCCCTTCTTGCTACAGCCTTAACATCAGGCAATAACTCCAAAACCAAATCATGTCTGGTGCCTTTAATGATCCCGACCAGAACCAGAAGTCTACTGAAGATTTAGGTAGGATCAGTTTTGGGGAATTAGGGGAGCAGCAGCTAGGGTTTTCAAAGTAAAGCTCTTGGAGTATTTTAGCCTGAGAACCTCATGTCATTTTCTTTGG…			0	01_0084739561_0084744561_0084742378			--
2625	2625	rdt200904290011808_e1	1	84739561	84744561	rdt200904290011808_e1_t12_L	syn2009040600207160	1	TAGGTAGGATCAGTTTTGGG	84742674	20	58.023	45	rdt200904290011808_e1_t12_R	syn2009040600200416	1	AACTAGAAGTGTCAGAGACC	84743229	20	57.986	45	556	42	TAGGTAGGATCAGTTTTGGGGAATTAGGGGAGCAGCAGCTAGGGTTTTCAAAGTAAAGCTCTTGGAGTATTTTAGCCTGAGAACCTCATGTCATTTTCTTTGGAGACTAAAGATGTACAATTTATTGCTTTCACTATCCCACCCCCATTTTTTTTTCTTGGTCCATCCTATCTATGATAAAGGCACACCTGAATGACATTTAATGGTTACGAAATAAATGATTTCGAGTTTCAGAGCCAAATCCAGCCAAGACTGACTAGAAACCACTGTGATGAGGTAAGAATTGGGAGAGTAGAGAAATGGATTCCAAACTGCAGTGAGGTCTACAGCATTTCAAGGACTGGACGTGAGGGGGATCCCACACCAAGACGAATGAGAATTCCCTTCCCTTCTGAGTTG…			0	01_0084739561_0084744561_0084742674			--
2625	2625	rdt200904290011808_e1	1	84739561	84744561	rdt200904290011808_e1_t13_L	syn2009040600205298	1	GAGGTAAGAATTGGGAGAGT	84742947	20	58.031	45	rdt200904290011808_e1_t13_R	syn2009040600206162	1	GGGTACTTTGGGAGAAAAAG	84743523	20	57.993	45	577	41	GAGGTAAGAATTGGGAGAGTAGAGAAATGGATTCCAAACTGCAGTGAGGTCTACAGCATTTCAAGGACTGGACGTGAGGGGGATCCCACACCAAGACGAATGAGAATTCCCTTCCCTTCTGAGTTGACCACAACTGAGTAAGCTAGGTCCCTGACATTTCTAGTTAACAAAACTAAATGGGAGACTCTCTCTCAGGAGGATCCTGCACCAAGACGAATGAGAATTTCCCTTCCCTTCTGAGGTGACCACAACTGAGTAAGCTAGGTCTCTGACACTTCTAGTTAAGAAAGCTTAGAGACCCTCTCAGTTCACAAAACATTTCGGCAAGTAATAAAGACTAGCCTGATGAGTATAAAATCAAATCATCTTAGGAACTGGCTGCTTTTAACAGGGCACATG…			0	01_0084739561_0084744561_0084742947			--
2625	2625	rdt200904290011808_e1	1	84739561	84744561	rdt200904290011808_e1_t14_L	syn2009040600200729	1	AATCATCTTAGGAACTGGCT	84743307	20	58.012	40	rdt200904290011808_e1_t14_R	syn2009040600206442	1	GTCCGTTGAACACATACTTT	84743786	20	58.027	40	480	39	AATCATCTTAGGAACTGGCTGCTTTTAACAGGGCACATGATTTACATTCTTGTTTCTTTTTTTAACTGCAGAAGTGTTTCACATGTAGCCTGACCTATTGTACCAGAAAGAAGCCAATCCATTTAGGACTGTAAAAATCAGGAAATACTTAGAACAGCACTTGAATGTCAAGTTATTCTATCAACACAGACAAAAGGCTTTTTCTCCCAAAGTACCCCAAGACAAGGCCAATACTAACCAGACGCCAAAATAAGACCAATAATTACCCACAATAATCATTTTCTCCGGCATGCGGACCAGTCGATATCCCCAAGGTCAAATATGAGCAAACTGTGCCATAGGTATGAAATGCACGCTTTGTTCGAGGTTGTACGGGGCACTGACCGGAACTTTACACTC…			0	01_0084739561_0084744561_0084743307			--
2625	2625	rdt200904290011808_e1	1	84739561	84744561	rdt200904290011808_e1_t15_L	syn2009040600204810	1	CTTTTTCTCCCAAAGTACCC	84743504	20	57.993	45	rdt200904290011808_e1_t15_R	syn2009040600209270	1	TTTTAGGGGGACGATTAGTT	84744095	20	57.941	40	592	48	CTTTTTCTCCCAAAGTACCCCAAGACAAGGCCAATACTAACCAGACGCCAAAATAAGACCAATAATTACCCACAATAATCATTTTCTCCGGCATGCGGACCAGTCGATATCCCCAAGGTCAAATATGAGCAAACTGTGCCATAGGTATGAAATGCACGCTTTGTTCGAGGTTGTACGGGGCACTGACCGGAACTTTACACTCCAGGATCGTTTCGAAAAATGCTTATTCAATCCACAGTTTAAGTTATGCAATAATTCGCTTAAAAGTATGTGTTCAACGGACAAGAGAAGTTGAAGGTAAGAATTTAATACTAAAGGAAGTAGGTTTGGGAAAGATCAAATGGGAGAAAAGTCTGCTCTGAATCAAAAGTCGGAAAATACCCTGTCCGATGAGAAACA…			0	01_0084739561_0084744561_0084743504			--
2625	2625	rdt200904290011808_e1	1	84739561	84744561	rdt200904290011808_e1_t16_L	syn2009040600209230	1	TTTGGGAAAGATCAAATGGG	84743829	20	57.961	40	rdt200904290011808_e1_t16_R	syn2009040600207958	1	TGAAGAAAGTGGTTCAACAG	84744334	20	57.861	40	506	65	TTTGGGAAAGATCAAATGGGAGAAAAGTCTGCTCTGAATCAAAAGTCGGAAAATACCCTGTCCGATGAGAAACAGGAGGCTGGCAAAGTGGGAAAGGAAGGGTGCGGACAGCGCGCGGAGGCGCAGCTGTTGGTGAGACCAGCCGAGAAGGCTGCCAAGGGAGGTAGAGACGGAGGAGGACCGGAATGTCGGCCACGGTTCAACCCAGGGGCCAGCCCGCCTCGGAAAGTCCTGGGGCGGAAGGGCGAACTAATCGTCCCCCTAAAACACAGCGTAGACCCACGCGGCGCCTGCTCTAAAGCTGGCCGCTCCCCGATCGCCGCCGCTGAGCGCGCGTCCTCTCCAGGGGAAGCGAGGGCCGGCGCGTGTCCCGCCCGCCCCCGCCAGCTGGGCCGCCGG…			0	01_0084739561_0084744561_0084743829			--
2625	2625	rdt200904290011808_e1	1	84739561	84744561	rdt200904290011808_e1_t17_L	syn2009040600200414	1	AACTAATCGTCCCCCTAAAA	84744076	20	57.941	40	rdt200904290011808_e1_t17_R	syn2009040600204825	1	GAAAACTTAAGAGTCGGGTC	84744657	20	57.823	45	582	70	AACTAATCGTCCCCCTAAAACACAGCGTAGACCCACGCGGCGCCTGCTCTAAAGCTGGCCGCTCCCCGATCGCCGCCGCTGAGCGCGCGTCCTCTCCAGGGGAAGCGAGGGCCGGCGCGTGTCCCGCCCGCCCCCGCCAGCTGGGCCGCCGGATCCCACCCGCCGCCGCCGCCTTCCTCCCGCCTCGGCCGCCCGCCCCCGCTCACTTTTACGCGGTTGAGTCCGGCCTCCAGCCGGAGCTGTTGAACCACTTTCTTCATAGCGGCGACGCTGGAGGAGCCAGACATGGTGCACGCGACGGCCGGGCCGATTCGTGGGTCGGTGGGTCGTGGGCCGTGGGTCGGCGGGGCCAGACAACTCAGCGGCGCGCGGCGGGGGCGGGGCTCCGAACTTTGTCTC…			0	01_0084739561_0084744561_0084744076			--
2633	2633	rdt200904290011817_e1	1	84744561	84744689	rdt200904290011817_e1_t0_L	syn2009040600209032	1	TTGTCTCTAAGTTTCCGGTT	84744468	20	58.489	40	rdt200904290011817_e1_t0_R	syn2009040600203205	1	CAGTATCTCCCCTCACTTC	84744863	19	58.01	52.632	396	61	TTGTCTCTAAGTTTCCGGTTCTGTGCTCAGCGGCTCCACCCTCGGTGCGCATGCGCGCCTTGCCAGCCCTCTGTTCCAGCTCCACACCCGGCCCCGAGCGCGAGCCTGGAGGAGGGGGAGGAGAAGGGGCGGAGCAGTCGGTGGGCGCGGCGGCTGCTGGAGGCTAGCGCGACCCGACTCTTAAGTTTTCTTTTCCTCTCCAGAGGGGCCGATTAGGGAGAGGTAAGGAGAGAGCTTACCGTTAGCCGCGAAGAACTAAGAGGGGGTCTGAAGAGGACCAGGGAGGGAAGGCAGAGCTTGTGGGAGTTTCTAAAAGGCCCGGCGGCGGGTGACCAGGAGGTCTCAGTTTTCCTCCCAGTTTGTGGGAAGGGTTGAGGGAAGTGAGGGGAGATACTG			0	01_0084744561_0084744689_0084744468			--
2626	2626	rdt200904290011809_e1	1	84751315	84751384	rdt200904290011809_e1_t0_L	syn2009040600203089	1	CAGATCAGAGATGGCAGATA	84750944	20	57.978	45	rdt200904290011809_e1_t0_R	syn2009040600201631	1	AGCGAAACTCTGTAACAAAA	84751423	20	57.575	35	480	32	CAGATCAGAGATGGCAGATAGGTGATACATCTACCAACAGTTACTCCTTCTCAAACCCATAGTTTACTGTGATAATTCATTTCTGTACTGTTTCCTACTGAGATGTAGCCTTGGGATCCTACTTAGTAATTCACTTTTAGATAGTCAGTACCAGTTGATGGGAATTAGCATGCAAGATAAAATTGATTTTCCATTCCTGGCAGTAGAGTTGTGAAGCAAAATTATGTAGTAAATGAAAGATTAGACAGGAACTTCATAGTCACTTTATTTTTGGTTATTGAGATATCAGTCTCCTTTCATTTGAATTGTTGGCATCATTTTGTTCATTAGCTAATTAGTAATAGGTAAAAAATGTGAAAATCCCACATGTTATATGTTAGGATTTAGTATATGATTTGG…			0	01_0084751315_0084751384_0084750944			--
2627	2627	rdt200904290011810_e1	1	84754212	84754278	rdt200904290011810_e1_t0_L	syn2009040600206821	1	TAAAGACTGGCATTTTCACC	84753998	20	57.995	40	rdt200904290011810_e1_t0_R	syn2009040600206092	1	GGCTTAAGATAGCATTCCAC	84754526	20	58.016	45	529	29	TAAAGACTGGCATTTTCACCTGGAATGATTGTTCACGTTTTTTATTATTGAGGCATCAAAGCCCAGGAAGAAATGTATATGATATAACAGTTTTCATCATTCTATAGCCATTTTAACTAGCCAAGAGGCTAACTAAAACTTTAGGCATGCTTAGAATTTGTAGTTGATACTAACCAAGTATCATAAATTCTGCCTTTCTACTTCCAAATGTGTATTTCTACTTCATGTAAAATGCTATATATTTAACCTTAATTTTTGACCAAGAAAAGATGAATTATTTAGAATAGTAAAATATGTCCTGGTCACAAGTCCATTATAATGTAATTTGTCATGTTACTTAGTTGTATAGATTTATGCTCATTTTATTACACAGTCCTATTTACTAGTAATATGTCCTTT…			0	01_0084754212_0084754278_0084753998	contained by rdt200904290011818_e1_t0_L		yes
2634	2634	rdt200904290011818_e1	1	84754493	84754666	rdt200904290011818_e1_t0_L	syn2009040600202522	1	ATTCTGCCTTTCTACTTCCA	84754184	20	58.244	40	rdt200904290011818_e1_t0_R	syn2009040600201899	1	AGTGATAAGCAGGTCTTTCT	84754715	20	57.953	40	532	26	ATTCTGCCTTTCTACTTCCAAATGTGTATTTCTACTTCATGTAAAATGCTATATATTTAACCTTAATTTTTGACCAAGAAAAGATGAATTATTTAGAATAGTAAAATATGTCCTGGTCACAAGTCCATTATAATGTAATTTGTCATGTTACTTAGTTGTATAGATTTATGCTCATTTTATTACACAGTCCTATTTACTAGTAATATGTCCTTTTGAGTTAGAATAATAAAGATTGTATATATGTCTAAGTTTTCATTTGTAGTTTATTTAATGCTTTTGTGTTTTCCTTTTTATTTCTTGAACAAATCAGAGACCAGAAATGAGTGGAATGCTATCTTAAGCCAAAAAAAACTATTATAATTTTTATTTAGTACTACTTAAATGAAGAAAGATAAAAAA…			0	01_0084754493_0084754666_0084754184			--
2628	2628	rdt200904290011811_e1	1	84756515	84756674	rdt200904290011811_e1_t0_L	syn2009040600202796	1	CAAGTTCTCTTTTCTTGCCT	84756127	20	57.926	40	rdt200904290011811_e1_t0_R	syn2009040600200367	1	AACAGGACATCATGACACTA	84756713	20	57.96	40	587	30	CAAGTTCTCTTTTCTTGCCTCTTATAGTCTGTTCTAGCTATGATTCCCATCACTCAACTAATTAAGTAAAGCATTATGTATATCCTGATATAATGCAATATAAAATACAGGACACCACTTATGAAATATTATTGCCGCAAGTAGTAACCTGTGTCCCTTGAAGGCTATATAGTTAACTGTTTACAGGAGATAAGAGGTTGGAGAAACAAGTTAAATGACACCTTAGAGATAATGAAGTATATTCAGAATGTAGAACATTCTATAAGACAACTGACCCAATATCTTTTAAAAAGTCAATGCCATGTTAAAAATAAAAAGCAAAAAAATAGGTTTGGGAACTCTTCAAGATGAAAGTTTTAAAAAACGTAACAACCAAATGCATTGTGTGATCCTTGTTTG…			0	01_0084756515_0084756674_0084756127			--
2629	2629	rdt200904290011812_e1	1	84756739	84756798	rdt200904290011812_e1_t0_L	syn2009040600207188	1	TAGTGTCATGATGTCCTGTT	84756694	20	57.96	40	rdt200904290011812_e1_t0_R	syn2009040600202310	1	ATGATTGAAGCAGAGAGAGT	84756951	20	58.035	40	258	32	TAGTGTCATGATGTCCTGTTTACTTTGAATATTTTATTCAGAGGGAGAGAATTACTCTTTTTATTTATATGTATGTTTAAAATTTTTCATATTAAATAAAAATATATGTCAGATCTTAATGTTTCTCTTAAAACCATGCATTAGCTTCCCATTTTGTAGGTGAAAATGGCCCAGAAGGTGCTGTATGTTTCCCCTCTACCTCCTTATTTTTCTGAACTTATCTTCTACCCTCTCCCCTACTCTCTCTGCTTCAATCAT			0	01_0084756739_0084756798_0084756694			--
2630	2630	rdt200904290011814_e1	1	84757531	84757594	rdt200904290011814_e1_t0_L	syn2009040600202723	1	CAACAGTGCCATCTCTAATC	84757441	20	57.955	45	rdt200904290011814_e1_t0_R	syn2009040600207647	1	TCCTGAGCATAAGGTTTTCT	84758025	20	58.244	40	585	25	CAACAGTGCCATCTCTAATCATTTTGAAACTTGGGACAAAAGAAAAAGTATGTGCCATACCTTGTAATGTATTTTTAAAATAGCTAATGGTTTTAATGAAAATGTTATTGATGAGTAGCTTCCATTAAAGTCAGGAAGGTAAGATTATAATAAATTAGCGTTTGAGTGTAAATAGAATATTTAACCTTAAAATAATATTGTCAGATTTAATATGTACTTTAAAATTTTTCAGTATTTTTTCAACTACTTTGTTGTTCTGGAAAAAAGCCATTAAAATGTCTTTTTTAAGAAGCATATATATAAATATTTAGTTCAAGAAACAGTTTCCTCCTGTAAAATATTAATACATTTATATAAAGATAAGGTCATATTTACTTCAAATTTCTTAAGGTTTTGCAA…			0	01_0084757531_0084757594_0084757441			--
2635	2635	rdt200904290011819_e1	1	84758855	84758962	rdt200904290011819_e1_t0_L	syn2009040600209050	1	TTGTTCAGAGGGATGTATGT	84758724	20	57.945	40	rdt200904290011819_e1_t0_R	syn2009040600204608	1	CTTAGCCTCCTGAGTAGTTT	84759284	20	58.045	45	561	30	TTGTTCAGAGGGATGTATGTATTCCATGTTTTTTTTCTATTGTGTTTATTAAACTTAATTCTATAGGACATCAATTGATTTTTTTTTTCACTTTAAAAATATTTTAACCGATGTTCTTCTCAATTTATTCAGTTGGTGGAACTTCATGTTTTTTATGTCCCTGAAGGATCATGGAACTATAAGCTAAATACCATTTCAACAGAAGTTGTTAACAAATTCATTTCAGCTGGATTTCTAAGGCAAGTGTTGTGTAGTCATGTAACAATATGCCTGAAAGAAGAATCTGTTTTCTTCAGAGAAAAATGCTTTTTGGAAATTTAAAAACTATAAGTGAAAAATATTTTGTCCACGTGATAGATCCATTTCCTGACTTAATGAATACTATCAATATATAGTGCT…			0	01_0084758855_0084758962_0084758724			--
2631	2631	rdt200904290011815_e1	1	84759898	84759980	rdt200904290011815_e1_t0_L	syn2009040600204270	1	CTCCTTCAGGTCTTTACTCA	84759809	20	57.973	45	rdt200904290011815_e1_t0_R	syn2009040600206500	1	GTGAATATGGCAGTCAACAA	84760051	20	58.081	40	243	32	CTCCTTCAGGTCTTTACTCACATATTACCTTTTTCTGTGGATATTCTCTAATCACTGTATTTTAAATCATTCATACAGTCCCTTTCTCCCTTCCCTGCCTTATTTTTCTCTGTGGTACTTAGTAGTGTCTTATGAATTACATTTTTTTACTTATTTACTTCATTAATTTTTCTATCCCACCACTAGATTATATGTAAAGTCCATGAGGGCAGAGATTTTTATTTTGTTGACTGCCATATTCAC			0	01_0084759898_0084759980_0084759809			--
2632	2632	rdt200904290011816_e1	1	84760259	84760314	rdt200904290011816_e1_t0_L	syn2009040600200458	1	AAGAACTCAGATGATAGCGT	84760148	20	58.132	40	rdt200904290011816_e1_t0_R	syn2009040600206080	1	GGCTCGTAAAGTAAGTTGAG	84760688	20	57.908	45	541	28	AAGAACTCAGATGATAGCGTAAGTGATGGCTTTAAATTTTAGATATTCAGGAGCAAAGTATCCCTAATAAGCAAAGATGTGGACTCTGACAATGTTAGATTATTTAAAAAATTTTTAAGCACTAGCTACTCCTGCCAAACTTCCAAAATAAATATCTGTGGCTAAATCATTCATTGGTATATGTATAAAAGTACATCTATTCCACAGCAAATTTTAACAATAAAATTTGGAAGTAAATTAGCAAAGAGACAGTTGTTTTCCTTTTCAGTACAAAACATTTATAAACAGTGTTTATTTGCATAATTTTAAAGGCAGACTTTTAATTATTTATTTTAAGAGCTATTTATGGAAGACCTACAAAATGCCGGCAATGTGGAAACATAATATGTTAAGCTATAT…			0	01_0084760259_0084760314_0084760148			--
2636	2636	rdt200904290011820_e1	1	84760660	84760778	rdt200904290011820_e1_t0_L	syn2009040600201157	1	ACCTTTGTGTTTGAGATAGC	84760563	20	57.711	40	rdt200904290011820_e1_t0_R	syn2009040600206531	1	GTGATGAGAACCCCATTTTT	84761115	20	57.975	40	553	30	ACCTTTGTGTTTGAGATAGCTGACTAAAGTTATTGAATCATTAGTATATCCAAAATCTATTTCATTTTATATTATAAGGCAATTTTATAATATTTCAGAGTATCTCCTCAACTTACTTTACGAGCCCTGAGGGAGCGTCTTGGTGAGTTCCTGGGTGAAGATGCTATTGCAGAAAAATTTTTATTTCTGAAATGCATTGGAAATAATTTAGCTGTGGTAAGTTTTCTTTTTTTTTCTTTCTGATTGAGAAAGACCATACCTTCTCAAATTACATTTCTTAAATGCTTATCAACTCAGCTCCTTAAGATATTATTAGATATGTAATCTCAATCAAAATGAAATGGAAATATCATTAAACATACAGATCAACAAAGATAAGTTGCATAGGCATGTTATTGG…			0	01_0084760660_0084760778_0084760563			--
2637	2637	rdt200904290011821_e1	1	84763966	84764020	rdt200904290011821_e1_t0_L	syn2009040600203007	1	CACTTAAAATAGTGCCAGGG	84763703	20	58.152	45	rdt200904290011821_e1_t0_R	syn2009040600200852	1	AATTGGTCTGTGGATTGTTC	84764253	20	57.989	40	551	29	CACTTAAAATAGTGCCAGGGACATAGTAAGTCCATTTAAGTGATAGGCATAGTTATTATTAATAAATGAATAGAATTTCTATTATGTTTGATACAGTGAATAAAAGTAACATTATATTCTACATTTCTAGAATCTAGCCATAGCTTTTAAATTTGATTTTTATATTTGCCACAAATACATGCCTTCTGCAAAAAAAGTAGAGGTAAAAATAATTGAAAAAAATGTAGCAAAAGCTTTAATTTTTTTCTCACTACTTATTTCTAGGTGAAGGAAAAGCAAGAATCAGAACTGAAACTCAAATCATTTGCTCCTCCATATGTATGTAATGTGACATTTTAAACTTATGCTAATTTTTAACTTAGAGCACTGCTTTTAATTGCAAACTAACTTTTAAAATTT…			0	01_0084763966_0084764020_0084763703			--
2638	2638	rdt200904290011822_e1	1	84764115	84765138	rdt200904290011822_e1_t1_L	syn2009040600204128	1	CTAGGTGAAGGAAAAGCAAG	84763963	20	58.088	45	rdt200904290011822_e1_t1_R	syn2009040600208597	1	TTAGAAATCCCCAAGTGGAA	84764490	20	58.149	40	528	34	CTAGGTGAAGGAAAAGCAAGAATCAGAACTGAAACTCAAATCATTTGCTCCTCCATATGTATGTAATGTGACATTTTAAACTTATGCTAATTTTTAACTTAGAGCACTGCTTTTAATTGCAAACTAACTTTTAAAATTTCCTATATGTTTTAGGCTCTTCAACCAGAATTATATTTGCTTCCTGTAATGGACCATTTAGGAAATGTTTATTCACCATCAACAGTTATTTTAGATGAGCGGCAGACTAATAATGGTGTTAATGAGGCTGATGGAACAATCCACAGACCAATTAGTGTAACTTTGTTCAAGGAGGAACTTGGAAGAGATCCCAGTTTGTTAGAAAACACTTTGAAAGAGCTTCCTAACAAGAATCAGGAAGAAGGTGATTTTAAACTGGAA…			0	01_0084764115_0084765138_0084763963			--
2638	2638	rdt200904290011822_e1	1	84764115	84765138	rdt200904290011822_e1_t2_L	syn2009040600206662	1	GTTATTTTAGATGAGCGGCA	84764185	20	57.952	40	rdt200904290011822_e1_t2_R	syn2009040600209273	1	TTTTATGCAGTCACCTTTCC	84764673	20	57.995	40	489	33	GTTATTTTAGATGAGCGGCAGACTAATAATGGTGTTAATGAGGCTGATGGAACAATCCACAGACCAATTAGTGTAACTTTGTTCAAGGAGGAACTTGGAAGAGATCCCAGTTTGTTAGAAAACACTTTGAAAGAGCTTCCTAACAAGAATCAGGAAGAAGGTGATTTTAAACTGGAATGGGAAAAAGAAAGAGGCTATTATAGTACATTTTAGCAGTCAAGTCTGTAAGCAAACCCTGAGCAAACCTAGCCTTACAAATATAGGCAGTTTAAAAAGAAAGCTACAATTCCACTTGGGGATTTCTAAAAAAATATTTTTGCCAGATGGGAGGAAAAGAAAACAATTTAAGTACTATGTTAAAATAAAAACAAAATCAAAATAGTTACAGCACTTAAATGA…			0	01_0084764115_0084765138_0084764185			--
2638	2638	rdt200904290011822_e1	1	84764115	84765138	rdt200904290011822_e1_t3_L	syn2009040600205484	1	GCAAACCTAGCCTTACAAAT	84764424	20	58.066	40	rdt200904290011822_e1_t3_R	syn2009040600203845	1	CCTGGCTAACTTTTGTGTTT	84764998	20	58.508	40	575	34	GCAAACCTAGCCTTACAAATATAGGCAGTTTAAAAAGAAAGCTACAATTCCACTTGGGGATTTCTAAAAAAATATTTTTGCCAGATGGGAGGAAAAGAAAACAATTTAAGTACTATGTTAAAATAAAAACAAAATCAAAATAGTTACAGCACTTAAATGAACATTACCACCTTTACTTCTTTTTTAATAAAATAGTTTTAGATAAAAGTAAAGCTACAGGGGAAGAGAAAGGAAAGGTGACTGCATAAAACTTTGGTATTACTCAGAGACCAGAGGGATCAGGAAAACAGTATCAAACCAAGACAGACAACAACAACAAAAAAACTTTAATGTTGGGGAACATACGTATTTCAGAGAATTTTAAATTTTTTATCTGATTACACCTATCAATTTACTAAT…			0	01_0084764115_0084765138_0084764424			--
2638	2638	rdt200904290011822_e1	1	84764115	84765138	rdt200904290011822_e1_t4_L	syn2009040600202132	1	ATCAAACCAAGACAGACAAC	84764715	20	57.931	40	rdt200904290011822_e1_t4_R	syn2009040600202462	1	ATTACTTGACACCCGTTAGA	84765314	20	57.97	40	600	37	ATCAAACCAAGACAGACAACAACAACAAAAAAACTTTAATGTTGGGGAACATACGTATTTCAGAGAATTTTAAATTTTTTATCTGATTACACCTATCAATTTACTAATAATTACTAATAACTCAATTCTTCAAAAGTGATAGGGGCCAGGAGTGGTGGCTTATATCTGTAATAAGCATTTTAGGAGGCCAAGGTGGGTGGATCATTTGAGCCCAGGAGTTTGAGACCAGCTTGGGCAACATGGCAAGACCCTGTCTCTACGAAAAAACACAAAAGTTAGCCAGGTCTGGTGGCACATGCCTGTAGTCCCAGCTACTCAGGAGACTGAAGCAGGAGGATTGCTTGAGCCAGGGACGGGGAGGTTGCAGTGAGCTGAGATGGCACCATCACCCTCCAGTCT…			0	01_0084764115_0084765138_0084764715			--
2723	2723	rdt200904290011917_e1	1	153201397	153203031	rdt200904290011917_e1_t1_L	syn2009040600205079	1	GACACGACATCCCCAT	153201230	16	57.278	56.25	rdt200904290011917_e1_t1_R	syn2009040600205161	1	GACTTTTCCAAGCCCTTTTA	153201811	20	57.908	40	582	56	GACACGACATCCCCATGGGGACGGTGGCGCGAAACGCCCCACTCTGCCGCACCCAAACTCTGCAGACCCCCAGCTTCCCTGGGCGGCCGCGACCTCCCGCCTCCCCGTCTGCCGCTGAGGGCCCGCGGCGTACACAATAGGCTTCCCAGAAGGGTTAAGAGGCAGAGGTAGAAGAAATACGGACTTTAATGAAGAGTTTTCCCTTTGGTATAAGTGAGACCCGTGGAAACATCCAAACAGCAAAAGGAGGCCAGGATGAAAACGGTCAACTCTCCCTTATCCACAAGGCCAAAAGAGGGGGGGCCGGCTTGCTGTGGTGTGGCCACCCCGGGCCTAGGCTGGGCCGGGCCTGTAGAAGGTACTCAGGAACTGCAGGTTTTGCGTTTCCCCTCCATGAAA…			0	01_0153201397_0153203031_0153201230			--
2723	2723	rdt200904290011917_e1	1	153201397	153203031	rdt200904290011917_e1_t2_L	syn2009040600206631	1	GTTAAGAGGCAGAGGTAGAA	153201383	20	58.051	45	rdt200904290011917_e1_t2_R	syn2009040600201828	1	AGTAGACAATCCCCACATAC	153201976	20	58.11	45	594	45	GTTAAGAGGCAGAGGTAGAAGAAATACGGACTTTAATGAAGAGTTTTCCCTTTGGTATAAGTGAGACCCGTGGAAACATCCAAACAGCAAAAGGAGGCCAGGATGAAAACGGTCAACTCTCCCTTATCCACAAGGCCAAAAGAGGGGGGGCCGGCTTGCTGTGGTGTGGCCACCCCGGGCCTAGGCTGGGCCGGGCCTGTAGAAGGTACTCAGGAACTGCAGGTTTTGCGTTTCCCCTCCATGAAACTGACAGGCATTCGGGCTGACTTCTGCCTCTCAGTCTCGCGGTAAGAGACCCAAGTTTTTCTAGTCCTAGATGGAAATAAATTTCATCTGCCTCAGGTCTCTGGTATAAAAGGTGCGATCCCAGTTACCTCACAGGCCTAGGCGAGGAAAATG…			0	01_0153201397_0153203031_0153201383			--
2723	2723	rdt200904290011917_e1	1	153201397	153203031	rdt200904290011917_e1_t3_L	syn2009040600205763	1	GCTCAAGAATAAGCAATGGA	153201854	20	57.855	40	rdt200904290011917_e1_t3_R	syn2009040600207267	1	TATGCAAACAGTTCTTGGAC	153202438	20	58.009	40	585	52	GCTCAAGAATAAGCAATGGAAAAGAAAATAGGAAAGTAAGTCTACAGCCCTAAAATATATGCATATAAAACTTTAAAAGAATGCAGTTCCAACTCTACAGATGGTATGTGGGGATTGTCTACTGCTTTATAGTCTCAATGCCCCTTTTCTCACCTCCACAAAATCCACCTGGGAGAGTTAACTGTACAAGAGGCCCAAATTCAGTCACCCCCACCCCGCCCTCCCAGAAAGGGAGGCAGGGCAGAGGCTTCAGGAGGAAGGGCTGCACTTTGGCGTAGAGTACATAGGCATGCAACATGGGAGGGCAGGCCTTATGAAATGTATATACAGACCCCTTGGGGTGAGGGGCCCCGGCCAGGAGGCACTGAGCAAGGGAGGGGTCCATCTCCCGCCTGGCCG…			0	01_0153201397_0153203031_0153201854			--
2723	2723	rdt200904290011917_e1	1	153201397	153203031	rdt200904290011917_e1_t4_L	syn2009040600207103	1	TAGAGTACATAGGCATGCAA	153202129	20	57.815	40	rdt200904290011917_e1_t4_R	syn2009040600203667	1	CCCCAAACATTAATCACCAA	153202709	20	57.967	40	581	54	TAGAGTACATAGGCATGCAACATGGGAGGGCAGGCCTTATGAAATGTATATACAGACCCCTTGGGGTGAGGGGCCCCGGCCAGGAGGCACTGAGCAAGGGAGGGGTCCATCTCCCGCCTGGCCGGGAGTGGGGCTCTGGGGCAATCTCTAAGGGTTGCATATCCCCAGGGAGAGGGGACAGCTGCCACTCCTGCCTCTGTTATCCCAACCCAAACCGGAGAGGGTGCTCAGCAAGAACACAGGTCCCAGAAGCCAAGAAGGTGTTGGCATCCCTGTCATTGAATTCAGGGGTCCAAGAACTGTTTGCATAAAATATCATTAGACCTAAGAGATGGTCAAAGGCACAAAGTTTAAACATGGGGGGGGCGGGTGTTGAGAGGGGTCTGGGATACCCTGAAG…			0	01_0153201397_0153203031_0153202129			--
2723	2723	rdt200904290011917_e1	1	153201397	153203031	rdt200904290011917_e1_t5_L	syn2009040600200888	1	ACAAAGTTTAAACATGGGGG	153202472	20	58.19	40	rdt200904290011917_e1_t5_R	syn2009040600204623	1	CTTCACCTGAATTGACCTTC	153203070	20	58.088	45	599	53	ACAAAGTTTAAACATGGGGGGGGCGGGTGTTGAGAGGGGTCTGGGATACCCTGAAGCCCAGAGGTGTGATTTGTTCCCCCTTGCCCAGAAGGGTGACTGTTCCACTGGGCCTGTCACCACAGGACATTTTCCATGACAAGCACTCACCTTCTTGGGGAAGGGGCATCAGGTTGGCACAGGAAAGGCCCAGGTGAGGGGCCACTCTGTACATTAATACTTTGGTGATTAATGTTTGGGGAGAGGCAGGATTCTCACCCAGGCTTTTGACTCAAACCCTCTCACTCAGCTGGATATGAAACCCAGAGTCCATGCTACTCCCAGCTCTGACACAAGGCCAAGCCCACAGAACACTCCCAAACGAGGTCCCGAGAGTTAGGGAATAGGGTGGAAAGGATTGGA…			0	01_0153201397_0153203031_0153202472			--
2723	2723	rdt200904290011917_e1	1	153201397	153203031	rdt200904290011917_e1_t6_L	syn2009040600209003	1	TTGGTGATTAATGTTTGGGG	153202690	20	57.967	40	rdt200904290011917_e1_t6_R	syn2009040600204799	1	CTTTTCTCACTTCACTGACC	153203238	20	58.03	45	549	50	TTGGTGATTAATGTTTGGGGAGAGGCAGGATTCTCACCCAGGCTTTTGACTCAAACCCTCTCACTCAGCTGGATATGAAACCCAGAGTCCATGCTACTCCCAGCTCTGACACAAGGCCAAGCCCACAGAACACTCCCAAACGAGGTCCCGAGAGTTAGGGAATAGGGTGGAAAGGATTGGAGGGCATCTTCTGGAAGAGAGCGCTAGGGCAGATCACAGTTTCCGCTCCACAGGTTGCTGTAGACACAGTTCGCTGCCCGCAGAGATGATGGGCAAGTGATTGTCCATGTGGTAGCTGATAAGGTGACTGACACTTTCAAAGCGGTGATCCTTAGTCCGAACCTGGGAGGGTGGGAAGGAAGAAGGTCAATTCAGGTGAAGAGTCAAATAAGACCTCAG…			0	01_0153201397_0153203031_0153202690	contained by rdt200904290011917_e1_t5_L		yes
2724	2724	rdt200904290011918_e1	1	153204642	153204881	rdt200904290011918_e1_t0_L	syn2009040600208447	1	TGTGCCAGGACTATAAAGAA	153204438	20	57.951	40	rdt200904290011918_e1_t0_R	syn2009040600204146	1	CTATCTGCTCTTTCCTTCCT	153204980	20	58.113	45	543	56	TGTGCCAGGACTATAAAGAACATAGTTCAGGCTAAGGGATGAGCCTCTGGAGGAAGATGCCAGACACTTTAAAGAGCAAGAGAGGCCCATAGACAGCTGCCCAGCGGGAATGTCTACAAAGCAATGAGGGAAGGAAGAGGGATACACTGTAGGGTACTGTACCTTCCTTTTTGCCACCCCTCACCCACACCTCTGCCACACTCACCACACCCTCAGGGTCCACCAGTAGCAAATGCTTAGGCTGCCCACTCTGCAAGCCAGTGAGCACATACTGGCCAGGTGTGGTCGTGCTCTCCCGTACCAGGAAGTCCCCATTGAGCTGCAGCAGTGCCTCAGCCTCCCGCCGGCTCAGCTTCCCATGGAACCAGGGCTCCCCTCGGAGCTGCTCAGCCATGGACA…			0	01_0153204642_0153204881_0153204438			--
2725	2725	rdt200904290011919_e1	1	153205045	153205180	rdt200904290011919_e1_t0_L	syn2009040600201698	1	AGGAAGGAAAGAGCAGATAG	153204961	20	58.113	45	rdt200904290011919_e1_t0_R	syn2009040600202564	1	ATTGGTAAGTTGCTTGGATG	153205422	20	58.062	40	462	56	AGGAAGGAAAGAGCAGATAGGCAGGAGAAGGGCCAGAACCAAGTAGAAAGGTGGGGATGCAGAGAGGAGAGAGACGAGCACTCACTCATGTCAAACAGGTCCCGGGGTGCACTGCCATTGATAGCAGGATTGGGGGGCCCAGCACCACCCACTGCTTGCCGGGCCTTGTCTAGGTTCTGGACGTTGACATAGGAGGGATCATCAAAAAGCTCTCTGCCTGCTGAGGAAAGGGAGGCTCTACAGTGATCCCAGCCCTGCCTCCAACACTCCCCAGCTCTGCCTATCTCGGCTCCCTTCATACCTGGACAGGGTGGTGGAGGTGGCATCTGTTTGCGGACTTCTGGATCTCCCCCAACAGGCTGTCCTACAGGCTGCAGGGATAAAAATAAGGTGAGACCA…			0	01_0153205045_0153205180_0153204961			--
2726	2726	rdt200904290011920_e1	1	153205261	153205331	rdt200904290011920_e1_t0_L	syn2009040600205099	2	GACATAGGAGGGATCATCAA	153205146	20	57.88	45	rdt200904290011920_e1_t0_R	syn2009040600206696	2	GTTCTATTCTGTCCTTCCCT	153205689	20	58.031	45	544	57	GACATAGGAGGGATCATCAAAAAGCTCTCTGCCTGCTGAGGAAAGGGAGGCTCTACAGTGATCCCAGCCCTGCCTCCAACACTCCCCAGCTCTGCCTATCTCGGCTCCCTTCATACCTGGACAGGGTGGTGGAGGTGGCATCTGTTTGCGGACTTCTGGATCTCCCCCAACAGGCTGTCCTACAGGCTGCAGGGATAAAAATAAGGTGAGACCAGAAGCCCTAACCAACCACTCCCACCCTAGCCCCAGCCCGCCTCCATCCAAGCAACTTACCAATGTAGCTCCCAAGTGGCTGGGGGTCTGGGCATTGGGTGCAGTGGGTCGAGCAGCCCCTGGAGCGGCTCCTTCCCGAAGCCTCATGTCTACCACCCCCCCCAAGGGGGGTTCCTTCCCCGGGAA…			0	01_0153205261_0153205331_0153205146	contained by rdt200904290011919_e1_t0_L		yes
2728	2728	rdt200904290011922_e1	1	153206770	153206897	rdt200904290011922_e1_t0_L	syn2009040600204297	2	CTCTCAACTCAAGTGTAGGA	153206688	20	57.988	45	rdt200904290011922_e1_t0_R	syn2009040600204830	2	GAAAAGGACTGGGTTTTAGG	153207199	20	57.993	45	512	54	CTCTCAACTCAAGTGTAGGAAGAGCAGCCCTCCTTTCCTAATCCTAATCCAAGAGCTGCTCCACACTCTCCCCACCTGCTCACCTGTCATGAGGGGTGACCAGTTTGGGTGGGTTCCTGAGGTATTGTTTGAAGCGCAACTCGAAGGCCTGGCCAATGGTGCTGATGACATCCTGGGCAAGCCCTTCGGGACACTCCAGAATGTGGCAGGCTGAGGGCACAGCAGAGGCTGTCAGTGAGCTGAGCCCACTGGGAGGAGGCACAGACAGGGGCCCTCATCTTCCTCTGCAGGAACCCCCACTGAGATCTACTTAGAGTGGGTACAGATGACCAAAGGTCCTACTCACCTCCTCAAACAGCCAGACCCACCCAGTGCTCCCCACCATGCCTCACCTCTCTG…			0	01_0153206770_0153206897_0153206688			--
2730	2730	rdt200904290011925_e1	1	153207303	153207357	rdt200904290011925_e1_t0_L	syn2009040600203746	1	CCTAAAACCCAGTCCTTTTC	153207180	20	57.993	45	rdt200904290011925_e1_t0_R	syn2009040600200590	1	AAGGGGAGATCTAGTTAGGA	153207548	20	57.972	45	369	52	CCTAAAACCCAGTCCTTTTCAGATATCCCCACAATCCTAGCACCCCCACTTCTCTAATCAATGTCTTCCCAATCCCTAGCCCCTTGCTCTTCTCCCACCGCCTTTGCTCTGTTCCCCAACTCACCGGATCCCCGCCGGATGCAAATGAGATAGATTGCATGTGGTGGTTGGCGATGATCTGAGAATTAGGGCAGGGGATGAAGAAGGAAGGGAATGCCATGTGTCAGGCAGCCTCAGGGCCCAGAACCCTGGTGCCCCAGTCTCATTCTCTGGGTTCCTTATCCCATATCCTCATTTCCTCCTTCCCTACTGGTCTCCTGCTCTCAAGCCCTCTTCCTAGATTTTGGCCTCCTAACTAGATCTCCCCTT			0	01_0153207303_0153207357_0153207180			--
2731	2731	rdt200904290011926_e1	1	153207594	153207714	rdt200904290011926_e1_t0_L	syn2009040600207617	1	TCCTAACTAGATCTCCCCTT	153207529	20	57.972	45	rdt200904290011926_e1_t0_R	syn2009040600208688	2	TTCAATCCACCATGACAAAG	153208071	20	57.991	40	543	60	TCCTAACTAGATCTCCCCTTAGCACCCCCATCAGTGTTTCTGGTCCGTCTGCCCACCTTCACCAACCTGTTTGCAGTCTGCGGCCATGAGGTTGAGGCTGCTGGTGGAGACGGTGAGAGTGATTGGCATTCCAGCAAATTTCAGGTTACTCCTCCCCAGGATAGAGCTGAGCGGGCGGCTACAGGGCTAAGGTAGGGCCCAGGGTCTCAGAAGGTGAGGGTTCCCAGCACAGGCAAACCACACTTTTGCCTCCTGGCCCTCTCCCCACATGCCCCACACTTGCCTCCCCACTGCCCCTCCACATTTCCCAGCAGCATCCCTATCCCCAAGGACCCCAAGTACCTTTCTCCTCCTTGTCGCCCCCTTAGCACCCGGCACAGCCTCACACACCAGACTGAT…			0	01_0153207594_0153207714_0153207529			--
2732	2732	rdt200904290011927_e1	1	153207870	153207934	rdt200904290011927_e1_t0_L	syn2009040600207558	1	TCCAGCAAATTTCAGGTTAC	153207658	20	57.995	40	rdt200904290011927_e1_t0_R	syn2009040600208688	2	TTCAATCCACCATGACAAAG	153208071	20	57.991	40	414	61	TCCAGCAAATTTCAGGTTACTCCTCCCCAGGATAGAGCTGAGCGGGCGGCTACAGGGCTAAGGTAGGGCCCAGGGTCTCAGAAGGTGAGGGTTCCCAGCACAGGCAAACCACACTTTTGCCTCCTGGCCCTCTCCCCACATGCCCCACACTTGCCTCCCCACTGCCCCTCCACATTTCCCAGCAGCATCCCTATCCCCAAGGACCCCAAGTACCTTTCTCCTCCTTGTCGCCCCCTTAGCACCCGGCACAGCCTCACACACCAGACTGATGGCCTCCCTGGGGAAAGAGGGGTACTCAGACCCAGCGCCTGCCTGCCTGCCTCCCACTCAACTGGGGCTGCCACAGGGCTGGGGGAGGGGAAAGCCAGGCCAGACTCCCAGGGCACTCCAGGCTCTTTG…			0	01_0153207870_0153207934_0153207658	contained by rdt200904290011926_e1_t0_L	contained by rdt200904290011926_e1_t0_L	yes
2722	2722	rdt200904290011916_e1	1	153208000	153208135	rdt200904290011916_e1_t0_L	syn2009040600200613	1	AAGTACCTTTCTCCTCCTTG	153207865	20	58.255	45	rdt200904290011916_e1_t0_R	syn2009040600205387	1	GATCTTTGCGTAGTAAAGGG	153208378	20	57.965	45	514	57	AAGTACCTTTCTCCTCCTTGTCGCCCCCTTAGCACCCGGCACAGCCTCACACACCAGACTGATGGCCTCCCTGGGGAAAGAGGGGTACTCAGACCCAGCGCCTGCCTGCCTGCCTCCCACTCAACTGGGGCTGCCACAGGGCTGGGGGAGGGGAAAGCCAGGCCAGACTCCCAGGGCACTCCAGGCTCTTTGTCATGGTGGATTGAATTAAGGGCCTTTAATATTTGATGACACTGAGAGGCCACTTCCTGGCTGATTGGGTTAGGGCCTCAATGGGTATAGCCCCACCCCCTTCCAGCTACCAAATGTCCCATTCCCTTCCCAAAGGCAGCAGCAACCTTCCATCTACCCCCCTTTTCTACTCCAGCTCCACCTGCCAGCTGCTTCTGCCACCTTCCC…			0	01_0153208000_0153208135_0153207865			--
2733	2733	rdt200904290011928_e1	1	153208477	153208548	rdt200904290011928_e1_t0_L	syn2009040600204785	1	CTTTGTCATGGTGGATTGAA	153208052	20	57.991	40	rdt200904290011928_e1_t0_R	syn2009040600205112	1	GACCATATGGGTAAAGTCCT	153208636	20	58.096	45	585	55	CTTTGTCATGGTGGATTGAATTAAGGGCCTTTAATATTTGATGACACTGAGAGGCCACTTCCTGGCTGATTGGGTTAGGGCCTCAATGGGTATAGCCCCACCCCCTTCCAGCTACCAAATGTCCCATTCCCTTCCCAAAGGCAGCAGCAACCTTCCATCTACCCCCCTTTTCTACTCCAGCTCCACCTGCCAGCTGCTTCTGCCACCTTCCCCACAACTCCCAAGGCTGGATAGGTAAGGAGGATCCGGGCCAAAGGGGCCTCCTTTCAGTAAGAGGCGGAATCACTACCTCAGCTTTCTCTCAATCCCCTTTACTACGCAAAGATCAGCCCCCAGCAGCAGCACCCAAGTGACCCACTCCCCTCCTCTGTTTCCCATGGCCTCACTAATCCCAGGACT…			0	01_0153208477_0153208548_0153208052			--
2734	2734	rdt200904290011929_e1	1	153209131	153209626	rdt200904290011929_e1_t0_L	syn2009040600203388	1	CATTAGAACTGGAGGGGG	153209079	18	58.092	55.556	rdt200904290011929_e1_t0_R	syn2009040600203449	1	CCAAACTGGCAGGGG	153209678	15	58.507	66.667	600	64	CATTAGAACTGGAGGGGGTCTGCGGGGGAATGGAGAGGAGGATGTTCACTCACCCGAACCAAGTAGGAAACCCCGGGTCCCATGACTTTGTCGTTGGGATGCAGCCAGCCCCGCGTGGGCTTATTGACAAAGCTCCCGTGGCGGGTCCACTCCTCGCCCCCAAGCTGGCCCCCTTCCACCCGAGTCCTGCGCCCGCCGCCTCCACTCAGCTTGTTCATGTCCTGGAGGAGGGGTAGGGGGCCTGAGTCTGGCATGGCTGCCCCTACGATCCCCTCCCCATCATCAGCTGCCCTTCCTGGCTCCCCCTTAGACCCTGGGCGCCCCCCAGCCGGGTTGGCCAGCCTCAGGTTGCTCATCCGGGGGAAGAAGGAGCACAGGGTAGTGGGACTATCGTCCCCA…			0	01_0153209131_0153209626_0153209079			--
2721	2721	rdt200904290011915_e1	1	153209626	153214626	rdt200904290011915_e1_t1_L	syn2009040600202271	1	ATGAAGCTGATGGGGAAG	153209506	18	58.416	50	rdt200904290011915_e1_t1_R	syn2009040600207756	1	TCTCCCCAGATTACTAGTTG	153210058	20	57.435	45	553	63	ATGAAGCTGATGGGGAAGGCAGCTCCTCCGGGGGGGTGGACCCAGAAGCCCCTTCCTCCAGCGATGACAGAGACTCATTCCGGAGTGGATTGTACTTGGGCTTGGGGGGCAGGAGATCCATAGTTGAGGTGAAAGAGGGGCTGCTGCCCAGCCTGGCCCCCCTGCCAGTTTGGGCAAGGGGGCCAGGCAGGGGGTATCCCCAGGCCCTTAGCCTGGTTGGACCTCTGTGGCCCAGGAGTCACAGAAGTCCTGGGGAGGGAGAGGGACAAGTGGCTTCCGCTCCCCAGCTCAGACCCAGACAGTTTCAGGCCCCATCCCCGCCCAACGTGGAGCCTCTTCTCTGGCTGAGAAGAGAACAGGCTGGACCCAGCGCTTCTGGCTCCTCCCCAGGGGCGGGGA…			0	01_0153209626_0153214626_0153209506			--
2721	2721	rdt200904290011915_e1	1	153209626	153214626	rdt200904290011915_e1_t2_L	syn2009040600205229	1	GAGATCCATAGTTGAGGTGA	153209618	20	57.822	45	rdt200904290011915_e1_t2_R	syn2009040600204345	1	CTCTGTTTCCTCCCTCATT	153210205	19	58.134	47.368	588	62	GAGATCCATAGTTGAGGTGAAAGAGGGGCTGCTGCCCAGCCTGGCCCCCCTGCCAGTTTGGGCAAGGGGGCCAGGCAGGGGGTATCCCCAGGCCCTTAGCCTGGTTGGACCTCTGTGGCCCAGGAGTCACAGAAGTCCTGGGGAGGGAGAGGGACAAGTGGCTTCCGCTCCCCAGCTCAGACCCAGACAGTTTCAGGCCCCATCCCCGCCCAACGTGGAGCCTCTTCTCTGGCTGAGAAGAGAACAGGCTGGACCCAGCGCTTCTGGCTCCTCCCCAGGGGCGGGGAGCTAAGGGGAGAGACCAATCGTGAGGACAGTGCTGACTCACAGGCTCAGAGGGGCTGAGCCCCCACCCCGCCCCAACCTCGAACTGGAGCAGGGGGTAGGGCTATCCAAGCC…			0	01_0153209626_0153214626_0153209618			--
2721	2721	rdt200904290011915_e1	1	153209626	153214626	rdt200904290011915_e1_t3_L	syn2009040600204882	1	GAAAGGAAGGAGATAGGAGG	153210100	20	58.19	50	rdt200904290011915_e1_t3_R	syn2009040600203194	1	CAGGTTGAACTTTATTCCCC	153210500	20	58.066	45	401	57	GAAAGGAAGGAGATAGGAGGTCTGGGTCACTCAAAACCGGACACACGCAGGCCAAAGGGGGCAGGAAGCCAGGCAGGAGTACAGGGGAATGAGGGAGGAAACAGAGGCAGCTGGGGGTGGAAAAGGGAGGAGATCTCAGAGCTCAGCATTTCCCTTCCTGTCCTGGTTGGACACTCGAATTCCCCCACCCTCTCTATGCCCGAAAGCTGGCTGGCCCCAGCCCAGGCCACCCCCAACCGCTACCCCATACAGTAAGCCTGGGCCATTAGCATCCTCTGCTACAGCAGCTGTGGACTGGAGCTAGCGAAGTGGGGATGGGAAGTAAGTGGTCCCAATGGATGCAGAGCAGGGCCAAGAGGAAGAGCAAAGCTGGTGAAAAAAGGGGAATAAAGTTCAACC…			0	01_0153209626_0153214626_0153210100			--
2721	2721	rdt200904290011915_e1	1	153209626	153214626	rdt200904290011915_e1_t4_L	syn2009040600203389	1	CATTAGCATCCTCTGCTACA	153210363	20	58.868	45	rdt200904290011915_e1_t4_R	syn2009040600206609	1	GTGTCTTCTGATCTCTCTGT	153210869	20	58.067	45	507	52	CATTAGCATCCTCTGCTACAGCAGCTGTGGACTGGAGCTAGCGAAGTGGGGATGGGAAGTAAGTGGTCCCAATGGATGCAGAGCAGGGCCAAGAGGAAGAGCAAAGCTGGTGAAAAAAGGGGAATAAAGTTCAACCTGGATGATACATCAGGAAGCTACCAGGCAAGAAGGGAACAAGAGGACATGCTGGTCACGGCTTGTTCTCTACGTATGCCATCTACCACACCAAGACCGATGGCTCATAGCCAAGCACTGTCCTGTCTCCCCTTTCCACAGGGCTTGTTAACACAGCACACTGTCAAGGGTGAGAATGAGGCAATCAGGTCCCCACTCCCACTCCAAACCACCCCAATTCACATCCCTCCTCTTACAGGGCCCTAAGCCCCACCAAAGAGCACA…			0	01_0153209626_0153214626_0153210363			--
2721	2721	rdt200904290011915_e1	1	153209626	153214626	rdt200904290011915_e1_t5_L	syn2009040600202483	1	ATTCACATCCCTCCTCTTAC	153210714	20	58.104	45	rdt200904290011915_e1_t5_R	syn2009040600207172	2	TAGTAGAGACAGGGTTTCAC	153211186	20	57.683	45	473	52	ATTCACATCCCTCCTCTTACAGGGCCCTAAGCCCCACCAAAGAGCACAGCATCCTTCACACCAGGGAAGGAGCCTGGCTGGAGGAGGTGGAAGAAACAGTTCTCCAAGAGAAGTAGAAACTACAGGCCAGGAAGGGACAGAGAGATCAGAAGACACATCTGCGTCAATAAGGACAGGAGAAAAATAAGTACAGGAGAAAGGGGTGTCAGGAGAAGATGGGTTGAAGCTGGACACAGGGAACAGTCCCAAACCCATTCCTGCCACCCACGGCTTCCTGCCACTGCTCTTCCGGAGAATGCCACAGGCAAAGCTGGAAAGTGACCAAAAAAAAAAAAACAAAGATACGTATTCCTACCGGGCGCGGTGGCTCACACCTGTGATACCAGCACTTTGGGAGGC…			0	01_0153209626_0153214626_0153210714			--
2721	2721	rdt200904290011915_e1	1	153209626	153214626	rdt200904290011915_e1_t6_L	syn2009040600202003	1	ATAAGTACAGGAGAAAGGGG	153210897	20	57.717	45	rdt200904290011915_e1_t6_R	syn2009040600201502	1	AGAGTTAAGCACAGCATCTA	153211486	20	58.046	40	590	48	ATAAGTACAGGAGAAAGGGGTGTCAGGAGAAGATGGGTTGAAGCTGGACACAGGGAACAGTCCCAAACCCATTCCTGCCACCCACGGCTTCCTGCCACTGCTCTTCCGGAGAATGCCACAGGCAAAGCTGGAAAGTGACCAAAAAAAAAAAAACAAAGATACGTATTCCTACCGGGCGCGGTGGCTCACACCTGTGATACCAGCACTTTGGGAGGCTGAGGCGGGTGGATCACCTGAAGTCAGGAGTTCGAGACCAGCCTGGTCAACATGGTGAAACCCTGTCTCTACTAAAAATACAAAAATTAGCTGGGCGTGGTGGCGGGCACCTGTAATCCCAGCTCAGGAGGCTGAGGCAGGAGAATCGCTCGAACCCAGGAGGCGGAGGTTGCAGTGAGCCGA…			0	01_0153209626_0153214626_0153210897			--
2721	2721	rdt200904290011915_e1	1	153209626	153214626	rdt200904290011915_e1_t7_L	syn2009040600204129	1	CTAGGTGACAAGAGCAAAAC	153211318	20	58.393	45	rdt200904290011915_e1_t7_R	syn2009040600207900	1	TCTTTCTTTTCTTCCGAACG	153211749	20	58.041	40	432	43	CTAGGTGACAAGAGCAAAACTCCGTCTCAAAAAAAAAAAAATACGTATTCCCCCCAGCTCACCTTGGAATTACCCTTAGATTTACTTCAGAGAATTAAAATATAGATAGATAATTATCCTGATTAACAACATTAACACTTGAAGTGTGTTAGATGCTGTGCTTAACTCTTACATCTCCCCTTAGTGCTCATTCCAGAAGAGCTTTGTCACTCTGCCAGCCAATCCTGAGAAGGAATTTTATCACTTCATTTCCAGCCAGCTCTCGGGCATAGAGAGAATGAGGAAAGGATTCCACCATAGCCTCACACCCCCAAAACACACAAACACACACTAGGATGTCCCTCATCTGTAGAGATGATGTTCTGTGGGAGCCTACAGTATCCAGAGCCAGGGAAGGAC…			0	01_0153209626_0153214626_0153211318			--
2721	2721	rdt200904290011915_e1	1	153209626	153214626	rdt200904290011915_e1_t8_L	syn2009040600201384	1	AGAATGAGGAAAGGATTCCA	153211592	20	57.924	40	rdt200904290011915_e1_t8_R	syn2009040600207715	1	TCTAGGCCTTCCTAGACATA	153212172	20	58.068	45	581	49	AGAATGAGGAAAGGATTCCACCATAGCCTCACACCCCCAAAACACACAAACACACACTAGGATGTCCCTCATCTGTAGAGATGATGTTCTGTGGGAGCCTACAGTATCCAGAGCCAGGGAAGGACCAACGGGTGTGGGCGTTCGGAAGAAAAGAAAGACGTATGACTCTTGAAATTTACATAGGGAGAAAGGAGATTGCCTACTGGAAGTCCAGGTGATTGGGTGTAGGGGAAAAGCTGTGTGTGGCTTCGCAGCCCAACTGGGAGGAGGGGACAGGGGCGGGAAGTGGCAGGAAATGGCGAAAGCCTCAGGAATGTTTCCAGCAGGGAAGGCTGGGCAAACGGGGCCAGGAGGAATGCCCAGACAAGAACTCTGGTTAGGGGGAGGGGAAGAGACAGA…			0	01_0153209626_0153214626_0153211592			--
2721	2721	rdt200904290011915_e1	1	153209626	153214626	rdt200904290011915_e1_t9_L	syn2009040600201401	1	AGACAAGAACTCTGGTTAGG	153211953	20	58.268	45	rdt200904290011915_e1_t9_R	syn2009040600204365	1	CTCTTTCTTAACCTCCTCCA	153212320	20	57.958	45	368	47	AGACAAGAACTCTGGTTAGGGGGAGGGGAAGAGACAGAGAAGTAGCGACTGAACTGTCCCTTAAAAAAAAAAAAATCAAACAACAAAAAGAGCACTATTATCTACCCCCACTCCAAACTACCGTTCTTCTGGTAGTAGAAAACTTTTGCTCATGTCACACCCACATGCCACACACCAACAAATCCATGGTCTTATCCACTTATGTCTAGGAAGGCCTAGAGCTACTTCTGGGATGAGGTTGGTCCTGGGAAGGGAAAGCCAGGAAGTGAGGCTGGGAGTCTGAGGGCAAGTCTCTCTCTCCCTCTCGTGCCAAACCCCACGTTCAGCCCTTTCAAATAGTTCTACCCTTGGAGGAGGTTAAGAAAGAG			0	01_0153209626_0153214626_0153211953			--
2721	2721	rdt200904290011915_e1	1	153209626	153214626	rdt200904290011915_e1_t10_L	syn2009040600204108	1	CTAGAGCTACTTCTGGGATG	153212168	20	58.288	50	rdt200904290011915_e1_t10_R	syn2009040600206090	1	GGCTGTAAGGAGTGAGATTA	153212686	20	58.123	45	519	51	CTAGAGCTACTTCTGGGATGAGGTTGGTCCTGGGAAGGGAAAGCCAGGAAGTGAGGCTGGGAGTCTGAGGGCAAGTCTCTCTCTCCCTCTCGTGCCAAACCCCACGTTCAGCCCTTTCAAATAGTTCTACCCTTGGAGGAGGTTAAGAAAGAGGAAAACGGGGACGGGCGCAGTGGCTAACGCCTGTAATCCTAACACTTAAGGAGGCTGATAAGGGTGGAGCACCTGAGGTCAGGAGTTCGAGGCTAGCCTAGCCAACATGGGGAAACCCCGTCTCTACTAAAAATACAAAAATTAGCCGGGCGTGGTGGTGGGCGCCTGTAATCCCAGCTACTCAGGAGGCTGAGGCAGGAGAATCACTTGAACTCAGGAGGCGGAGGTTGCAGTGAGCCGAGATCG…			0	01_0153209626_0153214626_0153212168			--
2721	2721	rdt200904290011915_e1	1	153209626	153214626	rdt200904290011915_e1_t11_L	syn2009040600201378	1	AGAATCACTTGAACTCAGGA	153212520	20	57.88	40	rdt200904290011915_e1_t11_R	syn2009040600203945	1	CGATTCGAATTTGTTGAAGC	153212981	20	58.022	40	462	50	AGAATCACTTGAACTCAGGAGGCGGAGGTTGCAGTGAGCCGAGATCGCACCATTGCACTCCAGCCTGGACGATAAGAGCGAAACTCCGTCTTAAAAAAAAAAAAAAAAAAAAAAAAGATAGAAAGGAAAACGGAAAACGGCTGCCTTTAATCTCACTCCTTACAGCCAGAGATGGGAACTTTGACTTCCCACCTGGGGGAGCACGAGAGTGCTCGGAAAACTGATCCCAAGGCCCAAAAAGAGAAAGGACAGGAAAATATAAGCAGGTGGAGTTTCAGGGATTGACGACAAGGCTTTTCAGCTGATGACCCAGGTCCCACAAAGATAAAGCTCCTAAGGGGGCGTGGTCCCCTAAGGACGCGAACTTCAGACTTCTGGGCGGGGAGGCTTTCTGGACAG…			0	01_0153209626_0153214626_0153212520			--
2721	2721	rdt200904290011915_e1	1	153209626	153214626	rdt200904290011915_e1_t12_L	syn2009040600207199	1	TATAAGCAGGTGGAGTTTCA	153212777	20	57.951	40	rdt200904290011915_e1_t12_R	syn2009040600204634	1	CTTCATTTATAAGTCCCGCC	153213270	20	58.022	45	494	55	TATAAGCAGGTGGAGTTTCAGGGATTGACGACAAGGCTTTTCAGCTGATGACCCAGGTCCCACAAAGATAAAGCTCCTAAGGGGGCGTGGTCCCCTAAGGACGCGAACTTCAGACTTCTGGGCGGGGAGGCTTTCTGGACAGTCAGACGTGGATTACGGAGGGGGCGTGGCTTCGGAGGGGCGGAGCTTCAACAAATTCGAATCGTTCTTTGAAGAGCAGGGTTTTGCCCTTTTGGGAGATAGGCCTTTTGACAGGAGTTAGCCGAGGATCGTTGCTAGGAGGCGGAGTTTCGGAGAATGGAAGGAGTAACGAAGGGTTTCTCGTAGTAGGGCTTGGAACGTGTCGGGGGGTGGGGACTTCCAGAAAAACTGGGCGACAGGGTGGGGTCGGAGACAAAA…			0	01_0153209626_0153214626_0153212777			--
2721	2721	rdt200904290011915_e1	1	153209626	153214626	rdt200904290011915_e1_t13_L	syn2009040600201387	1	AGAATGGAAGGAGTAACGAA	153213071	20	57.964	40	rdt200904290011915_e1_t13_R	syn2009040600207865	1	TCTTCGGATCCTTATTGGAG	153213664	20	58.196	45	594	57	AGAATGGAAGGAGTAACGAAGGGTTTCTCGTAGTAGGGCTTGGAACGTGTCGGGGGGTGGGGACTTCCAGAAAAACTGGGCGACAGGGTGGGGTCGGAGACAAAAAATAAAAATCAAGTCGGGGTTCGGGGGAGCCCCCTGAAGTTGGGAGGTGGGACTTCCGGGGAGAGGGGTCTCAGGGGCGGGACTTATAAATGAAGACCGGAAGTGGGGTCCCGGGAGAGGGGTTCCGGGGTGAAAGAGTGAGTCACCTAAGGAGAAAAAAGTCAAGACTCACCAGGGCCTCATGGAGTCTCCGCACCGCACCGCGGGCCGATTTGGTGCCGGATCACGCCACTGCCAGCTTAGGTTACCGCTCCAACTTTCTCCCCGGGCCCTGCCTCCCTGGAGAAACTTTAT…			0	01_0153209626_0153214626_0153213071			--
2721	2721	rdt200904290011915_e1	1	153209626	153214626	rdt200904290011915_e1_t14_L	syn2009040600206525	1	GTGAGTCACCTAAGGAGAAA	153213313	20	58.273	45	rdt200904290011915_e1_t14_R	syn2009040600205555	1	GCACTAACCGATACTCAAAC	153213912	20	58.269	45	600	56	GTGAGTCACCTAAGGAGAAAAAAGTCAAGACTCACCAGGGCCTCATGGAGTCTCCGCACCGCACCGCGGGCCGATTTGGTGCCGGATCACGCCACTGCCAGCTTAGGTTACCGCTCCAACTTTCTCCCCGGGCCCTGCCTCCCTGGAGAAACTTTATTACACTCACTTCCGGCCTCACTAACCCCTGACCCTCTACCTCAGGGTCCCTCCTTCACGCTTCCCACTTTCCCGAGTTAGCCAATGGCAGCGCGAGATCGCGCACAAAGGCAGTGGTGGCCAATAAGACGCCTACTTTTGACCCACGCTCGTTCTTGAGAAGCGTGAGAACTGCCCTCCAATAAGGATCCGAAGAGAAGTAAATCTAAGCCAATCGGAGGCTTGAAAGTAGAGGTGTCCCGC…			0	01_0153209626_0153214626_0153213313			--
2721	2721	rdt200904290011915_e1	1	153209626	153214626	rdt200904290011915_e1_t15_L	syn2009040600203480	1	CCAATAAGGATCCGAAGAGA	153213647	20	58.196	45	rdt200904290011915_e1_t15_R	syn2009040600203054	1	CAGAGAATGATCCAGAAAGC	153214193	20	57.949	45	547	55	CCAATAAGGATCCGAAGAGAAGTAAATCTAAGCCAATCGGAGGCTTGAAAGTAGAGGTGTCCCGCCTCGAGCCAAACGGACCAATAGGAAGTGCGGGCGGCGTGTTTGAAAGCGAGGCCAAAGTGGGTGGGAGCGCGTGCTGTTGGGAGTTGCTTGGAGGTTGGCGGCGCGGGGCTGAAGGCTAGCAAACCGAGCGATCATGTCGCACAAACAAATTTACTATTCGGACAAATACGACGACGAGGAGTTTGAGTATCGGTTAGTGCTGGCGCGGGAGCAATAGCGAGGGTCGTGAGCTTTGGCCGCTGAGGGCACAAGGAATTAGTAACAGGAACTGAGGCGATAGAATTGGCGCATGCGTACGAGGTGCGAACGGGCAATGGTGTGATATTGTGGAAG…			0	01_0153209626_0153214626_0153213647			--
2721	2721	rdt200904290011915_e1	1	153209626	153214626	rdt200904290011915_e1_t16_L	syn2009040600205362	1	GATATTGTGGAAGGCGTAAG	153214033	20	58.036	45	rdt200904290011915_e1_t16_R	syn2009040600207315	1	TATTCCGTAACTGTTCCCTT	153214503	20	57.956	40	471	47	GATATTGTGGAAGGCGTAAGGCGCATGCGCGGAGGTGGGAGGCGCTCGTAAAACAAAGTGGTTGCGAATTTGGAGTCGCCTCTCAGTAGAGAGGAGAGAGGGGTGGGCGTGGTTAGGGTACTGACCACCCTCACCCATGAGGCTTTCTGGATCATTCTCTGAACTTTATCGGGCAAACTTAACTTGCCTTGTAGAGACTGTTTCACAGTAATCTTGTCGAATCCAGTGGGAGAACGTAGCAAAAGCGGAGCTGGAAGTTTCCTGGCGTCCCTAACAGGAGAGTAGCGCTGAGAGAGTTGAATATTGCTTATTAACTCGTGAAAAAGACAAGGGGCGTGGTTGTCTGGCTTGTGTAAGGAAGGGGATCGCTTGGGACTGCAATGGAATAAAACTGGCTAG…			0	01_0153209626_0153214626_0153214033			--
2721	2721	rdt200904290011915_e1	1	153209626	153214626	rdt200904290011915_e1_t17_L	syn2009040600205860	1	GCTTTCTGGATCATTCTCTG	153214174	20	57.949	45	rdt200904290011915_e1_t17_R	syn2009040600207650	1	TCCTGGAGTTAGCAAAAGTA	153214767	20	57.877	40	594	46	GCTTTCTGGATCATTCTCTGAACTTTATCGGGCAAACTTAACTTGCCTTGTAGAGACTGTTTCACAGTAATCTTGTCGAATCCAGTGGGAGAACGTAGCAAAAGCGGAGCTGGAAGTTTCCTGGCGTCCCTAACAGGAGAGTAGCGCTGAGAGAGTTGAATATTGCTTATTAACTCGTGAAAAAGACAAGGGGCGTGGTTGTCTGGCTTGTGTAAGGAAGGGGATCGCTTGGGACTGCAATGGAATAAAACTGGCTAGGAGCATTGAGAAAATACTTAATATGGGTCTAATAGATGCCCTTTAAATATCAAAGGGAACAGTTACGGAATACTTAACAGGTTTCAGGTGTTCTGCTAAAGTGCAAGGATAACACATGGTCTCTGCTGTTCACAAATTTAA…			0	01_0153209626_0153214626_0153214174			--
2995	2995	rdt200904290012218_e1	1	153410500	153411728	rdt200904290012218_e1_t1_L	syn2009040600205367	1	GATCACTTAAGGTCAGGAGT	153410295	20	58.045	45	rdt200904290012218_e1_t1_R	syn2009040600204260	1	CTCCTCAGTCTTACCAGTAG	153410864	20	57.852	50	570	49	GATCACTTAAGGTCAGGAGTTCAAGACCAGCCTAACCAACATGGTGAAATCCTATCTCTACCAAAAATACAAAAATTAGCCAGTTATGGTGGCGCACGCATGTAATCCCAGCTACTCGGGAGGCTGAGGCAGGAGAATCGCTTGAACCTGGGAGGCAGAGGCTCCAGTGAGCTGGGTTCACACCACTGTACTCCAGCATGGGTGACAGAGCGAGACTCCATCTCAAAAAAAAAAAAAAAAAGAAGCAAGTGAAGGTAATACATATGGAAACAAAACCTAACAGAGAGAAGTCCCGGGGCTACTGGATGGAAAGAACTCTGAAGCCTGCAAAAGGGCTATGCGGAGAAAGCAAGTCCTAGAGGGGGGCAAAGAAATGAGGGCAGCCAGGCACAGTGGCTC…			0	01_0153410500_0153411728_0153410295			--
2995	2995	rdt200904290012218_e1	1	153410500	153411728	rdt200904290012218_e1_t2_L	syn2009040600208253	1	TGGATGGAAAGAACTCTGAA	153410597	20	58.171	40	rdt200904290012218_e1_t2_R	syn2009040600200309	1	AAATTAAGTGTCAAGGCCAG	153411098	20	57.989	40	502	46	TGGATGGAAAGAACTCTGAAGCCTGCAAAAGGGCTATGCGGAGAAAGCAAGTCCTAGAGGGGGGCAAAGAAATGAGGGCAGCCAGGCACAGTGGCTCACACCTGTAATTCCAGCACTCTGGGAGGCTGAAATAGGAGGATCACTTGAGCCCAGGAGTTCGAGACCAGCCTGGGCAATGTGGTGAAACCCCATCTCTACAAAAACTTAAAACAGTAGCTGGGTGTGGTGGCACTCACTGGTAGTCCCAGCTACTGGTAAGACTGAGGAGGGAAGATTGCTTGAGACCAGGTCAAGGCTTCAGTGATCACATCCCTGCACTCCAGCCTAGGCGACAGAGTAAAGCCTTGTCTCAAAAAAAAAAAAAAAAAAAAAAGAGAAAAGATTAAGGGCAACCATGAT…			0	01_0153410500_0153411728_0153410597			--
2995	2995	rdt200904290012218_e1	1	153410500	153411728	rdt200904290012218_e1_t3_L	syn2009040600201488	1	AGAGTAAAGCCTTGTCTCAA	153410930	20	58.183	40	rdt200904290012218_e1_t3_R	syn2009040600204865	1	GAAACTTTGGTACCTTCTGG	153411459	20	58.008	45	530	38	AGAGTAAAGCCTTGTCTCAAAAAAAAAAAAAAAAAAAAAAGAGAAAAGATTAAGGGCAACCATGATAGATCTTTGTTTTACCACATGAGGGTTTTACATGAGATTGCATCTGCTGTGAATTTCTGAGCACGTGGCATTCCTTAAGTAATCTGGCCTTGACACTTAATTTGCTTTATAAACTTAATTCTCCATAAATAACTGAATCATCAATTCTTGATTACATGAGCAATTGAACAAGAATTATTCCAAACAGGAAATAATCTAACAGTTATTCTGATTTGGTCAGGATTCCTGCTGCCATAGATATTTGGTGCCTCTAGTATTTAGGCTCTTCACAATTCCCTCAAATAAGTAGAATTCTCTAATATTGAGTTAACTTCACATCAGAACTCCATAGTG…			0	01_0153410500_0153411728_0153410930			--
2995	2995	rdt200904290012218_e1	1	153410500	153411728	rdt200904290012218_e1_t4_L	syn2009040600204493	1	CTGGCCTTGACACTTAATTT	153411079	20	57.989	40	rdt200904290012218_e1_t4_R	syn2009040600208824	1	TTCTCCTCTTTAACCTCCTG	153411631	20	57.958	45	553	40	CTGGCCTTGACACTTAATTTGCTTTATAAACTTAATTCTCCATAAATAACTGAATCATCAATTCTTGATTACATGAGCAATTGAACAAGAATTATTCCAAACAGGAAATAATCTAACAGTTATTCTGATTTGGTCAGGATTCCTGCTGCCATAGATATTTGGTGCCTCTAGTATTTAGGCTCTTCACAATTCCCTCAAATAAGTAGAATTCTCTAATATTGAGTTAACTTCACATCAGAACTCCATAGTGAACTTGGTCCTGCTGCTTCTTCTGGTGGGAACAAGGACCGCCTCCCAGCGAATAGATGCAAAACATCAGCCCAAATTTGCCTGTTCCCCTCAAACCTTCCCTGGGAGCTGGCCAGAAGGTACCAAAGTTTCTTGCTTTCAAAGGCCTTC…			0	01_0153410500_0153411728_0153411079			--
2995	2995	rdt200904290012218_e1	1	153410500	153411728	rdt200904290012218_e1_t5_L	syn2009040600203524	1	CCAGAAGGTACCAAAGTTTC	153411440	20	58.008	45	rdt200904290012218_e1_t5_R	syn2009040600205804	1	GCTGGGATGCAGATGTA	153411936	17	57.973	52.941	497	49	CCAGAAGGTACCAAAGTTTCTTGCTTTCAAAGGCCTTCTCTTCCAGCTCCAACTCCAGGAGCTATACAAGGTGCAGAATCGAAAAGCGTCATCTGTCTTCAGACAGCTTCAGTAAATATATTTCTCCTTAACAACCTTTCACCTAAGCATCTGGAAATTCAATATCATGTTTCAGGAGGTTAAAGAGGAGAAAGTTCAAATACTCAAGCTCCAATATTCACTTACTCTCAGGGAAGATCTTTGCTTGGAATCCTTTGCCAAAGACAAGATTCTCCAGATTATTGAAGGCCTGGTTGAGGGAGTTAAGGAGTAGGGTGTGCAACGGGGACAGAGCTGTGTGGGGAAGGGGAAGGGCACATGCCTACGTGGCCCGCCCCCTCCAACTGCAGGGAGGATACA…			0	01_0153410500_0153411728_0153411440			--
2996	2996	rdt200904290012219_e1	1	153411837	153411992	rdt200904290012219_e1_t0_L	syn2009040600208715	1	TTCAGGAGGTTAAAGAGGAG	153411610	20	57.958	45	rdt200904290012219_e1_t0_R	syn2009040600206111	1	GGGAATACGTAGGGGTTG	153412163	18	58.527	55.556	554	59	TTCAGGAGGTTAAAGAGGAGAAAGTTCAAATACTCAAGCTCCAATATTCACTTACTCTCAGGGAAGATCTTTGCTTGGAATCCTTTGCCAAAGACAAGATTCTCCAGATTATTGAAGGCCTGGTTGAGGGAGTTAAGGAGTAGGGTGTGCAACGGGGACAGAGCTGTGTGGGGAAGGGGAAGGGCACATGCCTACGTGGCCCGCCCCCTCCAACTGCAGGGAGGATACAGTGAGCGAGAACACGAAGAGACCCGAACCAAGCAGGCCGCCCTGGATGGTGAGCCACTCGGTGGAGGCCAGCTGACGGCTGTACATCTGCATCCCAGCAAAGAGCAGCAGGGACAGGAGGGAGGAGAGCGCCAGCGAGGTGCCCGTACCCACCACTGGAGGGGATGGGAG…			0	01_0153411837_0153411992_0153411610			--
2997	2997	rdt200904290012220_e1	1	153412320	153412428	rdt200904290012220_e1_t0_L	syn2009040600202733	1	CAACCCCTACGTATTCCC	153412146	18	58.527	55.556	rdt200904290012220_e1_t0_R	syn2009040600200287	1	AAATGGCAAAGAAGACAGAG	153412655	20	57.998	40	510	61	CAACCCCTACGTATTCCCCAGCCCCGGACACCCCGAACCCTCCCGTCCGGTGGAAATGCCCGCTCCCGGTGGAACCCAGGACACGTCAGCTCTGTCGGGAGAGGACGAGGAAAGCTTGTCCACCCAAACCCCGACCCCCTCTAGGACTTCCTGGGGACCCCACCGGTCCTGTTACCCATCATGCCCCGCCCGTGAGTCCAACCGGCGCCTCTGGCCAAGAAAGGCGAGCTGAACCGGGTGCGGTTAGCTATGCGCATGCGTCAGCGCTTACCGCGGACTTGCTACTCCTCGCGTTCTCCTCTTTCTTCCTCTCAGTGCCTGGACGCAGCGCCCTCTTGCGACAGGGAGGAAATAATGCGTCGAGGGGGCATCCTCGGCCACCGCCCTGGTCCTCAGGCT…			0	01_0153412320_0153412428_0153412146			--
2994	2994	rdt200904290012217_e1	1	153412428	153417428	rdt200904290012217_e1_t1_L	syn2009040600206218	1	GGTCCTGTTACCCATCAT	153412310	18	57.665	50	rdt200904290012217_e1_t1_R	syn2009040600206748	1	GTTTCGGAGGAAAATGAGTT	153412760	20	58.008	40	451	56	GGTCCTGTTACCCATCATGCCCCGCCCGTGAGTCCAACCGGCGCCTCTGGCCAAGAAAGGCGAGCTGAACCGGGTGCGGTTAGCTATGCGCATGCGTCAGCGCTTACCGCGGACTTGCTACTCCTCGCGTTCTCCTCTTTCTTCCTCTCAGTGCCTGGACGCAGCGCCCTCTTGCGACAGGGAGGAAATAATGCGTCGAGGGGGCATCCTCGGCCACCGCCCTGGTCCTCAGGCTTTCCTCGTACCTGGTGCGTCTGCTGCCACTCTGTACAAGGTGCACTTATCTCTTTAAGTCATTGGGCCCATGCCTGTGGCATCTATCCCATCTCTGTCTTCTTTGCCATTTCTTTCATCTCTAGTGCACGTTCCTCAAACCTCCCTGCCCCATGCCTCAACATC…			0	01_0153412428_0153417428_0153412310			--
2994	2994	rdt200904290012217_e1	1	153412428	153417428	rdt200904290012217_e1_t2_L	syn2009040600204553	1	CTGTCTTCTTTGCCATTTCT	153412638	20	57.998	40	rdt200904290012217_e1_t2_R	syn2009040600202949	1	CACCTTAACTCACACTGATG	153413142	20	57.814	45	505	56	CTGTCTTCTTTGCCATTTCTTTCATCTCTAGTGCACGTTCCTCAAACCTCCCTGCCCCATGCCTCAACATCTCCCAACCTAAAATTTAGTGCTCCCAACCAGGAACTCATTTTCCTCCGAAACTAATCCCCCGCTTTATATGAGTAAAATTAGGAGCCAATGAAAAATGAGAATGTAAGAAATGGCTCCCCCGTCAAATACCTTTCCATATTCCCCAACCCCCCGACCGGCTTTCGAGAACCACGTGGGGAGAACTATTTCCCACCCCCTACCCCGACGGGCGCTGTTCGAGGCTGGTCCCGGGAGCATGCGCAGTGACACCTCAACCCCCAGCCCTCCTCACACCCCCACTGGGCTCCTGCATTAAGCCCGGGGTTCGCAGCCGCAGCCGGGATCGGG…			0	01_0153412428_0153417428_0153412638			--
2994	2994	rdt200904290012217_e1	1	153412428	153417428	rdt200904290012217_e1_t3_L	syn2009040600200422	1	AACTCATTTTCCTCCGAAAC	153412741	20	58.008	40	rdt200904290012217_e1_t3_R	syn2009040600203974	1	CGGGATTACCCTCTCATAC	153413297	19	58.172	52.632	557	59	AACTCATTTTCCTCCGAAACTAATCCCCCGCTTTATATGAGTAAAATTAGGAGCCAATGAAAAATGAGAATGTAAGAAATGGCTCCCCCGTCAAATACCTTTCCATATTCCCCAACCCCCCGACCGGCTTTCGAGAACCACGTGGGGAGAACTATTTCCCACCCCCTACCCCGACGGGCGCTGTTCGAGGCTGGTCCCGGGAGCATGCGCAGTGACACCTCAACCCCCAGCCCTCCTCACACCCCCACTGGGCTCCTGCATTAAGCCCGGGGTTCGCAGCCGCAGCCGGGATCGGGCACCCAGGGGCGGGCGGGCACGGTAGGGCCATGGCAGAGGGTGAGGATATGCAGACCTTCACTTCCATCATGGACGCACTGGTCCGCATCAGTGTGAGTTAAG…			0	01_0153412428_0153417428_0153412741			--
2994	2994	rdt200904290012217_e1	1	153412428	153417428	rdt200904290012217_e1_t4_L	syn2009040600203291	1	CATCAGTGTGAGTTAAGGTG	153413123	20	57.814	45	rdt200904290012217_e1_t4_R	syn2009040600202683	1	CAAAGGAGGGAGGAACAA	153413694	18	58.165	50	572	63	CATCAGTGTGAGTTAAGGTGGGGTCGAGGGAAGGGGAGGGGGCGTATAGGGTTCTGGGGCAAGCTGGGACCTGGAACAGGTGGGGATCCAGGAAGATGCTGGGATGTAGACAGGGGGCTAGCGATGGCAGAAACGGCTGGGAGGGTCGGGATGCAGGTATGAGAGGGTAATCCCGGGAGCAGCCCGGAGGTGAGTGCCGTGAAGGCGTCGGTGTGCTGGAGCGTGAGGAGGAGCTAGGAGCAGCCCAGACGCAGCGGGTGGGCTGGGGTGGCCTCCAGCAGTGCACCGGGGCTGGGGCTTCAGGGGAAAGGCCCTGTTATGAGAAGAGGGACGTGTGAGCTTGGATATTTTCCAAGAAAACTGAGGACAGGTGGGGGATGATGTAGGAGCCGCCCCACA…			0	01_0153412428_0153417428_0153413123			--
2994	2994	rdt200904290012217_e1	1	153412428	153417428	rdt200904290012217_e1_t5_L	syn2009040600204006	1	CGTGTGAGCTTGGATATTTT	153413454	20	58.165	40	rdt200904290012217_e1_t5_R	syn2009040600202505	1	ATTCCCCATCCTTCACTTC	153413970	19	58.517	47.368	517	64	CGTGTGAGCTTGGATATTTTCCAAGAAAACTGAGGACAGGTGGGGGATGATGTAGGAGCCGCCCCACAGTGCAGTTCCCAATTTGGACCCCTCCCCAAGACCCCACCCCACGCACCCCCACTCAGGGCTGCTTCCGAGCCTGCGGTTGTCATGGCAACCCGTGCCTGGCTCTCCCAGGGGCGGTGCCAACCGTGTTCCCCCCCACCACTTCCTCCCCCCCTCCTTGTTCCTCCCTCCTTTGTGTCAGCTGCGCCCCTGACCGGGATGGCTGCGAAGAGAGGGACCAAGGTGAGGTGTGGGGGTGGGGCATAGCCTGAGGACCCCCACTCTCGCCACCAAGAGGGGGAGGGGACTTCCGGTGGGGAGGGGGCGAGTAGGCGGGGCTCTTGATTCCCCCGC…			0	01_0153412428_0153417428_0153413454			--
2994	2994	rdt200904290012217_e1	1	153412428	153417428	rdt200904290012217_e1_t6_L	syn2009040600209051	1	TTGTTCCTCCCTCCTTTG	153413677	18	58.165	50	rdt200904290012217_e1_t6_R	syn2009040600203483	1	CCAATCCCCATTTCTCCA	153414232	18	58.314	50	556	65	TTGTTCCTCCCTCCTTTGTGTCAGCTGCGCCCCTGACCGGGATGGCTGCGAAGAGAGGGACCAAGGTGAGGTGTGGGGGTGGGGCATAGCCTGAGGACCCCCACTCTCGCCACCAAGAGGGGGAGGGGACTTCCGGTGGGGAGGGGGCGAGTAGGCGGGGCTCTTGATTCCCCCGCTAGTTCGGAGAAGGGGGTGCCGCTGACCGGGTTGCGCTGCGGGAGAGGGCGGGAGGGCCTGATGGGGGCGAAGGGGAATGGGTTGGTAAGACCGATGGGGAAGTGAAGGATGGGGAATGGAGGCTGGAGTGGCCGCAGGCCGGAGCTGCGGCAGGAGGACGTATGGAGCGAGCAGGATGGAGTGCCAACCTCGCCTGGCTATCGGGAGGAATCACGGCATGGG…			0	01_0153412428_0153417428_0153413677			--
2994	2994	rdt200904290012217_e1	1	153412428	153417428	rdt200904290012217_e1_t7_L	syn2009040600208404	1	TGTCCTTGAGAAAAATGCC	153414128	19	57.787	42.105	rdt200904290012217_e1_t7_R	syn2009040600207665	1	TCCTTCTCCATGTTCTTCAT	153414511	20	57.939	40	384	59	TGTCCTTGAGAAAAATGCCAGGGGCAAGCTGCCCAGAGATGGGGGATGGAGGCAGGTGAGGGGGCTGCCAGCTGGGGCTACTGCAGCTGGAGAAATGGGGATTGGGCTTGAGGCTGGAGCAGGCACAAGCTCCAACCGTCCCTCCTCTGGGCCTTTAGCTCTGCAGCGGGGAAAGAGAAGCAAGGGACAGAGGTCTGGGAAGGTCTGTGAACCAGCCCAAGGCAGGTGCTCTGGAAAAGCTGCAGGTAGCTTGTCTTGCTCCTTCCTCAGACCCCTAGGGTATCCAAGGGCAGCCAAGGGGCTGCTGAGGTATGCCTAAGTGTCCAAGCGCTGACCTAGCCTCCTGGTCCCTCCACAGACCAGCATGAAGAACATGGAGAAGGA			0	01_0153412428_0153417428_0153414128			--
2994	2994	rdt200904290012217_e1	1	153412428	153417428	rdt200904290012217_e1_t8_L	syn2009040600208053	1	TGAGGTATGCCTAAGTGTC	153414433	19	57.926	47.368	rdt200904290012217_e1_t8_R	syn2009040600208094	1	TGATGGACTTCTTCCATCTT	153414819	20	57.939	40	387	60	TGAGGTATGCCTAAGTGTCCAAGCGCTGACCTAGCCTCCTGGTCCCTCCACAGACCAGCATGAAGAACATGGAGAAGGAACTGCTGTGCCCAGTGTGTCAAGAGATGTACAAGCAGCCACTGGTGCTGCCCTGTACCCACAACGTGTGCCAGGCCTGTGCCCGAGAGGTCTTGGGCCAGCAGGGCTACATAGGACATGGTGGGGACCCCAGCTCCGAGCCCACCTCTCCTGCCTCCACCCCTTCCACCCGCAGCCCCCGCCTCTCCCGCAGAACTCTCCCCAAGCCAGACCGCCTGGACCGGCTGCTTAAGTCAGGTGGGACTGGGGCCTGTAGGGTGGGGATGGGAACGCTGAGCTATTCATCAGGAAGATGGAAGAAGTCCATCA			0	01_0153412428_0153417428_0153414433			--
2994	2994	rdt200904290012217_e1	1	153412428	153417428	rdt200904290012217_e1_t9_L	syn2009040600204595	1	CTTAAGTCAGGTGGGACTG	153414738	19	58.862	52.632	rdt200904290012217_e1_t9_R	syn2009040600204979	1	GAAGCACTCATTGCAGAAG	153415256	19	58.669	47.368	519	57	CTTAAGTCAGGTGGGACTGGGGCCTGTAGGGTGGGGATGGGAACGCTGAGCTATTCATCAGGAAGATGGAAGAAGTCCATCACTGGTCAGAGGCATCTGTCTGTCTTTCTGGGGGGTGGAGATACTGCTTACGCAGGCTCTAATGAGAGCTGAGCTCTGGCACAATGAAAATCTAATTTAATTAAACAGGCTTCCCCACACCCAGCCAGCTGTAACTCTCATGTCCTCTACCTCCCTGGTTCACCCACAGGCTTTGGGACATACCCTGGGAGGAAGCGAGGTGCTTTGCACCCCCAAGTGATCATGTTCCCGTGCCCAGCCTGCCAAGGTGATGTGGAGCTTGGGGAGCGGGGTCTGGCAGGGCTTTTCCGGAACCTGACCCTGGAGCGTGTGGTGGAG…			0	01_0153412428_0153417428_0153414738			--
2994	2994	rdt200904290012217_e1	1	153412428	153417428	rdt200904290012217_e1_t10_L	syn2009040600204334	1	CTCTGGCACAATGAAAATCT	153414892	20	58.07	40	rdt200904290012217_e1_t10_R	syn2009040600208608	1	TTAGCATTGGAAAACCCTTC	153415444	20	57.98	40	553	59	CTCTGGCACAATGAAAATCTAATTTAATTAAACAGGCTTCCCCACACCCAGCCAGCTGTAACTCTCATGTCCTCTACCTCCCTGGTTCACCCACAGGCTTTGGGACATACCCTGGGAGGAAGCGAGGTGCTTTGCACCCCCAAGTGATCATGTTCCCGTGCCCAGCCTGCCAAGGTGATGTGGAGCTTGGGGAGCGGGGTCTGGCAGGGCTTTTCCGGAACCTGACCCTGGAGCGTGTGGTGGAGCGGTACCGCCAGAGTGTGAGTGTGGGAGGTGCCATCCTGTGCCAGTTGTGCAAGCCCCCACCACTAGAGGCCACCAAGGGCTGCACAGAGTGCCGCGCCACCTTCTGCAATGAGTGCTTCAAGCTCTTCCACCCCTGGGGCACCCAGAAGGCCC…			0	01_0153412428_0153417428_0153414892			--
2994	2994	rdt200904290012217_e1	1	153412428	153417428	rdt200904290012217_e1_t11_L	syn2009040600204680	1	CTTCTGCAATGAGTGCTTC	153415238	19	58.669	47.368	rdt200904290012217_e1_t11_R	syn2009040600209030	1	TTGTCCATCTTGTTTACTGC	153415733	20	58.009	40	496	50	CTTCTGCAATGAGTGCTTCAAGCTCTTCCACCCCTGGGGCACCCAGAAGGCCCAGCATGAGCCCACCCTGCCTACCCTCTCCTTCCGACCCAAGGTGAGCCAGCCCTTCCAAGGCCTGGGGAGGGAGGGACATGCTGCTGCAGGTGGGTGGGGGTGCCTGGCATTGTGGGTTTCCAAAAGGAAGTGGGAAGGGTTTTCCAATGCTAAGCACCTATCTCTGTAATCTGTCACAAAGTCACTGGACAAATCATTCAACAACTTTGGGCCTCCATCTCATTTACATCCCTGTAGGGGGATGGTAGTATCTGCCCTGCAATGTCCATACCTAAAGGGTTGCTGAGAGGATGGTGTGAGATAATGTTTGTTCACTAAAAAGTGTTACCTGCACACTGAAAAGGT…			0	01_0153412428_0153417428_0153415238			--
2994	2994	rdt200904290012217_e1	1	153412428	153417428	rdt200904290012217_e1_t12_L	syn2009040600202688	1	CAAAGTCACTGGACAAATCA	153415468	20	57.933	40	rdt200904290012217_e1_t12_R	syn2009040600205927	1	GGACACAAAGAACAATGTGA	153416027	20	58.229	40	560	45	CAAAGTCACTGGACAAATCATTCAACAACTTTGGGCCTCCATCTCATTTACATCCCTGTAGGGGGATGGTAGTATCTGCCCTGCAATGTCCATACCTAAAGGGTTGCTGAGAGGATGGTGTGAGATAATGTTTGTTCACTAAAAAGTGTTACCTGCACACTGAAAAGGTCTGTGTGCATTCACTCACTGAACAAATATTTATTGAGCACCTATGTGCATGGTGCTATTCTAGGTGTTGGAGATACAGCAGTAAACAAGATGGACAAGGTTAATTATTAACTACCAGGCAAAGATTAATTGGCATCATTATTACTGTTATTACCATATATCCCAATGAGAGAGATGAAGGGAGGTGCAATGCTGGTGAAATGGGCACCGCCCGGAGACTGCAGGAAAGGC…			0	01_0153412428_0153417428_0153415468			--
2994	2994	rdt200904290012217_e1	1	153412428	153417428	rdt200904290012217_e1_t13_L	syn2009040600201080	1	ACCAGGCAAAGATTAATTGG	153415749	20	58.048	40	rdt200904290012217_e1_t13_R	syn2009040600205429	1	GATGTATGTCAGGCTCTTTG	153416324	20	57.955	45	576	53	ACCAGGCAAAGATTAATTGGCATCATTATTACTGTTATTACCATATATCCCAATGAGAGAGATGAAGGGAGGTGCAATGCTGGTGAAATGGGCACCGCCCGGAGACTGCAGGAAAGGCTCTTTGATGCCAGTATGTACCACCAGGTGGCACTGTGGAGCACCACCAGCGGATGTCTCCACTCCCATCTTGCCAGTGGAGGAGGGCACCAAACTGCTGTAGTGGTAGCATAGCACCCTTACCCACACCATTGTCTGACCATCACATTGTTCTTTGTGTCCCTAGGGCCTTATGTGCCCAGACCACAAGGAAGAGGTGACCCACTACTGCAAGACATGCCAACGCCTGGTATGTCAACTCTGCCGGGTGCGGCGCACCCACAGCGGGCACAAGATCACACC…			0	01_0153412428_0153417428_0153415749			--
2994	2994	rdt200904290012217_e1	1	153412428	153417428	rdt200904290012217_e1_t14_L	syn2009040600204134	1	CTAGTGCTAACTCACACTCT	153416199	20	58.073	45	rdt200904290012217_e1_t14_R	syn2009040600206367	1	GTATCAGTCATCACCTCACT	153416726	20	58.132	45	528	58	CTAGTGCTAACTCACACTCTTACCCTCTTGCACCTCCTCCCAACTGCTGGCTTCTGCAGAGCTGGGCTTGATGCCCACCTCTTTCTTCCCCCTCAGGACAAGCTGACAAAGAGCCTGACATACATCCTGGGAAACCAGGACACGGTACAGACCCAGATCTGTGAGCTGGAGGAGGCCGTGAGGCACACCGAGGTGAGGGAGGGCACAGAGGTAGGCCCTGGGCCCTGCCTGGGAGTAGGGGCAGGAAGGGGGTGTGGGTGATCATGACCCAATCACCTTGTTGCTAGCTCAGGAAGCCCGTGAGGTGTCCAGGTTCTGGTTAAACCAGGTTTGCAGGAACACCAGTGCCCCAGGCCAGGCTGTACCTGGGCTGCAGGAGGGGGCAGGGTGGCTATAGCT…			0	01_0153412428_0153417428_0153416199			--
2994	2994	rdt200904290012217_e1	1	153412428	153417428	rdt200904290012217_e1_t15_L	syn2009040600208395	1	TGTCCAGGTTCTGGTTAAA	153416504	19	57.886	42.105	rdt200904290012217_e1_t15_R	syn2009040600200572	1	AAGGATGCGTGACTTACTAT	153417080	20	58.123	40	577	53	TGTCCAGGTTCTGGTTAAACCAGGTTTGCAGGAACACCAGTGCCCCAGGCCAGGCTGTACCTGGGCTGCAGGAGGGGGCAGGGTGGCTATAGCTCAGGAGAGTGCTCGAAAAACCCCATGCATAGCTCAAAAAACCCCACGCGTAGCTCAGATGCTCTCAGGCTCAGGTGCCTACCGAGGATGTCACGCATTCCCAGTGCTAGAGTGAGGTGATGACTGATACCTTCTGCCAGGTTGCTTGAGCTGGCTGACATGGGGATGGACAACTAAGGATGGCATAGATGCCAGTGGACATTAATTAGTGCAGTCCAAGTGGACATTAGGGTAGCCATGGCCTCGTTCATTTGGATGAGTCACTAAGGGGCAGAGATTATGATGTGGGGTTCCGGGAAGGTTGGC…			0	01_0153412428_0153417428_0153416504			--
2994	2994	rdt200904290012217_e1	1	153412428	153417428	rdt200904290012217_e1_t16_L	syn2009040600206231	1	GGTGATGACTGATACCTTCT	153416712	20	58.118	45	rdt200904290012217_e1_t16_R	syn2009040600208784	1	TTCCTTAAGTACTTCCTGGG	153417308	20	57.95	45	597	56	GGTGATGACTGATACCTTCTGCCAGGTTGCTTGAGCTGGCTGACATGGGGATGGACAACTAAGGATGGCATAGATGCCAGTGGACATTAATTAGTGCAGTCCAAGTGGACATTAGGGTAGCCATGGCCTCGTTCATTTGGATGAGTCACTAAGGGGCAGAGATTATGATGTGGGGTTCCGGGAAGGTTGGCACAAATGACCAGGAGTTGAGTCCATCTAGAGGTGCCTTTGCAGCCATGAGCCCAGGCCCTGTAGGAATGGGTGAGTAGGATTTCCCCAGATCCCTTGTGACCTTAGCCATGCTGTGGCATCCAAGGAGGCCAGCACAAGTGCTGCCTCCAAAAAGAAGATAGTAAGTCACGCATCCTTTGGGTGTTGCTCCCTGGGCAGGTGAGTGGT…			0	01_0153412428_0153417428_0153416712			--
2994	2994	rdt200904290012217_e1	1	153412428	153417428	rdt200904290012217_e1_t17_L	syn2009040600202090	1	ATAGTAAGTCACGCATCCTT	153417061	20	58.123	40	rdt200904290012217_e1_t17_R	syn2009040600203781	1	CCTCAATTCTGTCTTGCTTG	153417537	20	58.748	45	477	58	ATAGTAAGTCACGCATCCTTTGGGTGTTGCTCCCTGGGCAGGTGAGTGGTCAGCAGGCCAAGGAGGAGGTGTCGCAGCTGGTGCGGGGGCTGGGGGCTGTGCTGGAGGAGAAGCGGGCATCACTGCTTCAGGCCATTGAAGAATGCCAGCAGGAGCGGCTGGCCCGTCTCAGCGCCCAGATCCAGGAGCACCGGAGCCTGCTGGATGGCTCAGGTCTGGTGGGCTATGCCCAGGAAGTACTTAAGGAAACAGACCAGCCTTGCTTTGTGCAAGCCGCCAAGCAGCTGCACAACAGGTACTCAGGGGCATGGGCTCCTAGGGGGGCAGGGACATCATGGATGTGACCAACATCTAGGACAATGTCTACAGTACTGCCAGGTGGAGAACTGGCATTCTAAG…			0	01_0153412428_0153417428_0153417061			--
1155	1155	rdt200904290010175_e1	1	160301204	160306204	rdt200904290010175_e1_t1_L	syn2009040600205652	1	GCCAATCCTTTCCCTTTTTA	160301034	20	57.966	40	rdt200904290010175_e1_t1_R	syn2009040600205216	1	GAGAGGAAGGTCTGAAGAAT	160301549	20	58.039	45	516	39	GCCAATCCTTTCCCTTTTTAAAGCCCAATGCAAGCCTGACCTTCTTCCTTGAGGCCTTTCCTGACCACGCCAGCCCCAGTGATTTTTGTCCATCCTTTCCCTTCATGCCACTTAGAGATGGGCGCCTCATTTTTATGTGTAGATCATACATTACCTTCTGCACTTAAAAGTGTCTGTCTCATGAAGGGTGTATACCTCTCTTATGTTCCTCGCTGTGCCTGGGAAACTTTTACAGCAGGAATACCTGTTAAATATGATTTTATTGCCTTTGACCAAAAGGCTTTTTGACCCAGAGCCATCAAATTAATAAGTACTTTTTACTTGAAATACTAAGTGGCACTAAGAAATCCAGCTATTACCTTTAACTTGAAAAAGAATATTCTGAATTAGAAAAGCAGG…			0	01_0160301204_0160306204_0160301034			--
1155	1155	rdt200904290010175_e1	1	160301204	160306204	rdt200904290010175_e1_t2_L	syn2009040600200647	1	AAGTGGCACTAAGAAATCCA	160301365	20	58.845	40	rdt200904290010175_e1_t2_R	syn2009040600208184	1	TGCTGGTCCACATATTTTTC	160301924	20	58.067	40	560	40	AAGTGGCACTAAGAAATCCAGCTATTACCTTTAACTTGAAAAAGAATATTCTGAATTAGAAAAGCAGGAAAGATTATACTATCCAGTAGAGATTATTCAACAAATCTACCTGAGAAGGGGAACTTAAACCGTGCCAAGAACCTAAACTTCTTTCTTCAACTCAAAATTCTTCAGACCTTCCTCTCTTCCTTAGATCTCCTAATTCCCCACAAGTGTTTCAAGAGAACCTTTGATACTGCCTGTTTCCTGCTGTTCTGCTCCAGGGATGTGTGAGAAAGTGCTATAGGAGGAAGTAGCTCTGGCCACTGCTTCCCACTCACCGTGCTGTCTCTCCTTCTGCATCAGCTAGCTGTTGTGGAAAGCTTGGATCCCAACAGGCATTCCCATTTGGAAGTTGAT…			0	01_0160301204_0160306204_0160301365			--
1155	1155	rdt200904290010175_e1	1	160301204	160306204	rdt200904290010175_e1_t3_L	syn2009040600202526	1	ATTCTTCAGACCTTCCTCTC	160301530	20	58.039	45	rdt200904290010175_e1_t3_R	syn2009040600200542	1	AAGCGGCAATAGACATTAAG	160302100	20	57.946	40	571	40	ATTCTTCAGACCTTCCTCTCTTCCTTAGATCTCCTAATTCCCCACAAGTGTTTCAAGAGAACCTTTGATACTGCCTGTTTCCTGCTGTTCTGCTCCAGGGATGTGTGAGAAAGTGCTATAGGAGGAAGTAGCTCTGGCCACTGCTTCCCACTCACCGTGCTGTCTCTCCTTCTGCATCAGCTAGCTGTTGTGGAAAGCTTGGATCCCAACAGGCATTCCCATTTGGAAGTTGATTTGAAAGAGTATTGAATTTATAAGAACATGATATGCATTCTTTTGTAGAGAGATTTACCTTTGAAACAGAAATAAATGACTCAATATGGCTTAGTTCTTGGTATGGGGGTGGTAGTGGATGGAGTCTGCTTCCATGAAGAGGAAAAATATGTGGACCAGCATCAC…			0	01_0160301204_0160306204_0160301530			--
1155	1155	rdt200904290010175_e1	1	160301204	160306204	rdt200904290010175_e1_t4_L	syn2009040600205835	1	GCTTCCATGAAGAGGAAAAA	160301891	20	57.989	40	rdt200904290010175_e1_t4_R	syn2009040600201602	1	AGCCAACAAAGAATGAAGAG	160302446	20	57.998	40	556	38	GCTTCCATGAAGAGGAAAAATATGTGGACCAGCATCACAGTATGTAATACGTTTTTGAATAATCTTTCTGATGGGGCAAATATCCCAAATTATTACTTTGTTGCTCACGTAGTAAAAGATCATGCTAAACCAAACTTGCATTAGAGACCATTGGTGATAGAGGGCGCTATTTTTTCCCAAAGAGAAATTACTTAATGTCTATTGCCGCTTTAAAAAATGGGCTACTGGGGAGGCTGAGGCAGGAGAATGGCGTGAACCCGGGAGGCGGAGCTTGCAGTGAGCCCAGATCGCGCCACTGCACTCCAGCCTGGGTGACAGCGAGACTCCGTCTCAAAAAAAAAAAAAAAAAAAAAAAAAAATGGGCTAATGATTTCTAACTCTATATGTCGCAGAGAAACA…			0	01_0160301204_0160306204_0160301891			--
1155	1155	rdt200904290010175_e1	1	160301204	160306204	rdt200904290010175_e1_t5_L	syn2009040600201433	1	AGAGAAACACTGTCAGGTAA	160302281	20	57.813	40	rdt200904290010175_e1_t5_R	syn2009040600209271	3	TTTTAGTAGAGACGGGGTTT	160302747	20	57.882	40	467	41	AGAGAAACACTGTCAGGTAAAAACAGTAAAACATGAAAAAATAATTTGAAATCATTATGTATTTTTAATGTTTAGTATTATTTATACAAAGATTTTGTGAGTTCTATCCATCTGCATATCTGAGCAGTATTGAGCAAGCTGACATACTCTTCATTCTTTGTTGGCTCTACTCATGCCAGGATTCCTACTTATGTTTTATGACCTATACAAATTACTTCCCTCTCTCAGCCTCAGATTCCTCACCTGTTTAATGTGGATAACCTGTCTTATACGGTGAAGCAAGGCAATGCACCTGCCATGCTTAGCATGTGGAAGCCAGTGTTTATGATCAAAAGCAAATTAAGGCTGGGTGCGGTGGCTCACGCCTGTAATCCCAGCACTTTGGGAGGCTGAGGTGGG…			0	01_0160301204_0160306204_0160302281			--
1155	1155	rdt200904290010175_e1	1	160301204	160306204	rdt200904290010175_e1_t6_L	syn2009040600206473	1	GTCTTATACGGTGAAGCAAG	160302544	20	57.979	45	rdt200904290010175_e1_t6_R	syn2009040600202676	1	CAAAGAACTATCTGAAGCCC	160303085	20	57.869	45	542	44	GTCTTATACGGTGAAGCAAGGCAATGCACCTGCCATGCTTAGCATGTGGAAGCCAGTGTTTATGATCAAAAGCAAATTAAGGCTGGGTGCGGTGGCTCACGCCTGTAATCCCAGCACTTTGGGAGGCTGAGGTGGGTGGATCACCTGAGGCCAGGAGTTCAAGACCAGCCTGGCCAACATGGTGAAACCCCGTCTCTACTAAAAATACAAAAATTAGCTGGGTGTGGTGGTGGGTGCCTGTAATCCCAGCTACTTGGTAGACTGAGGGAGGAGAATCACTTCAATCCAGGAGGCTGAGGTTGCAGTGAGCCAAGACTGTGCCATTGCACTCCAGCCTGGGCAACAAGAGCGAAGTTGCATCTCAAAAAAAAAAAAAAAGCAAATTAATTTTCTCAATTC…			0	01_0160301204_0160306204_0160302544			--
1155	1155	rdt200904290010175_e1	1	160301204	160306204	rdt200904290010175_e1_t7_L	syn2009040600205941	1	GGAGAATCACTTCAATCCAG	160302813	20	57.572	45	rdt200904290010175_e1_t7_R	syn2009040600206060	1	GGCCTCAAGTTGTATTTCTT	160303339	20	57.694	40	527	32	GGAGAATCACTTCAATCCAGGAGGCTGAGGTTGCAGTGAGCCAAGACTGTGCCATTGCACTCCAGCCTGGGCAACAAGAGCGAAGTTGCATCTCAAAAAAAAAAAAAAAGCAAATTAATTTTCTCAATTCCAAATATGTGCTAAAAGTAAAGTTTGCTGTCAATTCATTTATAACCCATTACTGTGTGATAGAAAGATTACTGAGTTAGCTCTAGTTCATAGTAATTTGATAGGCAAATTACTTAATCTCTCTGGGCTTCAGATAGTTCTTTGTCTCATTTAAAATGAAGGAGCTGGATTAAATGATCTCTGAAGTAACTTCCAGTTCTAAGATGCCATGATGCAGGATTTTTTTTACAATTAATTTTCAAACAAAGTTAAAATAAGAAGTATTATATG…			0	01_0160301204_0160306204_0160302813			--
1155	1155	rdt200904290010175_e1	1	160301204	160306204	rdt200904290010175_e1_t8_L	syn2009040600206692	1	GTTCTAAGATGCCATGATGC	160303137	20	58.677	45	rdt200904290010175_e1_t8_R	syn2009040600201597	1	AGCATTTCCAAACCCATTTT	160303712	20	58.471	35	576	37	GTTCTAAGATGCCATGATGCAGGATTTTTTTTACAATTAATTTTCAAACAAAGTTAAAATAAGAAGTATTATATGATTGACAATTTATATTTAATTAAATATACTTCAGATTAAAATTTTATCAAGCAATGTTTAAAATACAGAATGGTATGGAAACTGATACAAGTACCTGTCATTCACTATAAGAAATACAACTTGAGGCCAGGCGAGGTGGCTCATGCCTGTAATCCCAGCTCTTTGGGAGGCCGAGGTGGGCGGATCATTTGAGGTCAGGAGTTCAAGACCAGCCTGGCCAACACAGTGAAACCCTATCTCTACTAAAAATACAAAAAAAAAAAAAAAAAGAAAAAAAGAAAAAAATTAGCTGGGCATAGTGGTGCATGCCTGTAATCCCAACTA…			0	01_0160301204_0160306204_0160303137			--
1155	1155	rdt200904290010175_e1	1	160301204	160306204	rdt200904290010175_e1_t9_L	syn2009040600202712	1	CAACACAGTGAAACCCTATC	160303430	20	58.093	45	rdt200904290010175_e1_t9_R	syn2009040600206388	1	GTCAAATTCAGAACCCATGT	160303970	20	57.989	40	541	37	CAACACAGTGAAACCCTATCTCTACTAAAAATACAAAAAAAAAAAAAAAAAGAAAAAAAGAAAAAAATTAGCTGGGCATAGTGGTGCATGCCTGTAATCCCAACTACATGGGTGGGGGCTGAGGCAGGAGAATTGCTTGAACCAGGGATACTGAGGTTGCAGTGAGCAGAGATCATCCCACTGCATTCCAGCCTGGGTGACAGAGTGAGACCCCGTCTCAAAAAAAAAAAAAGAAAAAGAAATAAAACTTGATTCATTTTTTTAAAATGGGTTTGGAAATGCTGTGGGTGAGATTTAGTTACATTTAAAGGTGTAAAAACAAGATTGAAATCACTGCCTAAAAAAAGGAAATTACTTTGGATGCCCATTGTTTCTGGAAGAAGGGTGTTTTCATGCCTA…			0	01_0160301204_0160306204_0160303430			--
1155	1155	rdt200904290010175_e1	1	160301204	160306204	rdt200904290010175_e1_t10_L	syn2009040600204909	1	GAAATTACTTTGGATGCCCA	160303777	20	58.053	40	rdt200904290010175_e1_t10_R	syn2009040600204088	1	CTACTACAGAGTAGACAGCC	160304280	20	57.943	50	504	38	GAAATTACTTTGGATGCCCATTGTTTCTGGAAGAAGGGTGTTTTCATGCCTATGTGGCACTGACGTTATATTAGGTGGAGGCCAAAGTAGAGAATGAGACTCTCCTTTTTGGAACACTTCATATAACTGAAATGGAATGAATATTACCTTAGCAATACTATGTGCCTAAATAAAACATGGGTTCTGAATTTGACTTGCATCTCATTTGTAATATGAAGCTTTTCTTATCAATCCAGGCATGCCAGAACCACCTCTTGACACAGAATTGACCTGCATTCAAATTCCAGTTCCTTTCCTTTCTACATGTGTGACCTTGGGCAAGTTATTTAAACCCCCCTGTGCCTCGGTTTCTGTGTAAAACAGGGCTAACCTTAGAGTTGTGTGCATATTAAATAACAC…			0	01_0160301204_0160306204_0160303777			--
1155	1155	rdt200904290010175_e1	1	160301204	160306204	rdt200904290010175_e1_t11_L	syn2009040600208294	1	TGGGCAAGTTATTTAAACCC	160304091	20	57.972	40	rdt200904290010175_e1_t11_R	syn2009040600207959	1	TGAAGAAATGCACCACTAAC	160304645	20	58.009	40	555	35	TGGGCAAGTTATTTAAACCCCCCTGTGCCTCGGTTTCTGTGTAAAACAGGGCTAACCTTAGAGTTGTGTGCATATTAAATAACACCTGTAAGACTCTAAGAACAATGCCTGACACATAGTGAAAGGGAATGATCATTATCTATTATTATTCAGTTCCATAAATAATTATTGGCTGTCTACTCTGTAGTAGTCTCTGTACTAGACCCTGAAATACCTTTGGGATTTCAGCCTTTTTGTTTGTGTTTTGTCTACAAACAATGTGTTATAGACTTAGATATGAAATTCTGATAAATTCAGCAGTCCAGTTAGACTCAAACTAATCTAGAAAAAAGGCCGTTTGGAGTCAGAGGACATTTTAAATTCGGGAGAGAATATGAGATGTAAATGAAATAGTTACTT…			0	01_0160301204_0160306204_0160304091			--
1155	1155	rdt200904290010175_e1	1	160301204	160306204	rdt200904290010175_e1_t12_L	syn2009040600209231	1	TTTGGGATTTCAGCCTTTTT	160304306	20	58.099	35	rdt200904290010175_e1_t12_R	syn2009040600208948	1	TTGCCTATTCTCTAACTGCT	160304812	20	58.032	40	507	32	TTTGGGATTTCAGCCTTTTTGTTTGTGTTTTGTCTACAAACAATGTGTTATAGACTTAGATATGAAATTCTGATAAATTCAGCAGTCCAGTTAGACTCAAACTAATCTAGAAAAAAGGCCGTTTGGAGTCAGAGGACATTTTAAATTCGGGAGAGAATATGAGATGTAAATGAAATAGTTACTTAAGGTCTTGCCTTTAAGTTATTGAGTTACTGTGCCAGGTTTTAGAGAGTACATTTACGATGCATATTAAAACCACTTTGACATTCAAAGAGTCAAACATGCCTGATTAGACTTTCATGTCCTGTATTTATAAAAAGGTTAGTGGTGCATTTCTTCAGTGCAAATTATTTTTGGTTCTTACTAATATTTATGAATATAATAAAATCTGTACAGCAT…			0	01_0160301204_0160306204_0160304306			--
1155	1155	rdt200904290010175_e1	1	160301204	160306204	rdt200904290010175_e1_t13_L	syn2009040600206654	1	GTTAGTGGTGCATTTCTTCA	160304626	20	58.009	40	rdt200904290010175_e1_t13_R	syn2009040600208604	1	TTAGACCAAAGGGTCAGATT	160305099	20	57.856	40	474	35	GTTAGTGGTGCATTTCTTCAGTGCAAATTATTTTTGGTTCTTACTAATATTTATGAATATAATAAAATCTGTACAGCATAATGTATGTGATTAATTTGTCCATATCATCAGTTTGCTTTTATTTAAGGAGATATCCCAGAAGTTGCTACATCTTGACCAGTAATTTCAGCAGTTAGAGAATAGGCAATATCTAGTTAAGGGCAATTGTACTTTAGCACTATGGGACAAAATGAGAAATGCAATCACGGCAATAATGTATTCTCTTGTAGAAATCTGTCATGGAAATGGTATAAGAAGACATGCCTTTTACAAGCAGTTTCGTTGTTACGCTTTATGGTAATTCCAAGCCTGGCCTATACAACAAACAATCAATAATGTTTGGTCTGCAAGTCGCCTTGG…			0	01_0160301204_0160306204_0160304626			--
1155	1155	rdt200904290010175_e1	1	160301204	160306204	rdt200904290010175_e1_t14_L	syn2009040600206954	1	TAATGTTTGGTCTGCAAGTC	160304998	20	58.009	40	rdt200904290010175_e1_t14_R	syn2009040600201741	1	AGGCAGAAAGGAGTACTAAG	160305556	20	58.045	45	559	42	TAATGTTTGGTCTGCAAGTCGCCTTGGGTAGATATGTCCACAGGGCACTAAAAGTAGGTTTAAGGTGATGAATTCAACAGAGAATCTGACCCTTTGGTCTAAGGAATCTCAGATTTGACTGGCTTTGACACTGGCTTGACTGGTTACTTTCCGAGATTTTGGAGTTAGCCATGTATATAACAGCTGTCCTGCAGCTCTACCTATGGTGTTTTCACAGATACTGAATACTTGGTCACGAACTCCTCCTATAGCTCCTTTATTTGCATATCTTGCACCGTTCAGAAACTGAACACATAGGACACAACCCTTCCATTACCCGATATCTGCCAAGATGGAGATAATTAGGCAACTTTTCTCCAAAACTGTTGATGTAAAGGAGAAAAGTGACTAGGCCCCTTC…			0	01_0160301204_0160306204_0160304998			--
1155	1155	rdt200904290010175_e1	1	160301204	160306204	rdt200904290010175_e1_t15_L	syn2009040600201646	1	AGCTCTACCTATGGTGTTTT	160305190	20	57.944	40	rdt200904290010175_e1_t15_R	syn2009040600200795	1	AATGGAGGACTATCTTAGGC	160305673	20	57.879	45	484	41	AGCTCTACCTATGGTGTTTTCACAGATACTGAATACTTGGTCACGAACTCCTCCTATAGCTCCTTTATTTGCATATCTTGCACCGTTCAGAAACTGAACACATAGGACACAACCCTTCCATTACCCGATATCTGCCAAGATGGAGATAATTAGGCAACTTTTCTCCAAAACTGTTGATGTAAAGGAGAAAAGTGACTAGGCCCCTTCTTAGCAATAGGCAAATTGAGCTCCAGCATTTACTAAGATGGGAACCATAATACGCTGGCCGGAAATAACTCGGAAGCTCATTTTGTCCATACCCAGTTGTAGACAGTCAAGAATATAAAAATGTTCTGGATTCTCTTGTCCTTAGTACTCCTTTCTGCCTTCCCCATTTCTACAAGGCTGATGGCTTTTAAA…			0	01_0160301204_0160306204_0160305190			--
1155	1155	rdt200904290010175_e1	1	160301204	160306204	rdt200904290010175_e1_t16_L	syn2009040600202848	1	CACAAGTCACATACGAACAA	160305629	20	58.043	40	rdt200904290010175_e1_t16_R	syn2009040600205247	1	GAGCAGGTGAAAGTCCC	160306017	17	58.928	58.824	389	56	CACAAGTCACATACGAACAAAAAGCGCCTAAGATAGTCCTCCATTTGGGCGCAGTCTTGCCTTCTGAGAAAGGGGACTCTGAGAATTAATGAGGGCCCAGATCTGGGATATCTGGGACAAGACTTGGGCCTTCCTGGTAAAACACGAAAACAAAACAATAAACACGGCCCCTCCCCCCTCTCCAAAAACAAAAACAAAAACTTCAAGGCCATGCCGCCGCGGCCATCAGTAGCTCCGGCTCAGAATTTGACCGTTAAAAAAAGGAAACTAGGCTGAGCTAGGGCACCTCAGATCCCGGCAGTCTGGGGCCGGGGCGAAGTTGCCGGCGTCGCGCGGCCGGGGGCGCGGGCAGGGCCGGGCGCGACTCTCCCGGGGACTTTCACCTGCTC			0	01_0160301204_0160306204_0160305629			--
1155	1155	rdt200904290010175_e1	1	160301204	160306204	rdt200904290010175_e1_t17_L	syn2009040600200335	1	AACAAAACAATAAACACGGC	160305777	20	57.686	35	rdt200904290010175_e1_t17_R	syn2009040600206589	1	GTGGTCGCGCAATTC	160306373	15	57.7	60	597	71	AACAAAACAATAAACACGGCCCCTCCCCCCTCTCCAAAAACAAAAACAAAAACTTCAAGGCCATGCCGCCGCGGCCATCAGTAGCTCCGGCTCAGAATTTGACCGTTAAAAAAAGGAAACTAGGCTGAGCTAGGGCACCTCAGATCCCGGCAGTCTGGGGCCGGGGCGAAGTTGCCGGCGTCGCGCGGCCGGGGGCGCGGGCAGGGCCGGGCGCGACTCTCCCGGGGACTTTCACCTGCTCGGCTGGCAGCGCGGGCAGCGCGGGGGCGGACCCGGCGGCGGGCGGGGCCTCTGAGCCCGGCGGGAGGAGCCGGCCTGGGCCCGCCCCACAGGAGGAGCCGCTCGCTGGCGGCTGATCCAGCGTCTCCGTGACAGGCACCCTGCTCCGCCGCCACCGCC…			0	01_0160301204_0160306204_0160305777			--
1209	1209	rdt200904290010235_e1	1	160306204	160306696	rdt200904290010235_e1_t0_L	syn2009040600206461	1	GTCTCCGTGACAGGC	160306139	15	57.91	66.667	rdt200904290010235_e1_t0_R	syn2009040600203499	1	CCACCACAGGTAGCAC	160306732	16	58.387	62.5	594	74	GTCTCCGTGACAGGCACCCTGCTCCGCCGCCACCGCCACCGCCACCGCCACCGTCGCCTTTTCTTCTTCGTCCCGGGCGGTGCGTTCCACTGCTCTGGGGCCGGCGCCGCGCCCAGTCCCGCTTCGGGCCGCAAGCCCCACCGCTCCCCTCCCCGGGCAGGGGCGCCGCGCAGCCCGCTCCCGCCGCCACCTCCTCCCCTGCCGCCCTCCTAGCCGGCAGGAATTGCGCGACCACAGCGCCGCTCGCGTCGCCCGCATCAGCTCAGCCCGCTGCCGCTCGGCCCTCGGCACCGCTCCGGGTCCGGCCGCCGCGCGGCCAGGGCTCCCCCTGCCCAGCGCTCCCAGGCCCCGCCACGCGTCGCCGCGCCCAGCTCCAGTCTCCCCTCCCCGGGGTCTCGC…			0	01_0160306204_0160306696_0160306139			--
1156	1156	rdt200904290010176_e1	1	160308812	160308866	rdt200904290010176_e1_t0_L	syn2009040600202603	1	ATTTGATACATCTTGGGGGA	160308658	20	57.99	40	rdt200904290010176_e1_t0_R	syn2009040600200178	1	AAAGATCTGGGAGTTAGGAC	160309084	20	58.031	45	427	46	ATTTGATACATCTTGGGGGAGCCCAGGACTATGTACCTTTAACGAGCATTCCAGTTGATTTAATGCAGGTGATTGTGGCCAGACTTTGAGAAATATTGGGCTTGAGGGTTGCCTCCAATTTGCTGGATCTTACTCTCCCTTTCCCAAATGTACTGTTTCTTTTCTAAGCAAATGTCTGGGGGCTGTGTGATGTAGTTCCTATAGTAACTTCCCTGGATTCACAGGCAGTGGTGGTCAGTGAAAGGAGAGGGAGCCGCAGTTGGTTCAAGCTGTTTTCCCAATGCAAATGAGAAATAGGGGACCAAGGATCCTTCTTTGAGAGAGGTGAGGCAGAGAAGAAAGGACAAAAGCATACGGTAAGGGGAGTGGTGGAACTTCTTTGGGCAAAGGCTGACTTTG…			0	01_0160308812_0160308866_0160308658			--
1157	1157	rdt200904290010177_e1	1	160313884	160314006	rdt200904290010177_e1_t0_L	syn2009040600206872	1	TAACCATGTGTGACCATTTG	160313548	20	57.996	40	rdt200904290010177_e1_t0_R	syn2009040600202356	1	ATGGATCTCAAAATGAGGGA	160314050	20	57.999	40	503	34	TAACCATGTGTGACCATTTGTGGGACTTCCAATGTGGCTGCATCGTTTTACCTTTCCACCAGCAGTGTGTTCATATCTTCACCAATGCTTGTTGTCTGACTTTTTGATTCTAGCCATCCTCCTGGGTGTGAAGTGGGATTTCATCATAGTTTTGATTTGCATTTCCCTTTTGAACAACATAGAATGTCTCCTCATTCCCTAGGAAGCAGACTCAGAGAAAAAAAAAAAGACCATCTTTTCATGTGTTTTTTGGCCATTTATATATTTTCTTTGGAGAAATGTCTATTCTGATCCTTTGCCCATTTAAAAGTTGGATTGGCTTTTTTACTATTGAGTTGTAAGAGTTCTTTATATATTCTGGATTCAAATCCCTTATATAGATTTGCAATATTTTTACCC…			0	01_0160313884_0160314006_0160313548			--
1158	1158	rdt200904290010178_e1	1	160316272	160316339	rdt200904290010178_e1_t0_L	syn2009040600200438	1	AACTGTGTTTGGGTTCAAAT	160315912	20	58.039	35	rdt200904290010178_e1_t0_R	syn2009040600205442	1	GATTAAAGGGCTGGAACAAA	160316416	20	57.98	40	505	38	AACTGTGTTTGGGTTCAAATCCTGGCTCTATCCCTCACTTGCTACTTGACTTTGTGTGAGTTATGTAACATCTTTCCTTTAGCGTTCTCATTTGTAAAAAGAGGATACAAATATCTCATACTTCGTAGGGTTAATGGGAGGATTGAATCAGTAGTACCTGTAAATGGCCTAGCACCGTGCATGACACAGAGTTGGCTGCTGTTTTTATTATTGTTATTAAGTCCTACAAGTTGCAATTTAGTTTCATCTGTGCATGGTTTTAATCTATAGAATATTCAGACACTCTGTTCTTTTATAAGTCAGAGGCCTAGTCATGTATTATCTTCATTATACATGCCTGCTTAAAAAATCTAGCTGCAGCTACTCTGATTCCTAAAGTTGCAAATCAGACAGCATGAC…			0	01_0160316272_0160316339_0160315912			--
1159	1159	rdt200904290010179_e1	1	160316484	160316613	rdt200904290010179_e1_t0_L	syn2009040600209245	1	TTTGTTCCAGCCCTTTAATC	160316397	20	57.98	40	rdt200904290010179_e1_t0_R	syn2009040600207307	1	TATTCAATACTCAACGCTGC	160316877	20	57.966	40	481	37	TTTGTTCCAGCCCTTTAATCCTTGTCAGGATTAAAAATCACAGAATCTTAAGTACGGTATTGTCTGTCTTGTCTTTCTCTGAATTTCTTGGATAAATATTTCTTTAAGCAGAGGTAATCTAAGCAGAAGGAATCTTCTATCATGGGATTAATTAATACCTTGTGATGCTTACATTTCCCTTTACAATTTTTATATTCAGCATCATGTTTCCTTTTAAGCACTGGAGCAGTTGGCTTTAAAAGTTATTTAAAATGGCACTTCCAGCAAGTTCAGTGCCCAGAGGGTGCTGGAACACTTTAGAATTCCTACTCTGTTAGTTAGAAAACTAACCCCTGTTAGTTTTCTCTAGTGAGGCTTCTGTGTCTTACCCCTTTATGGTCCATCCATGAAAACTGAGGA…			0	01_0160316484_0160316613_0160316397			--
1160	1160	rdt200904290010181_e1	1	160319652	160319744	rdt200904290010181_e1_t0_L	syn2009040600209330	5	TTTTTAGTAGAGACGGGGTT	160319487	20	57.882	40	rdt200904290010181_e1_t0_R	syn2009040600205287	1	GAGGCTATGTGTGTTTATGG	160319798	20	57.946	45	312	48	TTTTTAGTAGAGACGGGGTTTCACCGTTTTAGCCGGGATGGTCTCGATCTCCTGACCTCGTGATCCGCCCGCCTCGGCCTCCCAAAGTGCTGGGATTACAGGCGTGAGCCACCGCGCCCGGCCGTGTCCTTTTTTTCTATCTTGACTGTAAACTCTTTGCTTTTTCTTTTGGTTTCTTTGGGTGGGAAGAAGCACTCGTGTAGAAGCATTTTATTGTTCTGCGGAGAGGAAGATTCATGTCTCCTGTGGGCCAAGTGACAGATAACATATTATCTTGAGTCCATGCTATTTTCCATAAACACACATAGCCTC			0	01_0160319652_0160319744_0160319487			--
1161	1161	rdt200904290010182_e1	1	160330837	160330936	rdt200904290010182_e1_t0_L	syn2009040600208319	1	TGGTCTGATTGAAATGTTGG	160330786	20	57.991	40	rdt200904290010182_e1_t0_R	syn2009040600201523	1	AGATCTTGTCTGAATCACCA	160331139	20	57.954	40	354	45	TGGTCTGATTGAAATGTTGGTGGTGTGTGCTGAGTCAGACTCAGTAAACTCCTGCTTGATTTATTCTTCCCCTGGAGCCCACAAAACCCGTAAAACAGAATTAGAGAACCAGCCCCTAATCATGCTTGTTAGGGCTAACCATAAACACAGTCATGTTGATGGATGGATGGTTTAATAAACATCTGCTGAGTGTCTGAGCTGAGTTCTGCAGGCATGCCCTGGGCCTGTCCTGAACCTGGCTGGGAAGTGGACACTTGGCAGATTCTGGGACATTTTAGGGACCATCACCTTTCTTTTGACTTTACACTTGTTGAAGCTCTGTCTTGAGTAAGTTTGGTGATTCAGACAAGATCT			0	01_0160330837_0160330936_0160330786			--
1162	1162	rdt200904290010183_e1	1	160333898	160333988	rdt200904290010183_e1_t0_L	syn2009040600202211	1	ATCTAAATGCTGGTCTCAGT	160333704	20	58.026	40	rdt200904290010183_e1_t0_R	syn2009040600202727	1	CAACATGGTAAAAGTGGTGA	160334061	20	57.924	40	358	30	ATCTAAATGCTGGTCTCAGTTATGTGTATAACAATTGTCTTTTCCACTATGTGGCTGCTGTTTTCACTGTCTTTATGGTATCTTCTGATGTATGGAACTTTAAGATTTAAATGTAAAATGTATATCTTTCCTTTTTATTTGTGTTTTCTTTGTCTGTTTCAACATTTTCTGTAATCTGTGATCATAATAGTGTTCTTCTATATCTTCTAAGGTTTTAAAGTTTGCCTTTCACATTTGCATCTGGAATTTATTTTTATGCATGGTTTGAAATAAGATTCTAATTTTGTTTTTTCTCTATGTAGATAACCAGTGGTTCTGAAGCACTTCATTCTGTCTGTTCACCACTTTTACCATGTTG			0	01_0160333898_0160333988_0160333704			--
1163	1163	rdt200904290010184_e1	1	160353548	160353630	rdt200904290010184_e1_t0_L	syn2009040600201576	1	AGCACTAGGGAGTAAGAATG	160353482	20	58.118	45	rdt200904290010184_e1_t0_R	syn2009040600206024	1	GGCAAGAATTCACCAGTTTA	160353811	20	57.995	40	330	41	AGCACTAGGGAGTAAGAATGGAGTTAAAAGTGCCCCTGTGGACAGCATTAATCAATTTACTAGGACGTAATCTAATAATCAGAAAATGCTGGCTTCAGTTTCCTGGGGACAGGAGCTCATTTTATGCATTTTGTTCTGTTTGCATAGGCTGTCTCTCCAGATATTGCAGGTTTCCATACATTGGTCCTGTCTTTATCAGATTAATGTCAGGTGGTAGCAGCTAGATTCATCTGTGGATTTACTTGCTGCTGCTTAATGGATTGCGGCCTGTGTCTGACACTTTAGTCTGACTGCTTGGTAAGTCTTTTTTTAAACTGGTGAATTCTTGCC			0	01_0160353548_0160353630_0160353482			--
1164	1164	rdt200904290010185_e1	1	160359257	160359406	rdt200904290010185_e1_t0_L	syn2009040600202930	1	CACCATGCCTAGCTAATTTT	160359073	20	57.84	40	rdt200904290010185_e1_t0_R	syn2009040600203253	1	CATAAGCACTGGAGAAAGTC	160359503	20	57.883	45	431	33	CACCATGCCTAGCTAATTTTTTTATTTTTTGTAGAGATGGGGTTTCACCATGTTGCCCCAGTTGGTCTTGAACTCAGCTCAAGTGATCTGCCTACCTCAGCCTCCCAAAGTGTTGGGGTTACAGGCATGAGCCATGGCACCCAGCCCCCAATTTTTAATTACAACTGACGTTACAGGATTTAAACTTCTTTAATTTTATACTTGTATATTTTTCTTTTTATTCAAAATCTTGGTTCCTAATATTATGTAAATGTAATTATTTGTTTTATTTGTTTTATCAACAGTATATATAGAATAGTTTTAAAAATGCCAATATTTCTGCAATAATACTGCAGTTCTCTTTGTGCTTAGAATCTATTCGACGAGTATTTATTGTTAAAAATACTGTGCTCTGAAGAT…			0	01_0160359257_0160359406_0160359073			--
1165	1165	rdt200904290010186_e1	1	160364916	160364970	rdt200904290010186_e1_t0_L	syn2009040600201061	1	ACATTTCTGTATGCACTTGG	160364729	20	58.076	40	rdt200904290010186_e1_t0_R	syn2009040600204050	1	CTAAGCTAAACGGCTAACAG	160365319	20	57.979	45	591	30	ACATTTCTGTATGCACTTGGGTTTTTAAAAATACTTTCTATTGTGTTGCATTTTCTATTTTTGGGGGTATATTAATTCAGTTGAATTGTTATTTCAATTCACTCAACAATCTCTATTCTCCTATAGTTCAATTCTAATCACAAAGTATTCATTTCTTATACATATATACACAAATTTATCATGCCAGAATGAAATAAATATTCAATGTTATATTAAATATTGATAATTTTCTTCATCATTATTCAACACACCTTAACAAAAACTCCTCAAAAAAATTTGTATTCCAAACCTAAGTGTATTTGTAATCTTCTTTATTTAATAGAGGATAGATTTTCCTATTTTTTTATTATCCATTTTCTCTTCTCTTTTTATTCACAAGGTATGTAGTTAAGTGTCTGC…			0	01_0160364916_0160364970_0160364729			--
1166	1166	rdt200904290010187_e1	1	160367997	160368090	rdt200904290010187_e1_t0_L	syn2009040600209074	1	TTTAATAATGCAGCAAGCCA	160367841	20	58.055	35	rdt200904290010187_e1_t0_R	syn2009040600202223	1	ATCTCATTTGATCCTGGTGA	160368393	20	58.013	40	553	41	TTTAATAATGCAGCAAGCCACAATAGGACAGAAAGGGGAGCACAGAGATATTAGGGTCTTTATTATATTAGCTGTTGAGGGATGTGGGCCAGGAATAGTTAAGTCTGTGATTTCCCATGGAAAGAGGCTCTCATTTAGATTGGTAAACAGACTGATCCAAAGTGCAATGTCCTTGCAGGGACATTTCCCTGGGAGGTTGGAAAGTATTCAAAGGTGATTTGATTTAGCTGCTGTCCAAGCTCAGCTGAAACAGCCCGTTTTATGGGCCTCTTGGACCATTCTGTGAGCTCCAGTGTTATAAGGCGGCATTTTTTTTTTCTTTTTGGTTGGGAGGATGTGATTAAGATAAAGAGAGGAGGAGAAGGCACCAAGGTAGACAGAAAATGATTTTACATATGG…			0	01_0160367997_0160368090_0160367841			--
1167	1167	rdt200904290010188_e1	1	160369963	160370378	rdt200904290010188_e1_t0_L	syn2009040600205695	1	GCCTAAACCCAGATACCAT	160369819	19	58.285	47.368	rdt200904290010188_e1_t0_R	syn2009040600206475	1	GTCTTCTCTTCCTTCTCTCC	160370418	20	58.435	50	600	35	GCCTAAACCCAGATACCATTTATAGTTTTATCTAAAAGTCTATGAATGAAATCATACTCTCTTGCTGTCTTATTATTCTAAAAGTGTGATATTTTATGTGAACTAGATTTTATAACAAGCTTTCCTTTTTATAATCTGGCAGCAGTATAAATTGTTGATGTTTATTCTTCTATCCCTTTTACATGATAGATGAATCTGTTCAATTTTGGCTTTTGAGTGACTCATATGTGGTTAGCATTCTGCTGTGGCATTGGGTGGTCTTTAGCATTTTATTGGACTATTTTATGAAACATCTCCAAAGAAATATGTTGGAACTGGTATTTATTACCTTAATCTTATTGTCTGCCTTGAGAAGCTGCTAACTAAATGTTTTCTCCAGCTTTTCCTTAATTGCAGTGT…			0	01_0160369963_0160370378_0160369819			--
1168	1168	rdt200904290010189_e1	1	160371796	160371946	rdt200904290010189_e1_t0_L	syn2009040600201847	1	AGTATCTGCAAAGGTTTTCG	160371750	20	58.093	40	rdt200904290010189_e1_t0_R	syn2009040600207973	1	TGAATCAAATGAAACGTGGT	160372233	20	57.924	35	484	45	AGTATCTGCAAAGGTTTTCGACTTTCATATACTGCAAGGGGGAAAGACAGGCTCTTGGAATTGTGGGAAGATGAATTTATTTCTCATTCTGGAAGGTTTCCAGTACTGGAGGACAGGAACAGTTGGTACAAATGTCCTGGATTTGTGGATATAATCTTGATGGGGGGACACCTGTTCTGTCTGCAGAACTGGCATTTATTTTGGACCCTGAGAAGCAGAAGCCTTCTGCATCTCCCAAGGGGGCAGCCAGGTCTGTGCAGGGAGGTTGCAGACCCAGGTTTGCGTTGTAATACAATTACTCTCACCATCTGGGGTTCTGCCTTAAAGCATGAGGGTGACTTGAACACTTCTGACCTCTGGAAACTCGGGGACGGTGAATTTCAAGACCAAAAGTGGCAA…			0	01_0160371796_0160371946_0160371750			--
1169	1169	rdt200904290010190_e1	1	160381379	160381462	rdt200904290010190_e1_t0_L	syn2009040600207464	1	TCAGGAGCTGATAGTTGAAA	160381156	20	57.96	40	rdt200904290010190_e1_t0_R	syn2009040600203323	1	CATCTGAAAAAGGAAGCACT	160381552	20	57.998	40	397	45	TCAGGAGCTGATAGTTGAAAGGCCAGAACAGTTTCTCTGTCTTCCTGCTTTTTTTCTCTCCTCTTTGCTGTACCCCTCAGATCCTCATAATAGAAATAATCAGGCCAACCCATCTAAGCTTTTGCTAATGGAGACTAAAAGAACTGAAAGACACAGCCTCCCCATGGGCACGCTGGTTGGATCGTTCTGTCTTACCCTCTGTCCCTTTTAGAGAATTGCATGGCATTAGCATAAAGACAAGTCATCGCAATCATTTTGCACCCAGCCCCTTAATGTTGAGGAGCAGGAAGGATTCTGCTGTGATCTCCGGCACATTCATCGGCCCCTGCTGAGCTACTGATCAATAGTGACACAGTTGCATCAGATGGCCTTCAAATAGTGCTTCCTTTTTCAGATG			0	01_0160381379_0160381462_0160381156	contained by rdt200904290010192_e1_t0_L		yes
1170	1170	rdt200904290010192_e1	1	160381522	160381615	rdt200904290010192_e1_t0_L	syn2009040600203816	1	CCTCTGTCCCTTTTAGAGAA	160381351	20	57.958	45	rdt200904290010192_e1_t0_R	syn2009040600206149	1	GGGGAGGAAAAAGAGAAAAG	160381863	20	57.988	45	513	49	CCTCTGTCCCTTTTAGAGAATTGCATGGCATTAGCATAAAGACAAGTCATCGCAATCATTTTGCACCCAGCCCCTTAATGTTGAGGAGCAGGAAGGATTCTGCTGTGATCTCCGGCACATTCATCGGCCCCTGCTGAGCTACTGATCAATAGTGACACAGTTGCATCAGATGGCCTTCAAATAGTGCTTCCTTTTTCAGATGGGCTGGGAGAGAGAGGAAGAAATATAAGTGCCTCATTCCTCTTAGACTACAAATAAATGAAGACGTGGTGTGCAGCTGCATTTCAAGCATTTTGGAAGCTTTTCTGGTGTATGTGAGGGGTGGGTGGGGGGGTTGGCACTGAGGCTTCTCTCTTGATTGCAGTTGAGAGCAAGGATGCTGCTAAATGTCCACATGGG…			0	01_0160381522_0160381615_0160381351			--
1171	1171	rdt200904290010193_e1	1	160381932	160382002	rdt200904290010193_e1_t0_L	syn2009040600201905	1	AGTGCTTCCTTTTTCAGATG	160381533	20	57.998	40	rdt200904290010193_e1_t0_R	syn2009040600204848	1	GAAACAGAGAACCAAAGGAG	160382105	20	58.016	45	573	52	AGTGCTTCCTTTTTCAGATGGGCTGGGAGAGAGAGGAAGAAATATAAGTGCCTCATTCCTCTTAGACTACAAATAAATGAAGACGTGGTGTGCAGCTGCATTTCAAGCATTTTGGAAGCTTTTCTGGTGTATGTGAGGGGTGGGTGGGGGGGTTGGCACTGAGGCTTCTCTCTTGATTGCAGTTGAGAGCAAGGATGCTGCTAAATGTCCACATGGGCGCTTTGAGTCCCTATCCCCACGTCCCTTACACCCTAGCACCTGGAGAGCCCCGAGCAAGCCTCACAAGTGGGGAGTGGGATACCCTGACGCAACTTTTCTCTTTTTCCTCCCCTCCCCCAGAGTATTTAGTAGGAGGTCACTGGCTGAGTGTGTGCCCCGGAATCTGGGGCCGCTCCTGCT…			0	01_0160381932_0160382002_0160381533			--
1210	1210	rdt200904290010237_e1	1	160390818	160390890	rdt200904290010237_e1_t0_L	syn2009040600205654	1	GCCAATTTTACAGTTGAGGA	160390467	20	57.995	40	rdt200904290010237_e1_t0_R	syn2009040600207028	1	TACCTAGAGGGTACAGAGAG	160391031	20	58.094	50	565	48	GCCAATTTTACAGTTGAGGAAATTGAGACAAAAAAAGTGAATTGCTTTGCCATAAAGTAGTGGTGGAAGAGTCTTCACACCCAAGGCTTTCTGGCTTGAAAGGCTGCTTGGTTAGACACAGTTCTCTACTGGATCTCTGGTTAAGAGCAAGATGAAAAAAGGAAGCAGTAATTTCTGGTTAACTTGCTTTTTATAAAGTTAGAAACAGACTCAAAACAAAACACCCTGCTGGCTCTTAATTTCTTCATCTGTAAAATGGGCAGATGAGCTAGTCCTTTACCCTTTGGAACTTTCTGGGATTAGGGACACTTGCTACCCCTCCTCTCAATGAGTGTTTGCTTCTCCCCCACAGTACGTAGGAAGCCTGGACGTGCCAAGGCCCAACAGCAGGGTGGAGAT…			0	01_0160390818_0160390890_0160390467			--
1172	1172	rdt200904290010194_e1	1	160393653	160393717	rdt200904290010194_e1_t0_L	syn2009040600201840	1	AGTAGGAAGAGTTGGGATTC	160393290	20	58.031	45	rdt200904290010194_e1_t0_R	syn2009040600208914	1	TTGAGGGGTTTAGGGTAAAA	160393792	20	58.066	40	503	50	AGTAGGAAGAGTTGGGATTCATATTCAGGACCGTGCTGGCCCATTTGTAATCCTGCTGAAGGCTCTTTGTGACCCTAATATGAGTCATTACCCCAGCTGAGGAACCAAAGAACTGGGACATGGGACCTCCCCAGTAAGAGAGCCAGTGGCAGAGATACAACTTCATGGAACAAACAGAGGTACAGGAAAACATCACCTGGAAGCAAGGGAAGGCCGAGGCATGGTATGGGGCTGGCTGGTTGTGGGATCTGGAGGCATCTGGGGTTGGAATGTGACCCCAGTCTCCTTTTCCCTCATCATCTGCCAGCCCTTATGGCCCATGTGCCTCTTCCTGTGGCTCCCTTCCTATGTGCTGCTTCCAGTGCTTAATGAGCAGCTCATTAAATTAGAGGGAGCAAT…			0	01_0160393653_0160393717_0160393290	contained by rdt200904290010195_e1_t0_L		yes
1173	1173	rdt200904290010195_e1	1	160393790	160393903	rdt200904290010195_e1_t0_L	syn2009040600204276	1	CTCCTTTTCCCTCATCATCT	160393572	20	58.398	45	rdt200904290010195_e1_t0_R	syn2009040600201989	1	ATAACTGCTGTTTTCCAAGG	160394048	20	57.989	40	477	46	CTCCTTTTCCCTCATCATCTGCCAGCCCTTATGGCCCATGTGCCTCTTCCTGTGGCTCCCTTCCTATGTGCTGCTTCCAGTGCTTAATGAGCAGCTCATTAAATTAGAGGGAGCAATTAATTGGCCAGAAAGCTGTTTGGTCTGGCTGTCCAGTCTCTTGTTTAGACTGGCCACCATTAATAGCAAGTGCCGTGGTATGTGTTTTACCCTAAACCCCTCAATTCACTGCTAGGTCCAGGCTGCTATTTTCTTTTCTTCTTTCCCTTTTAAAAGCTGTTGGCTGTAATTACAGCTGTCAAGAACTAGGGCATGGGATTTCTGTGTAAAGGACTATTCTTGACTTTGTCTTTTTATGTAGAACGGTGCCAGGCTAACATTGGGCAGGCTTTTGGTTGCTGG…			0	01_0160393790_0160393903_0160393572			--
1174	1174	rdt200904290010196_e1	1	160395721	160395804	rdt200904290010196_e1_t0_L	syn2009040600200498	2	AAGAGCTCTCAATGAGGAAT	160395639	20	58.02	40	rdt200904290010196_e1_t0_R	syn2009040600200378	2	AACATGAGAGGACAAGATGA	160396040	20	57.954	40	402	39	AAGAGCTCTCAATGAGGAATAATGAGAGCCAGACTTGAGTCTTCTCCTTGACTTCATAACCTTGGTGAGGCATGTAACTGCTGTTAATCTCAGTTTCCTCATTTATAAAAGGCAGAGCATGAAATTTCTTGTTCTGTCTCTCTAGTGCTATTGTTGAATCTGGGATGAAGCATGGAAAAACATTTTATAAACCATAAAGTGCTATTTATATTCATTGGTATCATTTTTATGCCTTCCTTTGGGTTTCAAAGCATTTCATAAATGCAGATAAATACCCTGAGAGATACTGAGCTGCCTCATCTAGCCCCTTTTAATAGCTAGCGCCTTTTTTTCAGGTTCCAGTGCAAACATCCCTTCCTTGGGGAGGCCTTTCCTACCTAGGTCATCTTGTCCTCTCAT…			0	01_0160395721_0160395804_0160395639			--
1176	1176	rdt200904290010198_e1	1	160405705	160405784	rdt200904290010198_e1_t0_L	syn2009040600203679	2	CCCCTGGTTTTCTCTTTTAC	160405659	20	57.993	45	rdt200904290010198_e1_t0_R	syn2009040600201606	2	AGCCACTGAAAGTTTTTGAA	160406155	20	58.053	35	497	44	CCCCTGGTTTTCTCTTTTACAGAAATCCTTTCTTCCAACTTGATTAGATTTCTTTGTTGGCTTGCACATCTGGTCTTCATTTAGTAGGGATGACACTTAATTGAAGTAAGAGTTTGGCTGCCTTTAAATTTAACAACTGCACCCTGCTGGGGGTGCTAATGAGGAGTCAGTAGCTGAATTGTTTATTGAAAGAGATCATATTGATTTGTGATTTTCACTTAAGAAATGCATTCCCATACACCCCTGCATTTAGTTGCTTAGCTGGGCACTCAGACAGCTGCTTTAAGAATCCAGTACCCTTGTCTCTGGAGAGGCGTTTCTCCTCAGTGTGCATGCAGTACTACTGTATGCACGTGGCATGTGTCCATCTGTCCTCACAGAGGAGACTGTGCATTGGTA…			0	01_0160405705_0160405784_0160405659			--
1178	1178	rdt200904290010200_e1	1	160430306	160430398	rdt200904290010200_e1_t0_L	syn2009040600208408	1	TGTCTCCTGATTTTAGAGGG	160430110	20	58.032	45	rdt200904290010200_e1_t0_R	syn2009040600200850	1	AATTGGGAAGTTGGGAAATC	160430597	20	57.96	40	488	45	TGTCTCCTGATTTTAGAGGGGGCCAGGGAAAAGGGGCCCTTTTCAGAAATCAAGCTAGATCTTTCCTATTTCTTCCTGACCCTTTTTCTAAAGCCTGAGATCACTCTTTTCTCACCCCTTCCTCTCAGTATTAGGTTCTGCTGCTCTCTTTTCCATCTCTAGATGGGTGTTTCTTTACTTTTCTTTCTTTCTTTTTAATTAAGTGGTTACCTTTCTGTCTGAGCTATTGGCAGGGATTTGCCAGGAGATCCAAGGCAGAGCTGCCAGCTTACTGGAGTGTGACAGCTGCTGAGGCCTCCCGTCTCACAGGCTCTGCAGAGATCCAGGGCTGTCACTTCAACAAGTGTCAGATATACACACTCTGCTTGCAGAGCTCCCCATGCATAGCCTTAAATAAAT…			0	01_0160430306_0160430398_0160430110			--
1179	1179	rdt200904290010201_e1	1	160434609	160434667	rdt200904290010201_e1_t0_L	syn2009040600201501	1	AGAGTGTGTCTTCATCCTAC	160434398	20	58.059	45	rdt200904290010201_e1_t0_R	syn2009040600203086	1	CAGATACTACAACCAGTGGA	160434825	20	58.052	45	428	52	AGAGTGTGTCTTCATCCTACCTGCCATGGGGCGAGTCATGGAGGCGTCATGGGCCCGGCCTGGCTGTAGGAGGGCCCTGGTACTGCCTCCTCAGGGTTTGACCTGGAAGGCGTTCTAGGAGCATGATGAGGGAGGGATGGGCACAGGGTGTAGGAGAGAGTGGGCTGGTGTGATGCTCGTTTAGGGGCTGGGAGGGAGCTAGGGGAGCCAGGGAGAGAATGACATTTTAATTACACAGTGAGTTGTCAGGACTATAATCTTCTCTGATGGCTCTTCTTATTTTCCAGTCATCAAAGCCATCTGCATACGAATTGGAGGTGCTGAGGTTTAAACTTTCTGATCGTTGTGATGGTGATGCTGATGTCAGTCTGACTTTTTGTGATCTTGTCCTGGGTGAAG…			0	01_0160434609_0160434667_0160434398			--
1180	1180	rdt200904290010203_e1	1	160443403	160443518	rdt200904290010203_e1_t0_L	syn2009040600200293	1	AAATGGTAAGAGGGCTGTAT	160443322	20	58.003	40	rdt200904290010203_e1_t0_R	syn2009040600207584	1	TCCATGTTAAAACAAGGCAG	160443565	20	58.288	40	244	39	AAATGGTAAGAGGGCTGTATAAATAGAAGGAATTAACCAGCACCCATTTGTGCTGTTGCAGCTGCTGCAGATACGTGCCTTGTAAAATTACCCTATTATTTAGAGACCGAGAAATATTTGGATAGTGGTAATGTGCTGCTCTGAGAAAAGCAGTCGCCAGTGGGATTTTTATCACATAATTAGAGGGTTTGTTAAATGTGCTAGTGAAAAGAAGCTGTTTGCTGCTGCCTTGTTTTAACATGGA			0	01_0160443403_0160443518_0160443322			--
1181	1181	rdt200904290010204_e1	1	160444065	160444135	rdt200904290010204_e1_t0_L	syn2009040600209042	1	TTGTGGTCAAGGATTGAATG	160443963	20	57.991	40	rdt200904290010204_e1_t0_R	syn2009040600201075	1	ACCACAGTCTACATACCTTC	160444453	20	58.051	45	491	33	TTGTGGTCAAGGATTGAATGAGATAATGCAAGTAAAGTTGTTAAGCAAACAATCTGGCAGGGAGCAAATGTTCATTAAATAGTAGTTCCTGGTTGGTGTAGTGTATTCTTGGTTATCATATAGCTTTGGGATTTTGAATTGGTAAATATTCATGATGTGTGAAAAATCATGATACATACTGTACGGTCTCAGTCCCATAAAATTGGATGTTGTGCCTATACACACACAGGATCTAGAAGAACATGTCAAACTATAAACTGCTTGTGATTGTGAATGACTGTGTTCTTTGCTTCTTGTGTTTCTCAGTTTCTTATAATGCACATATTAACTTTTTTAAAAATAAAGTTTATTTTAAAAGCCTGAAAAAAATAGTAATTCCTGATTTAATTTTATTGTCTT…			0	01_0160444065_0160444135_0160443963			--
1182	1182	rdt200904290010205_e1	1	160449773	160449847	rdt200904290010205_e1_t0_L	syn2009040600207996	1	TGACCCCTTTTGCTTTATTC	160449613	20	57.98	40	rdt200904290010205_e1_t0_R	syn2009040600203453	1	CCAAAGTCAAGAAAGCTCAT	160450064	20	57.998	40	452	43	TGACCCCTTTTGCTTTATTCCAATACATATTTAAATACCCCAGCAACTCTCATCCACAACATTAGCTGTGATAACCAACTGTATTTCCTGTCTGAGACCCTTTCCTTCTCCAGTAATTAGCCTTTGTCTAGCCTTTAATCCAGTGGTGGTTATATGGGGAGCTGCCTGGTCAGGAATTTTTGCATTGAGGGAGGAGACTCTCCCACTGATCCTGTGCAGGCATTTTTGCTGACAGATTGTTATGGCTGGAGTTGCCAAATACAAGAAGCAGAGACCTTTCACCTTCACCTGAGCTGTGTGCTTTAGAGAAAGAAGGATGTGCCCACCTCCTATTTTCTGTCCTCACTGTTGAATTCGGTTGACATTCAGTTGCCCAATCTGCAGTCATATCCAACTAAC…			0	01_0160449773_0160449847_0160449613			--
1183	1183	rdt200904290010206_e1	1	160450018	160450177	rdt200904290010206_e1_t0_L	syn2009040600205978	1	GGAGTTGCCAAATACAAGAA	160449860	20	57.995	40	rdt200904290010206_e1_t0_R	syn2009040600200161	2	AAAGAAGATGAGACGAGACA	160450355	20	57.988	40	496	46	GGAGTTGCCAAATACAAGAAGCAGAGACCTTTCACCTTCACCTGAGCTGTGTGCTTTAGAGAAAGAAGGATGTGCCCACCTCCTATTTTCTGTCCTCACTGTTGAATTCGGTTGACATTCAGTTGCCCAATCTGCAGTCATATCCAACTAACTGGATTGTTTTTAAGTTCTCCTCTGGATGAATTATGAGCTTTCTTGACTTTGGTCAGGCTGCCTGGAGTCATTCCCAGCCTGGGCAGGTGCTGTGCCAACTTCCCTGGCATGTGCCTGTGCCTGCGGATTTTACTATTTGACCCCTAGCTCTCCCTTGGAAATACCAAGCCTGGAACTCTGGAGAAGGCGCCGCCGCTCGTGTAGTTCTGAAAGGCTCTCTTTGTCCTGAGGAATGCCTGTTGCAAT…			0	01_0160450018_0160450177_0160449860			--
1184	1184	rdt200904290010207_e1	1	160450217	160450312	rdt200904290010207_e1_t0_L	syn2009040600202296	1	ATGAGCTTTCTTGACTTTGG	160450045	20	57.998	40	rdt200904290010207_e1_t0_R	syn2009040600200161	2	AAAGAAGATGAGACGAGACA	160450355	20	57.988	40	311	48	ATGAGCTTTCTTGACTTTGGTCAGGCTGCCTGGAGTCATTCCCAGCCTGGGCAGGTGCTGTGCCAACTTCCCTGGCATGTGCCTGTGCCTGCGGATTTTACTATTTGACCCCTAGCTCTCCCTTGGAAATACCAAGCCTGGAACTCTGGAGAAGGCGCCGCCGCTCGTGTAGTTCTGAAAGGCTCTCTTTGTCCTGAGGAATGCCTGTTGCAATGAAGCTTGGTAAATAGCCAGCTCATTTCTCCTATAAATTAAAATGAAGGAACCTCATCCGCTAGAAGTAACTTTACTTGTCTCGTCTCATCTTCTTT			0	01_0160450217_0160450312_0160450045	contained by rdt200904290010206_e1_t0_L	contained by rdt200904290010206_e1_t0_L	yes
1185	1185	rdt200904290010208_e1	1	160457653	160457709	rdt200904290010208_e1_t0_L	syn2009040600208112	1	TGATTGGAGCTGTATTCTGA	160457315	20	58.033	40	rdt200904290010208_e1_t0_R	syn2009040600201813	1	AGTAAGACAGGCAGAAAGAA	160457778	20	58.183	40	464	47	TGATTGGAGCTGTATTCTGAAAAAAAGAAATCCTTTACACATTATTTTTATTATTTTTTTGAGACAGAGTCTCACTCTGTCACGAGGCTGGAGTGCCGTGGTGTGATCTTGGCTCACTGCAACCTCCACCTCTCGGGTTCAAGTGATTCTCCTGCCTCAGCCTCCTGAGTAGCTGGGACTGCAGGCATGGACCACCATGCCCATTAATTTTTGTATTTTTAGTAGAGACGGGGTTTCACCATGTTGGCCAGGATGGCCTTGATCTCTTGGCCTCCCGATCCACCCACCTTGGCCTCCCAAAGTGCTGGGATTAAAGGCGTGAGCCACCGCGCCCAGCCCACACACTATTTTTAAACACATTTTTGAAGTGGTGGTTAAGCTGACTGCATGGTGCTAACC…			0	01_0160457653_0160457709_0160457315			--
1186	1186	rdt200904290010209_e1	1	160460422	160460529	rdt200904290010209_e1_t0_L	syn2009040600200559	1	AAGGAAAAAGCCAAAAGGAA	160460220	20	58.025	35	rdt200904290010209_e1_t0_R	syn2009040600202266	1	ATGAACGGTCTCAAAAACTC	160460666	20	58.022	40	447	36	AAGGAAAAAGCCAAAAGGAAGCCTAAGATGACAAAGTCAAGATAAGCATTTCAATACTATACATGAAAATATATATGTGCATATGTATGTATATATAATTTATTTTTGAATCAAAATGGCACCTTTCACTCTTGCCTGGATACGGTGCATGGATCATGGATAATACATTTTCTGCCAGAGTCACTCTGTTAAGGGCACTCTCCAGTTCACTTTGGGAAGTTTATGTAAATACTGATTTTAATTTGTACTGGGTGACACTTTGCATTCACAGGTTTAAAGGCTGTAGAGTCATTAACTTGTAATTAACAAATTTTGCAGTCCTAACGCTTTTCATTCCAGATCTCAGAGTGTTTTGGGGACAGAAAAAAAAAAAAGCACAGAACTTTTGTGCAGGTCAGG…			0	01_0160460422_0160460529_0160460220			--
1187	1187	rdt200904290010210_e1	1	160463214	160463270	rdt200904290010210_e1_t0_L	syn2009040600201817	1	AGTAAGGATTGTAAGGGGAC	160462975	20	58.022	45	rdt200904290010210_e1_t0_R	syn2009040600206198	1	GGTAGTATGATGGCCTGTAT	160463408	20	57.958	45	434	40	AGTAAGGATTGTAAGGGGACCCTAACAGAGTAACCTGATTTAATTTGGGGGCATCAGGAAGGCTTTTCTGTGGATGTTCTATTGAAGCCTTTACTAACTTTTAATCCTTAGTTTTTCTGAATATTTACTTTCACCTGTATGTAGGCCAGTACAACTCACTTTCCCTCCTTAGGCTGTATGTCTTCCTAAGCTCTGCTGCTAGTTAGAGAACAAGTGGTAAATATCCCCATTAGCACTTTGTGTCTTTGTAAGCTAGCTTTGCCTTCAGGGAGCTCTGAAATTCTTCCCTCTTTAATAGCTCTTTGATGACAGGCCTTGGACTCTGTTCTTAACTCTTCTTTCTCAGTATACTAGTGACTTTTTTTTTTTTAAATCCCCAGAGGGCCAGTTTGTCTAAGG…			0	01_0160463214_0160463270_0160462975			--
1188	1188	rdt200904290010211_e1	1	160468727	160468863	rdt200904290010211_e1_t0_L	syn2009040600208903	1	TTGACTCCAGTTAATTGTGC	160468573	20	58.009	40	rdt200904290010211_e1_t0_R	syn2009040600203709	1	CCCTGAGGAAAAGAAAGAAC	160468910	20	58.002	45	338	39	TTGACTCCAGTTAATTGTGCAAACCTGGGTTTGTAAAGTGCAAAGATCTTGCCATTCTGAGTTTGAAAGGTCATGACTGGGAGTCCTCGAGGTGGCAGAAAACCTAATCCCTCTGAATTTATGGGACAAGGGAAGGTGGTTTATTCAGTTTCTGTTAAAAGCTGCTTGTTAATGGCTGTGATTGGAATACTTGACATTGTTCACTTCCTTTTTTCCTCTTGGGGATCAGAGAATTAAAAGGCTGTTATTGGAATTGATTTATTTTGCCACTTTTATGTAGAACATTTTATCTTCCCTGCTCTGTCATACAAAGTGGAAGTTCTTTCTTTTCCTCAGGG			0	01_0160468727_0160468863_0160468573			--
1189	1189	rdt200904290010212_e1	1	160474201	160474260	rdt200904290010212_e1_t0_L	syn2009040600200935	1	ACACAGATCACCCATTCTAA	160474124	20	57.945	40	rdt200904290010212_e1_t0_R	syn2009040600200957	1	ACAGAACAAAATTAGGCAGG	160474577	20	57.989	40	454	46	ACACAGATCACCCATTCTAACTTCATCAGCTATAGCACTTAAAGGAGGCAGGCTTTGCGGGGACAGTGTTAGCTATGTACTTTGAAAAAGTCGTGTGCTCTACAAATAAAAAGCTACTTTTGTTGTTACTTTTGGTCCCCAGTAGAAATGGAAGTCATTTTCAGAGAGCATGGGAGACACATGAGTCCTTTGCTGTCCTCTTGTCTGCCTCTGAGGGTGAAATGAGAGGAGTGTGAAGCACTTTGGGGTGTGGCCAGGCACACAGCTAGGCTCGATGCAGAGCTGCTGTCGTGGTGGTGTGGCCCCAGTCATCATGAGCCACATCTGACAGGATTAATCACATTTCATATGCAAGCATGCTCTCTGCTTGACCGTGCTGTTGTTTTTAATGAGAGCATC…			0	01_0160474201_0160474260_0160474124			--
1190	1190	rdt200904290010214_e1	1	160483693	160483756	rdt200904290010214_e1_t0_L	syn2009040600201893	1	AGTGAGAACTCTTAGCATGT	160483537	20	57.967	40	rdt200904290010214_e1_t0_R	syn2009040600203571	1	CCAGTCCAAAAAGTCTCTTC	160483988	20	58.016	45	452	42	AGTGAGAACTCTTAGCATGTTTTTTGTTGTCTTGGTTCCTTCCCTCTTGGCATGCAGAATTAACCAGTGTCACCAATCCCATGATTGGAAAGGCATTTTCTCCCCTTGCCTCTTTCTCTCGTAATTCCTTCTATCTGATCCCTCAGGAAAGATGCTCTGATCTAAGAGTATCCCAACAATGCACAGCAGTGTTATTTGAAAGAAAAACATAAATAAGGAACTTTTGCAGAACCAGAGGGAAGGAACTGCATTCTCTTTTCTCTGCCATATCCGGTAGCACCTGAATGCCTCCTTTGTCTGATTCCCAGAGTTCCCAGGGTTGAGTAACCTTTCCTGGAGCACTGTAGGCCCCACCTGGCAACTTTGTGAGTGCTTATTTTGCAAGATGAGTTCAAAGTT…			0	01_0160483693_0160483756_0160483537			--
1191	1191	rdt200904290010215_e1	1	160485345	160485585	rdt200904290010215_e1_t0_L	syn2009040600204234	1	CTCCACCAACACAAATAACA	160485155	20	57.924	40	rdt200904290010215_e1_t0_R	syn2009040600200640	1	AAGTGAGACATCTATTGGCT	160485706	20	58.026	40	552	45	CTCCACCAACACAAATAACAACAAACCATAAACATTCATGTCCCTAATTCATTTCCTTTGGAGATTAGAGGTTTTGTTATATACACCATTAAAGTCTTCGGGGACCCATCTCAATATGTTTTTTTCATCTTGACTTAAATCCAACTCTTCTTGTTTCCTTCTCCATCAAACCACAGCACCCCCCCCTTTCCTTTTATCAAGGGGTGATGGACAATAGATGATAGCAACAGTTTCTATGGTAACAGCATCTGAGTCATCTCCTTGGAAACCTGCATAAAGGCCTTCCATCTCCAGACCAGCTCAGTGCAACTTTGAAGGCCTTTGTTCCCTTGAATGGATCAGCGTGGGGGAGCAAGCTCTCCCGGGGTTTGGCCACTGCAGTTTCCTTTGGTTCCTGAT…			0	01_0160485345_0160485585_0160485155			--
1192	1192	rdt200904290010216_e1	1	160485817	160485969	rdt200904290010216_e1_t0_L	syn2009040600203836	1	CCTGCAGATTTAGCCAATAG	160485676	20	58.012	45	rdt200904290010216_e1_t0_R	syn2009040600201694	1	AGGAACCATGTCTGTTTTTC	160486144	20	57.917	40	469	37	CCTGCAGATTTAGCCAATAGATGTCTCACTTTTTAAAATGTCCATATGACTCAGCCAGGCTCCCACAGTGACCATCTATGGATCAAAATAAAGCAATGTCTCATGTGAACACAGATGAGCTGGGTATTTTAGTATGGTCACGAAGAGAATCCTGAAAGAGGGCACCATGGGGCAGCTTGTAAGAATCCCTTTCCTTATGGTGTCTTTCAAATGCAGCAGTTTTGTTACTTCAATGAAAGCAGAATGGTTTCCAGTGGCTAAGAGGATTAATTCTCTTGTCATCATCCACACCAAATAAGAATCACAAACATATCCATTGTACTGCATATTTTGGAGATCATTTTCATATACATGAGCTCAATTAATCATCTATTCAATGGTTGAATATGTGTTAATTTG…			0	01_0160485817_0160485969_0160485676			--
1193	1193	rdt200904290010217_e1	1	160491498	160491558	rdt200904290010217_e1_t0_L	syn2009040600209072	1	TTTAAGTGACTTCTTGGCAC	160491276	20	57.937	40	rdt200904290010217_e1_t0_R	syn2009040600205956	1	GGAGCCACCTCAAAATAAAA	160491636	20	57.98	40	361	40	TTTAAGTGACTTCTTGGCACTCACACAGCTGGTAGATTCCTTATCTGGGATTTAGATTTAGATCTTTCTCCAAGTCCATATTCTTTCTATTATTCCTTCTTCCTCTCTAAAGAGGCTCTTTGTGGTCCATTTCAGTTTGGACGTTCTATGATGTTACCAAATATTTTCTTCAAAAGGTCTTTCAAGAAGCAGTTAGAGCTCCAGGAATAGTACAGCTTGAATGTGCTCATCAGTTAAACACATTCACATCTCCCTGGGGCTGCGGAGTCAGGAGAGTTAATTAGCATCTGTCAGGCAGTTCTAAAGTACTTACAAGGGCTCACAGATGACCTTGAGGAACATTTTATTTTGAGGTGGCTCC			0	01_0160491498_0160491558_0160491276			--
1194	1194	rdt200904290010218_e1	1	160495624	160495725	rdt200904290010218_e1_t0_L	syn2009040600206679	1	GTTCCATTAGGACCTCTGAT	160495345	20	58.104	45	rdt200904290010218_e1_t0_R	syn2009040600200076	1	AAAATCAGACACTAGCAAGC	160495826	20	58.088	40	482	40	GTTCCATTAGGACCTCTGATGGCTAATTTTATGTGTAAACTTGAGAGCCCTTTCCCTCATCTTGTAAACCTCATCATATGATTCAGTATCACCAGCCTCACCATTGCTGAGGGAGACTAGAAAAGACAACCTGCGGCCTCCAATAAGGTTGTTGGGTTATGATTCTCATCATCTGGGACAGAGAGCTCCCTGTTCATACACAGGTAGCTTCTCTGCGACCACCCCGCTGTTGTACTCTCATCTTTTGTGAGTTAGATTGCTTTGGTTGACTGATTTGAACAACATTTTCAATCTTTTGAAAGACTATCCCACATCCAGAAAGGCATTCCTAAGATGTTCCTGGAGTTGTAAATCAGACTATTCATTGCAAACCCTTGACAGAATGTGCTGGTTTCTCTC…			0	01_0160495624_0160495725_0160495345			--
1195	1195	rdt200904290010219_e1	1	160495845	160495916	rdt200904290010219_e1_t0_L	syn2009040600208769	1	TTCCTAAGATGTTCCTGGAG	160495670	20	58.032	45	rdt200904290010219_e1_t0_R	syn2009040600201222	1	ACTCTTTTACTGCTTTGTGG	160496110	20	57.931	40	441	28	TTCCTAAGATGTTCCTGGAGTTGTAAATCAGACTATTCATTGCAAACCCTTGACAGAATGTGCTGGTTTCTCTCTGTAAGCACGGCAGACTTAACAATACAAATATAGTTTCATATTTGTATAAATAATATTAGGATGCTTGCTAGTGTCTGATTTTCTTGAGTCTTTCATTTTTTGTGATTACTTTTGAAAATGTTTTGTTCAAATTTTATACAATAGTTTGACTTTGCCATTCTATAATATGTGTGGAATTTCATAAATATAGTTCCATCATTTAGTATTTATATGATTGTGATTTGGTTTTTATATTTTGTTATGGAATTTAACTGCATATGAGATTATTTTTCTTAAACTGCTAAAAAAGCTATTAAAATGTACTTTCAATTATGTTCATAGTGT…			0	01_0160495845_0160495916_0160495670			--
1196	1196	rdt200904290010220_e1	1	160496429	160496564	rdt200904290010220_e1_t0_L	syn2009040600206619	1	GTGTGTAAATCCACACAGTT	160496065	20	57.937	40	rdt200904290010220_e1_t0_R	syn2009040600201010	1	ACATAAATCTGCTTCCCTCT	160496619	20	58.012	40	555	33	GTGTGTAAATCCACACAGTTACAAAGCCACAAAGCAGTAAAAGAGTATGAAATGTTTTTAAAAGCATTAAAACATTAACATGTGCATTGTAGAGTTGCAGATCTTATTTTTAAGAAAAGTTAAATTTCTTAATTTTAATCTGGCTTACATAAGGTAGAGTGGATTGCATTATAGAAAGAAATTTGGCAGTTATGTTTCCTAGTTGCATTTATTCCCCATGTATTTGTAGTTGTAAAAATCTGTACTCTGTTGTTTTCTCCTAAGAAACTAAGATACTCTCAAAAAGCATATTATCTAACAGCTTACTTATTCCAATCAATTGTTTGGGTTTTGTCTTCTTTTAGAATCCCTTCTAGTTTCTCCCCCTTTGAAAATATAGTGATGTTGTTTCTATGGAAA…			0	01_0160496429_0160496564_0160496065			--
1197	1197	rdt200904290010221_e1	1	160498969	160499143	rdt200904290010221_e1_t0_L	syn2009040600204485	1	CTGGAGGTTCTCACAGATTA	160498807	20	58.046	45	rdt200904290010221_e1_t0_R	syn2009040600201839	1	AGTAGCTTCAAATCTCCCAT	160499196	20	58.012	40	390	32	CTGGAGGTTCTCACAGATTATCTCATTAAATCTCCCAACAATGAATTGTGTCACAAAATATAACTAGCTTCACTTTTAGTCCAAATTTTTTTAGGGAGTTTAACTTCATCATAGTAGTAATCTAATGACATTCTAATGGGAAGGTTTTGTTATAGCATGAAGAAATGAAAAACACAGGATTATATTTAGATTAACTTTTATTTTTATGAAGGGAAAATAGGGCATCTGGTTTGCCAAGAATTTACAGCCACTTTTAATAGCAAATTATGTAGAATGACTTAGCACCCCTTTGTTTCTCCTTAATGGTTAATCATCACATCTAAAATATTTAGTGAGTGCCAACTAAGTGCAAAGCATTGCTAAAAGAGCTATGGGAGATTTGAAGCTACT			0	01_0160498969_0160499143_0160498807			--
1198	1198	rdt200904290010222_e1	1	160505986	160506104	rdt200904290010222_e1_t0_L	syn2009040600207237	1	TATCCCTTACAGTTCCTTGG	160505665	20	58.023	45	rdt200904290010222_e1_t0_R	syn2009040600201231	1	ACTGAGTGAACTACACGTAA	160506240	20	57.927	40	576	30	TATCCCTTACAGTTCCTTGGTTATCTTAATTATTCATTATCAAATATAATATCCTCATCTTAAAATTGAATTTCCTTTTATTCTTTGTAGTGACTGGAGGGGGAGTTGAGATATAAAGAGGTGAAATTACTCTTTCTCTACTTTTTTGAAAAGTAACTTTAATTTAAGAAACGGATAATGGCTGATATCTTGGAAATAGATAAAACACATTCAGGTTTTAAAAACCAGTACTTATTTTTGAAAATTAATCTTAATGTAATTGGTTGCAACTGAATATCTTCCTGATCAGGAAAGGGTTGGAGAAAATTAAAAGGAACTCAGTTCATTTTTGCCTGGAGAAAAATAGTTTTCTTTTTGGCACAATTATTCCAAGCTAATAAATTGTTAAAATGACATATT…			0	01_0160505986_0160506104_0160505665			--
1199	1199	rdt200904290010223_e1	1	160515595	160515673	rdt200904290010223_e1_t0_L	syn2009040600209332	1	TTTTTATCTTGCCATCCACC	160515452	20	58.053	40	rdt200904290010223_e1_t0_R	syn2009040600202261	1	ATGAAATACCAGTGAGGACA	160516018	20	57.945	40	567	47	TTTTTATCTTGCCATCCACCTCTGTCTCTTTTTTTACTTAAAGAAGAGAAGATTCTAATACTTGTTTTTAACATGCTGTGAGAGATATAGAGAAGAAAGCAGCTGAAAGCAGCAGATGATTGTTAGTACTGGTACTCATCTTGCTTCATAAATCAGCCCTTCAGGCCCCTTAATCATTTAGGTTGTTGTTCAGCTACCCGTGACCTGTCAGCATGCTCCTGGTCAGAGAAAAGTGATGGCTGTATTCCCGGGGCTATCTCGTCTCCTCTCTACAGGGAGCAACCGCCACTTGGAGCTCCCCTGAGTACACAGTCCGAGATTGCTTGCACTTGAGGCTGCCGCTGCCTTCCATGCCAGGGCCTGTTTGACTTGCCCTATGCCATCATGCTGGTCTCCTGA…			0	01_0160515595_0160515673_0160515452			--
1211	1211	rdt200904290010238_e1	1	160523757	160523850	rdt200904290010238_e1_t0_L	syn2009040600202997	1	CACTGATCTCATCAGATTGC	160523708	20	58.034	45	rdt200904290010238_e1_t0_R	syn2009040600207016	1	TACCATCAGGACTCAAAACT	160524160	20	57.871	40	453	48	CACTGATCTCATCAGATTGCACTTTCTTTTTGTTTTCTTCTTTCTTGCAGTATGAGTTTAAAGCCAAGAACATCAAGAAGAAGAAAGTGAGCATTATGGTTTCAGTGGATGGAGTGAAAGTGATTCTGAAGAAGAAGAAAAAGGTAAGTGGCTCTGAACCAGAATCTGAGGTGAAGAGGAAAGCAGGGGAGGTAGGCATGGGGTACCTTCTTCTTCTGGGCCCACCTCCAGAGAGAATCCCTCCCTTATCTGGCAAGCTCTTCTGCTTTGAGCAGCAATGGTGCTGACAGGCTGCAGCAGAGTGTAGGGCGAGGCGAGGCCAAAGGCCTAGTCACCAGTTGGCTCAGTCAGTCCTGGTACCCCAGGTGATGGGAGTCACCTCCTGTCATCCATGCCTTC…			0	01_0160523757_0160523850_0160523708			--
1212	1212	rdt200904290010239_e1	1	160537061	160537120	rdt200904290010239_e1_t0_L	syn2009040600202986	1	CACTCTGCAAATGTACCAAT	160536722	20	58.076	40	rdt200904290010239_e1_t0_R	syn2009040600203338	1	CATGACCAGAATGATAAGGC	160537306	20	58.012	45	585	47	CACTCTGCAAATGTACCAATTAACCTACCTAGCTTGTCTGGAGCTTCACATTACGTCCCCACTTCACCCCGAGTTCCCTAAGGACTTCTTGGCTTTTGCCTACCCTCTGAGCCCTGGAGAGGCACTCTCCTAAAGTGCTTGGAGGAAACTGATCAGACTAGACACTTGATATTTTGCACTCGTCGTTTTGGAGCAATCAACTCCAGGCCTCTTAGAGGGAAAAAGTCAGGTCAGGAGCAAAATGCATGTGTTTGCATAAGTATGCATAGCTCAGTGTGTGCCCTGGTCCTGTAACTGAGGACAAGCCTAACTTATTCATTTACAGCTTCTTTTATTGCAGAAAAAGGAATGGACGTGGGATGAGAGCAAGATGCTGGTGATGCAGGACCCCATCTACAG…			0	01_0160537061_0160537120_0160536722			--
1200	1200	rdt200904290010226_e1	1	160538698	160538777	rdt200904290010226_e1_t0_L	syn2009040600200243	1	AAATACTCATGCCAGGTACT	160538360	20	58.018	40	rdt200904290010226_e1_t0_R	syn2009040600202485	1	ATTCACATTCTTCAAGCCAG	160538865	20	58.07	40	506	35	AAATACTCATGCCAGGTACTGTGCTAGGTAATTTCATAGATTACTAAACTAAATGAGTTGCAGTCCCTTGTTCTCAGGGAGTTTTAGACTAGTGGGAAATGGACAAGTTACTGAGGTATAAGATAGTATGTCTGACAGAATGAATTTCTGCCTCTGTGTTCCTGTAGTACTGTTTAATGTTTTTTTGAAATACTTGTTATAGTGTTTCTGTTACTTTTTTAAAAAACAAATGTCAATTTTTTGCCACTAGCCTGTTAGGCTCTTGAGGGAAAAATCTATGCCCTTCTACTCACTTTTGTATATCTAGCGCTAAACCTGCATCTGGCCCAAATGAAGCACTTAATAAATGTGCAATGGGTGGATGGATAAATGCATTGAATTAATATCTGAAAATTAACA…			0	01_0160538698_0160538777_0160538360			--
1201	1201	rdt200904290010227_e1	1	160550726	160550795	rdt200904290010227_e1_t0_L	syn2009040600208417	1	TGTCTTCTACCCTTGCATAA	160550548	20	57.951	40	rdt200904290010227_e1_t0_R	syn2009040600206903	1	TAAGGAAATTTGACACCAGC	160550899	20	57.995	40	352	44	TGTCTTCTACCCTTGCATAACCCTTTTGTATCTAAAACTGGGAAGGGTTATCACAGCCCCCAGGGCAGGGAGCTCATGAGAGAGCCCATAGACCTGCACAGCAGGAAACTGAAAATAGCTACCAAAGCAATCAAAATTAAACCTCTGGATCCGCCTCTCTGGGCCTGGCCCTAGAGGGCATCTTTTACACTAATGATGGAAAATTAAATTAGGCCACCTTTAGAAAACTTCACAAAATTAAATACTGTTTGCCAGGGAGGGAATTACCCTATGGAGAAAGTAACAGGGGAGCAGGGAAACAGGCTGGTCACAGTTCTACAACAAAATGATTGGCTGGTGTCAAATTTCCTTA			0	01_0160550726_0160550795_0160550548			--
1202	1202	rdt200904290010228_e1	1	160566550	160566606	rdt200904290010228_e1_t0_L	syn2009040600207437	1	TCAGATATAGCAGAGCAGTC	160566317	20	57.996	45	rdt200904290010228_e1_t0_R	syn2009040600203215	1	CAGTCTGAGTTGCTGAATAC	160566854	20	57.898	45	538	44	TCAGATATAGCAGAGCAGTCTCCAGAGAGCTGTGGTCCAAAGGCAGTGGCTGCATCCATGTACAGTTCTCATCAGATTTTCTGAAAAGATGCTTTATCTGTTAAGGTTAAGTTAACCTTGGCTTACTGCCGTTCCTCTGTTCCTTCCACATCTCTGTGTCTTGTGGGCATGCCAGTTTGCATTCAAATCTGCTGTATCAGTTTTAAATCCAGTTCTCAGTCCTTAGGGTATTACATAAGAATAAGTTAACTAAAGAATCCAAGAAGTTTTACGTATGATGCTGAACTAACTGGATCTGACTTCCTTGGGGAAAATGAATAGCCAGGCAGATCACATTATAGATGAGCATTAATGACAGCTGGAACACCTCCCTCCCTTCTAAGCAGGCAAGGAACCTCC…			0	01_0160566550_0160566606_0160566317			--
1213	1213	rdt200904290010240_e1	1	160569430	160569539	rdt200904290010240_e1_t0_L	syn2009040600208890	1	TTGAACCTAAGGCCATTTTC	160569382	20	57.98	40	rdt200904290010240_e1_t0_R	syn2009040600205319	1	GAGTCTAAACCAGACTCCAT	160569929	20	58.045	45	548	42	TTGAACCTAAGGCCATTTTCAGTGCATTTTTCTGTTGTTCTTCCTTTAGGATCTTCTATGTCTCTCATGATTCCCAAGACTTGAAGATCTTCAGCTATATCGCTCGAGATGGTGCCAGCAATATCTTCAGGTGTAACGTCTTTAAATCCAAGAAGAAGGTAAAGAGGCGGTTGCCGTCCATCTGCTATTTTCCTCTAATGGTTCCAAAGCACCCCCAACATTGGCCCGTCTCCCTGTTGAAGACAGCTGTGGTAATGCCGACATGGGGCAACTATCTCAGTCGTCTGTCATTGCTCCTATATAATGGAATTCTCTTTTAGCATCATCTGAACTTTGTACTTAGTTACATACAGATAAATGCAAAGGGATTGACCGTTGACTACGTGCTCTGGGATGAGA…			0	01_0160569430_0160569539_0160569382			--
1203	1203	rdt200904290010229_e1	1	160573559	160573622	rdt200904290010229_e1_t0_L	syn2009040600206420	2	GTCATCCTCCTGTCATTTTC	160573508	20	57.869	45	rdt200904290010229_e1_t0_R	syn2009040600207500	2	TCATCCACAAAGAGAGTGAT	160573987	20	57.954	40	480	42	GTCATCCTCCTGTCATTTTCTTCTAGCTCTAGGAGTATATGGCTGTCTGCCCTGATTACCAGTGACTGCACTTATTAATGCATCAGTGCGTGAAGTGCTGGTGATTAACAGGAGCTGCAGGCATCTCCCCATTATCTTCATGGGCAGCTCCTTGAAATAATTTTGCCTGCAATCACAGCTCGATTGGTTTGGGTTAGGAGAAATAATTTCCTCCTATAATGCTGTCACTATCAAATTGGGGGCCACAGCTGTGAAGTTGAACTGTCCTTTAGAGGTTGCAATGGATTTTGAATGATGATGACAGCCATGTGCTAAAGAATAAGTCACTTGCCTGGTCAAACTTACGAGATGAAAGATAGGAAAGTTCTAAAGTTAGGGAAAGAGTCTGTTTTTTATACT…			0	01_0160573559_0160573622_0160573508			--
1205	1205	rdt200904290010231_e1	1	160575761	160575812	rdt200904290010231_e1_t0_L	syn2009040600205799	1	GCTGCTAATAGAAAATGGCT	160575692	20	57.926	40	rdt200904290010231_e1_t0_R	syn2009040600205292	1	GAGGGAGAACTCTGGTAAAT	160576078	20	58.031	45	387	38	GCTGCTAATAGAAAATGGCTTTTGGACGAGAAGATTTGATCCGTGTGGCAAAGCACTTTTATGGGCTTATGTAAAACTAAACTGGATTTGTACAGAAATAATGCAGTATAATGATGCTTTTTTTAAAAAAAAAAAAAATCTAGTAAATTCCAGAGAATGGCCAGATTTTGGAACTCAAAAAGGCTGCTTTCTCAAGGTTCCACTTGTTTACCCTTTGTACCTCACTGCCTTCAATCTTTAAACCTCTGCTTTAGTCTCCAAAGGCCTGTATGTCGTCATGAGGTGGGAGCAACTGCTTCACTGTGATCTAGAAGACCCACAGACAAGCATTCATAAAAACTTCTGGAAGGGACTTTTTAAAGCTGCTATTTACCAGAGTTCTCCCTC			0	01_0160575761_0160575812_0160575692			--
1214	1214	rdt200904290010241_e1	1	160580248	160580390	rdt200904290010241_e1_t0_L	syn2009040600209182	1	TTTCTGTCTCTTTCTTTGGC	160580155	20	57.931	40	rdt200904290010241_e1_t0_R	syn2009040600204309	1	CTCTCCCTGATATCCAGTTT	160580623	20	57.8	45	469	47	TTTCTGTCTCTTTCTTTGGCTGCTTCATGAGTTTCTATCCACATGCCCCTTGCGCATCCTCACCCATCCTGTTCTTCTCCTTTCTCCTTCCCAGAGCCAAGCTATGAGAATCGTTCGGACGGTGGGGCAGGCCTTTGAGGTCTGCCACAAGCTGAGCCTGCAGCACACGCAGCAGAATGCAGATGGCCAGGAAGATGGAGAGAGCGAGAGGAACAGCAACAGCTCAGGAGACCCAGGTAGGCACTGCGGCTTCTGTGGATGTGGGTGGGAAGGCAGTGCACACAGTAGGCTCTGGTGGATCACTGCCCTGACCCCCAGGCTGTGAACTCATTTTAAGAAACATTTTATTTTTTCCGTTTCTCTCTAAATTCTAGATTCTCTTTAAGGAACACGTATTAC…			0	01_0160580248_0160580390_0160580155			--
1215	1215	rdt200904290010242_e1	1	160591600	160591767	rdt200904290010242_e1_t0_L	syn2009040600206700	1	GTTCTCGGTGTTTTCATTCT	160591552	20	58.022	40	rdt200904290010242_e1_t0_R	syn2009040600204677	1	CTTCTGAAAGGCAATGAAGT	160591915	20	57.998	40	364	58	GTTCTCGGTGTTTTCATTCTCTTCCCTCCCTCCCCTGTTGTTCCTGCAGGCCGCCAGCTCACTGGAGCCGAGAGGGCCTCCACGGCCACTGCAGAGGAGACTGACATCGATGCGGTGGAGGTCCCACTTCCAGGGAATGATGTCCTGGAATTCAGCCGAGGTGTGACTGATCTAGATGCTGTAGGGAAGGAAGGAGGCTCTCACACAGGCTCCAAGGTAGGCAAGAGATGGCCCATCTGTGTGATCTGCACACGTGTGCCCTCAGGTCATCAGTCACTTCCTAGCCCCTGCCAGCTCAGCTTCCGAGTGAGGCACTCCATGGCACAGTGGCGGTGCCAGAGCGCACTTCATTGCCTTTCAGAAG			0	01_0160591600_0160591767_0160591552			--
1216	1216	rdt200904290010243_e1	1	160593373	160593550	rdt200904290010243_e1_t0_L	syn2009040600203763	1	CCTACGATTTTCTGACTGTG	160593162	20	57.904	45	rdt200904290010243_e1_t0_R	syn2009040600203342	1	CATGAGCGATTCCTTATGAC	160593668	20	58.115	45	507	56	CCTACGATTTTCTGACTGTGTGGTATCAGCCCAGGCAGCTACACCATTTCCTTTCTGGGCCTCTACTCCCATTTCCATTGAAGATATAGTGCTGTCAGCTTATGGGTTGTAAGTGTGCCAATTTGCTCCTCCTGAGTGCATGCCAAAGAGAGGGAGGCCCCTCAAGATGGCTCCTGCCACATGTCATGTCCTGTCTTCTCCTTCTCCTCCAGGTTTCGCACCCCCAGGAGCCCATGCTGACAGCCTCACCCAGGATGCTGCTCCCTTCTTCTTCCTCGAAGCCTCCAGGCCTGGGCACAGAGACACCGCTGTCCACTCACCACCAGATGCAGCTCCTCCAGCAGCTCCTCCAGCAGCAGCAGCAGCAGACACAAGTGGCTGTGGCCCAGGTTCTCCTCA…			0	01_0160593373_0160593550_0160593162			--
1206	1206	rdt200904290010232_e1	1	160593715	160593820	rdt200904290010232_e1_t0_L	syn2009040600207516	1	TCATGCTATTGGATCATTGC	160593664	20	57.999	40	rdt200904290010232_e1_t0_R	syn2009040600207490	1	TCATAAAGCCACAACTGTTC	160593933	20	58.009	40	270	49	TCATGCTATTGGATCATTGCTTGTTGGGGAGTGGGGGCAGCGGGAGGGGGATAGATGGGGGATGCAGTTGAAATGGAGAGGCACATTTTGGTTTCCCATGTATCCCCTGCTCTGAGCTGGGCTTGGCTGGCTTGGCTGAATGTTGTTAATGACTTGAACTGACCAAGGGAAAAGATGCACACAATTCCACCCTTCCTTTCCTGCCTTACTTTCCTGATATTTGGGGTGGAAAGTGATGCCTTTGGAGTCAGAACAGTTGTGGCTTTATGA			0	01_0160593715_0160593820_0160593664			--
1207	1207	rdt200904290010233_e1	1	160595162	160595269	rdt200904290010233_e1_t0_L	syn2009040600207653	1	TCCTGTAGTTAATGATGGCA	160595014	20	58.025	40	rdt200904290010233_e1_t0_R	syn2009040600204754	1	CTTTCCTTCCCCTAGATTCA	160595521	20	58.018	45	508	40	TCCTGTAGTTAATGATGGCACAGCAGTCTGAGAATCCCCTCCCTAGTGTGACAGTTGACAGGAGCACAAAGACTAAGCACTGCAGCACGGGTCCATTCTCAGACTCATTTCATTTCCACAAGTTTCCCATTGAATACAGAACATAATACTTTTATTTTGCAGCGTATCAATTGCCAAGTAATTATTATTTATCTAAGAGTGGGCTTGATGCATATTCATGATATGATTTTATCAGGGAGGCATTTGAATTCGAAGTCACTGCTAAGTACTAGAGAGAAACTATTTGCAAATGTGTAATCCACACAATAGTGTTGTGGCGGTGGAAGGAAGCATTCAATCTCCAAAGCAACAAGACATGTAACTTATCACAGGTCTACTACAGTCAGGATGAAACCTTAA…			0	01_0160595162_0160595269_0160595014			--
1208	1208	rdt200904290010234_e1	1	160597234	160597355	rdt200904290010234_e1_t0_L	syn2009040600204431	1	CTGATTGGCAAGTGTTAAGT	160596876	20	58.003	40	rdt200904290010234_e1_t0_R	syn2009040600203793	1	CCTCATCATGACACACAAAA	160597469	20	58.005	40	594	52	CTGATTGGCAAGTGTTAAGTAGGCCAGGTCTATTCACAGTTTGCCAATTCCCAGCCTTTTTCCTGAGGAAAGTGTTAGTACAGTTCAGTATTGCTATTTAAAGATTTCTCCTCTACCTGCTGCCACTTCTGTTTGTTCAGGAACAAGGAATTGGTTATTTATGCTTCGCAATCATGTATGCTGTAGTTAGAGGAACAGTGCTAACAAAACTCCGCATCCCCACCCCAGGCCCTCTATTTAGCATATGTCCCTGTGGCTTCTCCCAGTCCCCAGCACGCTGGCATGCACTGCCCAAGTCCCTGCCATGTGCATGCTGAGACAGCGGCGCCTGCCTCTGCTTCTGTGTCCAGTGTGTGGTGGGGCAAATTGCTCTGGTTCTCTCCACTGCCATTTCCATGT…			0	01_0160597234_0160597355_0160596876			--
1217	1217	rdt200904290010244_e1	1	160601817	160601983	rdt200904290010244_e1_t0_L	syn2009040600208999	1	TTGGTATGGGTACCTTAGTG	160601562	20	58.029	45	rdt200904290010244_e1_t0_R	syn2009040600204888	1	GAAAGTGACACTCTTTCCAG	160602046	20	58.03	45	485	56	TTGGTATGGGTACCTTAGTGATGCATCATGGCCCTCCCTTAGGACACACAGCTTCGCAGTGCCAGTGAACCCACTCCTTTTGGCTCCTCCTCTGGAATGATAAGCCCAGATGCCCATGCTGCCCGTGAAGGGCTTCTTCTTGAACTGAATGTGGAGGGCATCTCTGGTCCCGGCCATCTGCCAGTGACTCTCATGTGCATTCATGTCCCTCTCTTCTCTCTGTCCTGTCTTCTCTGCCGCTGCCTCTTCTCTGCAGGTACACTTGCTGAAGGACCAGTTGGCTGCTGAGGCTGCGGCGCGGCTGGAGGCCCAGGCTCGCGTGCATCAGCTTTTGCTGCAGAACAAGGACATGCTCCAGCACATCTCCCTGCTGGTCAAGCAGGTGCAAGAGCTGGAACT…			0	01_0160601817_0160601983_0160601562			--
1218	1218	rdt200904290010245_e1	1	160603465	160606437	rdt200904290010245_e1_t1_L	syn2009040600208996	1	TTGGTACCTTTTTCCTACCA	160603164	20	58.08	40	rdt200904290010245_e1_t1_R	syn2009040600201214	1	ACTCTCGGAACTTGATGAG	160603738	19	58.256	47.368	575	62	TTGGTACCTTTTTCCTACCACTAACCCTATTCAGAGCCTTCAGTGGCTACCAGAACCATCATATGGTTCTTATGTCCCCGCCTTTACCACGTCCCAAAGCTCCTCCCCTCCAGCGAGGTGTGTCTGGAGCTATGTGGGGGCGGGAGGAAGGGTGAAGTGTTAAGAGACCCAAAGCCCGGAGAGGTGCTGCTAAGCTGGTCTGGGAAGGGCTTTGGCAGGGCACGGGCGGGCAGAAGGCGGGCATCCCAAATCAACAACCTTGCCTAACGCTGCCCCTCTGCTACCTCTTGTCTCCCCTGCAGTGGGCTCCCAGGACAGCTTGCTGGAGATCACCTTCCGCTCCGGAGCCCTGCCCGTGCTCTGTGACCCCACGACCCCTAAGCCAGAGGACCTGCATTC…			0	01_0160603465_0160606437_0160603164	contained by rdt200904290010245_e1_t2_L		yes
1218	1218	rdt200904290010245_e1	1	160603465	160606437	rdt200904290010245_e1_t2_L	syn2009040600204328	1	CTCTGCTACCTCTTGTCTC	160603439	19	58.343	52.632	rdt200904290010245_e1_t2_R	syn2009040600207073	1	TACTTTCCTGAAACCTCACA	160604026	20	58.103	40	588	66	CTCTGCTACCTCTTGTCTCCCCTGCAGTGGGCTCCCAGGACAGCTTGCTGGAGATCACCTTCCGCTCCGGAGCCCTGCCCGTGCTCTGTGACCCCACGACCCCTAAGCCAGAGGACCTGCATTCGCCGCCGCTGGGCGCGGGCTTGGCTGACTTTGCCCACCCTGCGGGCAGCCCCTTAGGTAGGCGCGACTGCTTGGTGAAGCTGGAGTGCTTTCGCTTTCTTCCGCCCGAGGACACCCCGCCCCCAGCGCAGGGCGAGGCGCTCCTGGGCGGTCTGGAGCTCATCAAGTTCCGAGAGTCAGGCATCGCCTCGGAGTACGAGTCCAACACGGACGAGAGCGAGGAGCGCGACTCGTGGTCCCAGGAGGAGCTGCCGCGCCTGCTGAATGTCCTGCAGA…			0	01_0160603465_0160606437_0160603439			--
1218	1218	rdt200904290010245_e1	1	160603465	160606437	rdt200904290010245_e1_t3_L	syn2009040600202142	1	ATCAAGTTCCGAGAGTCAG	160603723	19	58.256	47.368	rdt200904290010245_e1_t3_R	syn2009040600204843	1	GAAACAAAGTACCTGAGAAGG	160604320	21	58.203	42.857	598	61	ATCAAGTTCCGAGAGTCAGGCATCGCCTCGGAGTACGAGTCCAACACGGACGAGAGCGAGGAGCGCGACTCGTGGTCCCAGGAGGAGCTGCCGCGCCTGCTGAATGTCCTGCAGAGGCAGGAACTGGGCGACGGCCTGGATGATGAGATCGCCGTGTAGGTGCCGAGGGCGAGGAGATGGAGGCGGCGGCGTGGCTGGAGGGGCCGTGTCTGGCTGCTGCCCGGGTAGGGGATGCCCAGTGAATGTGCACTGCCGAGGAGAATGCCAGCCAGGGCCCGGGAGAGTGTGAGGTTTCAGGAAAGTATTGAGATTCTGCTTTGGAGGGTAAAGTGGGGAAGAAATCGGATTCCCAGAGGTGAATCAGCTCCTCTCCTACTTGTGACTAGAGGGTGGTGGAGG…			0	01_0160603465_0160606437_0160603723			--
1218	1218	rdt200904290010245_e1	1	160603465	160606437	rdt200904290010245_e1_t4_L	syn2009040600208436	1	TGTGAGGTTTCAGGAAAGTA	160604007	20	58.103	40	rdt200904290010245_e1_t4_R	syn2009040600202436	1	ATGTTAAAGCTTCAAGGCTC	160604568	20	58.074	40	562	52	TGTGAGGTTTCAGGAAAGTATTGAGATTCTGCTTTGGAGGGTAAAGTGGGGAAGAAATCGGATTCCCAGAGGTGAATCAGCTCCTCTCCTACTTGTGACTAGAGGGTGGTGGAGGTAAGGCCTTCCAGAGCCCATGGCTTCAGGAGAGGGTCTCTCTCCAGGACTGCCAGGCTGCTGGAGGACCTGCCCCTACCTGCTGCATCGTCAGGCTCCCACGCTTTGTCCGTGATGCCCCCCTACCCCCTCACTCTCCCCGTCTCCATGGTCCCGACCAGGAAGGGAAGCCATCGGTACCTTCTCAGGTACTTTGTTTCTGGATATCACGATGCTGCGAGTTGCCTAACCCTCCCCCTACCTTTATGAGAGGAATTCCTTCTCCAGGCCCTTGCTGAGATTGTA…			0	01_0160603465_0160606437_0160604007			--
1218	1218	rdt200904290010245_e1	1	160603465	160606437	rdt200904290010245_e1_t5_L	syn2009040600203354	1	CATGGAATTGGAATGTGTCA	160604457	20	58.063	40	rdt200904290010245_e1_t5_R	syn2009040600207458	1	TCAGCTTGCATTCATTCTTT	160604904	20	57.985	35	448	48	CATGGAATTGGAATGTGTCACAGTGGATAAGCTTTTAGAGGAACTGAATCCAAACATTTTCTCCAGCCGGACATTGAATGTTGCTACAAAGGGAGCCTTGAAGCTTTAACATGGTTCAGGCCCTTGGTGTGAGAGCCCAGGGGGAGGACAGCTTGTCTGCTGCTCCAAATCACTTAGATCTGATTCCTGTTTTGAAAGTCCTGCCCTGCCTTCCTCCTGCCTGTAGCCCAGCCCATCTAAATGGAAGCTGGGAATTGCCCCTCACCTCCCCTGTGTCCTGTCCAGCTGAAGCTTTTGCAGCACTTTACCTCTCTGAAAGCCCCAGAGGACCAGAGCCCCCAGCCTTACCTCTCAACCTGTCCCCTCCACTGGGCAGTGGTGGTCAGTTTTTACTGCAAA…			0	01_0160603465_0160606437_0160604457			--
1218	1218	rdt200904290010245_e1	1	160603465	160606437	rdt200904290010245_e1_t6_L	syn2009040600205254	1	GAGCCTTGAAGCTTTAACAT	160604549	20	58.074	40	rdt200904290010245_e1_t6_R	syn2009040600202682	1	CAAAGGAGCTTTTCCTCATT	160605128	20	57.983	40	580	50	GAGCCTTGAAGCTTTAACATGGTTCAGGCCCTTGGTGTGAGAGCCCAGGGGGAGGACAGCTTGTCTGCTGCTCCAAATCACTTAGATCTGATTCCTGTTTTGAAAGTCCTGCCCTGCCTTCCTCCTGCCTGTAGCCCAGCCCATCTAAATGGAAGCTGGGAATTGCCCCTCACCTCCCCTGTGTCCTGTCCAGCTGAAGCTTTTGCAGCACTTTACCTCTCTGAAAGCCCCAGAGGACCAGAGCCCCCAGCCTTACCTCTCAACCTGTCCCCTCCACTGGGCAGTGGTGGTCAGTTTTTACTGCAAAAAAAAAAAAAGAAAAAAGAGAAAGAAAAAAAAGAATGAATGCAAGCTGATAGCTGAGACTGTGAGACTGTTTTTGTCCACTCTTCTGAATCA…			0	01_0160603465_0160606437_0160604549			--
1218	1218	rdt200904290010245_e1	1	160603465	160606437	rdt200904290010245_e1_t7_L	syn2009040600200162	1	AAAGAATGAATGCAAGCTGA	160604885	20	57.985	35	rdt200904290010245_e1_t7_R	syn2009040600203832	1	CCTGATCCTATTTCCACTGA	160605477	20	58.106	45	593	43	AAAGAATGAATGCAAGCTGATAGCTGAGACTGTGAGACTGTTTTTGTCCACTCTTCTGAATCACTGCCACTTGGGTCAGGGACCACAGCCATTGCCACCCTTGGCCCATCTCTCTGCGTGCGTGCCTTGAGCACACATATAAAAAGTGCCATGTGCAATTGTCTTATCTTTTATGATCTAGGCTTTGCCTAGGGATCACTACTCCTTAACGGGCTGGCTGGGGCAATGAGGAAAAGCTCCTTTGCTCCTGTAAGGCCATAAGTGGCTGTTAACAGATTTTCAAATGCCTGAAGAGATTGCTGAGACCTGCTAGAGTCATATGTTCGGGGAATTAAGTCTTTATCCTAGACAACAAGGTACAGATGCAAACTGCAGTGTTATTGGAGGGTCAATCGGCAA…			0	01_0160603465_0160606437_0160604885			--
1218	1218	rdt200904290010245_e1	1	160603465	160606437	rdt200904290010245_e1_t8_L	syn2009040600200149	1	AAACTGCAGTGTTATTGGAG	160605251	20	58.003	40	rdt200904290010245_e1_t8_R	syn2009040600202214	1	ATCTAAGTGGTCTTGGACTC	160605840	20	58.045	45	590	40	AAACTGCAGTGTTATTGGAGGGTCAATCGGCAAGGATATGATTATCCCAAAATGGAGTTCATCGACCCTAGCTTTCCTTTAGATTATATATAAATAAAAGTGCAGTCCTCTTCTAATGGCCACAGTTGGTTTTCTTGTAGCCCAGAAAGTCCAAATTAAAGGAAATAAATTCAGTTTTATGTTAGCCTTCCTTGGTGCATCAGGGTGTCAGTGGAAATAGGATCAGGTGGTGTGTGTGTGTGTGTTTTGTGTGTGTGTGTACACATGTGTTTATATATACATGTGTGAGGGAAAGTGTGTACATATATGTAGGATTGTAACCAGACGGAAAAGAACGAGGATCTCCAGGGTGTTTGAATCAGCAACAGATTTGTGTTTTCTAACATGCATTTAGTTGGA…			0	01_0160603465_0160606437_0160605251			--
1218	1218	rdt200904290010245_e1	1	160603465	160606437	rdt200904290010245_e1_t9_L	syn2009040600207484	1	TCAGTGGAAATAGGATCAGG	160605458	20	58.106	45	rdt200904290010245_e1_t9_R	syn2009040600204186	1	CTCAAGTTTTTACAGGCCAT	160606021	20	57.989	40	564	43	TCAGTGGAAATAGGATCAGGTGGTGTGTGTGTGTGTGTTTTGTGTGTGTGTGTACACATGTGTTTATATATACATGTGTGAGGGAAAGTGTGTACATATATGTAGGATTGTAACCAGACGGAAAAGAACGAGGATCTCCAGGGTGTTTGAATCAGCAACAGATTTGTGTTTTCTAACATGCATTTAGTTGGAGAGGCATGGTTCTGTTTGTTTTGTTTTGATCTAATTTGCCATTGGAAATAGGTACAGTTACACAGAGAAGGAAGAACCAGGAAAGTGAGATCCATGAAACTAAATGAGCAGCTGTCAGAATCCAGTGTGGCTGAGCCTACCTAGCTTATGAAATCTAACCCAGGGTTCCCTGAGTCCAAGACCACTTAGATTATTAAGATTTTGAAC…			0	01_0160603465_0160606437_0160605458			--
1218	1218	rdt200904290010245_e1	1	160603465	160606437	rdt200904290010245_e1_t10_L	syn2009040600203226	1	CAGTGGATTAGGTGTATGGA	160605919	20	58.111	45	rdt200904290010245_e1_t10_R	syn2009040600205042	1	GAATGAAAAAGAGGAAGGCA	160606425	20	57.989	40	507	52	CAGTGGATTAGGTGTATGGAATGTGGATGGAGAGGGCTTGTGTGGGATGTGGCCAGGGAGTGGGTGAGGAAGGCCGCTTCTAAATGGCCTGTAAAAACTTGAGATTGGATAGACGAAAGGAAATGGAGAAATTAAAGAATTGGAGAAACTAGTTATCTGTGTTGCTGACTTTGGGACCCATCCAAGACTCCTGCCCTTGGGGTGTTCCATGGTGGTTTCTTCCTGCCTGGGCGCCACCCTTTCCCCAGTTCAGGCCCTCCCTGGAGGACTAGTTTGTGTATTGGTATCCTCCCCAGTGGACCCAAACCAGCGCATACTTGGTGTGTGGAGATGGGAGACAAAGGACAGATCTAGGAGCCTTGAAGGATCACCAGCCACCGACCCTCCATCAGGGCCAAC…			0	01_0160603465_0160606437_0160605919			--
1218	1218	rdt200904290010245_e1	1	160603465	160606437	rdt200904290010245_e1_t11_L	syn2009040600204483	1	CTGGAGGACTAGTTTGTGTA	160606179	20	57.979	45	rdt200904290010245_e1_t11_R	syn2009040600200762	1	AATGACACAACAGCTTTAGG	160606776	20	58.003	40	598	48	CTGGAGGACTAGTTTGTGTATTGGTATCCTCCCCAGTGGACCCAAACCAGCGCATACTTGGTGTGTGGAGATGGGAGACAAAGGACAGATCTAGGAGCCTTGAAGGATCACCAGCCACCGACCCTCCATCAGGGCCAACTGGGCAGGAAAGGGAACATTGCAGACCTGATTTCCCGACGATGTCACCCTGTCCTCCCTCCTTGCTTCTTGCTCTGCTAACTCAACTCTGCCTTCCTCTTTTTCATTCTTCTACTCTGCCCTATATGGAGGACAAATGGACACCAGGGGTGCTAACCTTATTGGTGCCTGCCCCAGCCTACCCCAGGTGCCAGCAGACTCTCGTGCACAGGAGGCTCCCACAGTTATGGAGCCAGGAAAGAATTTCTCTGCACTGGATGG…			0	01_0160603465_0160606437_0160606179			--
746	746	rdt200904290012750_e1	1	179714338	179719338	rdt200904290012750_e1_t1_L	syn2009040600205450	1	GATTCTAGGGACGGACATTA	179714086	20	57.906	45	rdt200904290012750_e1_t1_R	syn2009040600204682	1	CTTCTGGAAAAGGCAGAAAA	179714669	20	58.211	40	584	46	GATTCTAGGGACGGACATTACATAAGGATGTGAAGTTATGTTTTCACCCAAGTAAGGGCTGTGAGGTATTGTGAAAGCCACCAGACTCCCAAGATGTCTGCATTGCCATAATGCTCCTCTGCTCCACTATGCATTTGCACATGGTCTCCTGCCAACTTTTTTCTTAAGAACCCACTCCCAAATCCTCTCTGCATTATGTTCCTTAGAGCACTGCTTTGCATAAGAGTCTATTTCTTGGAAAAGCTCAACGGAGGAAAAATAGAACAAAAGGGGCTCTGATAACTTAAGCATAAGCTATCTGAGTGTAACTGGCAGGGTGGGGGAAGATGAAGGAGCAGGCCTGGTGGGAGGGGCACAGGCCATTTGGATGAAGCCCACATTCACAGACTTCTCAGTGAT…			0	01_0179714338_0179719338_0179714086			--
746	746	rdt200904290012750_e1	1	179714338	179719338	rdt200904290012750_e1_t2_L	syn2009040600208280	1	TGGGAAGAGCTTAAGAATGA	179714529	20	57.945	40	rdt200904290012750_e1_t2_R	syn2009040600207732	1	TCTCACAGTAGTTGGAAAGT	179714937	20	57.813	40	409	47	TGGGAAGAGCTTAAGAATGAGGGTAATAGGCCAACTGCTTCTCCAACTTTGCCACTCATGTCCATCTGTCTTAGTACAAACTCCCACAGGCTGCCTGATCTGGGGCAGTGTGGACACCTTGTTTTCTGCCTTTTCCAGAAGAGGCTGGAGGGACTACCTACCAGTCCCCTTCACACCTGATTGCAGCTCGATGATACACTGCAGTAGAGGGGCTGCAGGATAAATGCTTTGAAATGTAATAGTCTTCATGGGCTTTATAAAGTAGGAAAGTTTTCCACTTGCTTCCTTAGCTCCTGTTGGGTTTCCACTTTGCAGGTCATTGCTTTCAGAAAAACATGTGGAGCATTTGGTAACCCCATCTTAACTTGGGAGGGTGTGTGTGGGGCTGCACTTTCCAAC…			0	01_0179714338_0179719338_0179714529			--
746	746	rdt200904290012750_e1	1	179714338	179719338	rdt200904290012750_e1_t3_L	syn2009040600206779	1	GTTTTCCACTTGCTTCCTTA	179714798	20	57.923	40	rdt200904290012750_e1_t3_R	syn2009040600205991	1	GGATCCACAAATGGAAATGT	179715230	20	58.048	40	433	47	GTTTTCCACTTGCTTCCTTAGCTCCTGTTGGGTTTCCACTTTGCAGGTCATTGCTTTCAGAAAAACATGTGGAGCATTTGGTAACCCCATCTTAACTTGGGAGGGTGTGTGTGGGGCTGCACTTTCCAACTACTGTGAGATGGGCTGGCTGCATTGTGGTGAAATTTAGTACCTCAACAAAGTCCCATAGGGGAGTAGAGGGCTGTTGACAAGAGGTCAGAGCCTAGGAATATCTAAGCTCTGAGGCATGGTGCATGGGGTGCTGGGCTGCCAAGCACTCGTGCTCAGTGACCAGTAGATGGTGCTCTGACAACAGGAAAATACAGTTACTGTCCCTCTGAGACTGGAAAGGGATTTTCAGATGGTCTTCAGACTGGTTTCCAATCAGAGTTATGACTA…			0	01_0179714338_0179719338_0179714798			--
746	746	rdt200904290012750_e1	1	179714338	179719338	rdt200904290012750_e1_t4_L	syn2009040600205881	1	GGAAAGGGATTTTCAGATGG	179715143	20	58.133	45	rdt200904290012750_e1_t4_R	syn2009040600206299	1	GTAACACATGTATCACGACC	179715663	20	57.985	45	521	42	GGAAAGGGATTTTCAGATGGTCTTCAGACTGGTTTCCAATCAGAGTTATGACTAATTGCTAATTTTCCACATTTCCATTTGTGGATCCTTAATAGGACAGTGGAACTCGGGGCACTGGAAGGAGAATGCCCACCAAATTCCCATATGAAGAAATTCCCATATGAAGTCATGCAATACCGCATGACTACAGTATTCTGGTCATGAACTTTTTCTGAGGATCCTCCTGGATATTGAGGGCATGGTGCCAGGAACACTTGGCCTCTGATCAAATTCAATTTGAGGATGGTAAGCATAGCATTTCCATAGGCTTAGTGTCATTGTATAGTTTCTTCTCTTGATAAACAATTTAGAATTACCCTATTGCTGTCCTGAAGGGCAGCATGGGTTTTAGAAAGAGCC…			0	01_0179714338_0179719338_0179715143			--
746	746	rdt200904290012750_e1	1	179714338	179719338	rdt200904290012750_e1_t5_L	syn2009040600209142	1	TTTCCATAGGCTTAGTGTCA	179715440	20	57.951	40	rdt200904290012750_e1_t5_R	syn2009040600200478	1	AAGACAGACTCTCATCTTCC	179716022	20	58.053	45	583	44	TTTCCATAGGCTTAGTGTCATTGTATAGTTTCTTCTCTTGATAAACAATTTAGAATTACCCTATTGCTGTCCTGAAGGGCAGCATGGGTTTTAGAAAGAGCCGCAGATTGGAAGTCAGATGTGTTAGAAGTCCACACTCTGCCGCTTATCAGATGTGGGCAAACGGCTTAACGTTGCTGAAACTCTGCTGCTTTGTCTGTCAAGGGTCGTGATACATGTGTTACCAGGCTCACCTCAGAAGTTTGGAGTCAGGCTCAGCTGTGGGGCTTATGTAAACTGAAAACTATTAAACACATGTATTATTCAACCATTAAAATTGTAGCCACTGGCGGGGCGCAATGGCTCATGCTAGCACTTTGGGAGGCTGAGGCAGGTGGATTGCTTGAGCCTAGGAGTTGC…			0	01_0179714338_0179719338_0179715440			--
[truncated: 4,174 more rows]
