# Supplementary material for: Comparison of Three Targeted Enrichment Strategies on the SOLiD Sequencing Platform
Source: PLoS One. 2011 Apr 29;6(4):e18595. doi: 10.1371/journal.pone.0018595 (PMC3084696; doi:10.1371/journal.pone.0018595)
Supplement: Table S6 — Probe locations from Nimblegen design. (XLSX) [file pone.0018595.s006.xlsx]

## Sheet: SupTable6_NimblegenDesign
Table S6	Nimblegen Probe Locations
track name=target_region description="Target Regions"
chr1	1251588	1256779
chr1	1672530	1674359
chr1	1674806	1675007
chr1	1675328	1675528
chr1	1675532	1675732
chr1	1675819	1676020
chr1	1676623	1676824
chr1	1677499	1677699
chr1	1677754	1677954
chr1	1678444	1678644
chr1	1683192	1683392
chr1	1686526	1686745
chr1	1699667	1704748
chr1	6602796	6607939
chr1	6611141	6611342
chr1	6612868	6613069
chr1	6614989	6615190
chr1	6615442	6616208
chr1	15691381	15692117
chr1	15692928	15693128
chr1	15694344	15694544
chr1	15703632	15703937
chr1	15717191	15717477
chr1	15723150	15728377
chr1	17185039	17185440
chr1	17185527	17185728
chr1	17185862	17186062
chr1	17186127	17186351
chr1	17187167	17187368
chr1	17187379	17187580
chr1	17188712	17188912
chr1	17188926	17189127
chr1	17189188	17189389
chr1	17190777	17190978
chr1	17191050	17191251
chr1	17191304	17191504
chr1	17191515	17191715
chr1	17192710	17192917
chr1	17195051	17195252
chr1	17195258	17195623
chr1	17196079	17196279
chr1	17199058	17199258
chr1	17199260	17199649
chr1	17201050	17201250
chr1	17201316	17201516
chr1	17203353	17203553
chr1	17203738	17203938
chr1	17204024	17204225
chr1	17204446	17204647
chr1	17204712	17204913
chr1	17210810	17215854
chr1	22316384	22319597
chr1	22320261	22320462
chr1	22320490	22320690
chr1	22321715	22321915
chr1	22322046	22322247
chr1	22327167	22327367
chr1	22328695	22328931
chr1	22332913	22333113
chr1	22333167	22333367
chr1	22336298	22336499
chr1	22336605	22336805
chr1	22339815	22340016
chr1	22340534	22341021
chr1	22341925	22347106
chr1	29181546	29187004
chr1	29189885	29190085
chr1	29192428	29192641
chr1	29193756	29194247
chr1	29196265	29196466
chr1	29196788	29196988
chr1	29201661	29201862
chr1	29208284	29208484
chr1	29210884	29211085
chr1	29214728	29214928
chr1	29217322	29217541
chr1	29220455	29220656
chr1	29224143	29224343
chr1	29226779	29226979
chr1	29228435	29229164
chr1	29229442	29229642
chr1	29231859	29232059
chr1	29232167	29232368
chr1	29234873	29235208
chr1	29238338	29238539
chr1	29249395	29249683
chr1	29252202	29252411
chr1	29255914	29256114
chr1	29257603	29257803
chr1	29257810	29258010
chr1	29259412	29259846
chr1	29261337	29261670
chr1	29261782	29262061
chr1	29262236	29262436
chr1	29264068	29264269
chr1	29264567	29264768
chr1	29266011	29266211
chr1	29267687	29267977
chr1	29268050	29268410
chr1	29268586	29268787
chr1	29269348	29269714
chr1	29269817	29270104
chr1	29270111	29270312
chr1	29270463	29271040
chr1	29271202	29271402
chr1	29271461	29271662
chr1	29275700	29275901
chr1	29279902	29280102
chr1	29280269	29280470
chr1	29281764	29281974
chr1	29282544	29282745
chr1	29282844	29283045
chr1	29283052	29283253
chr1	29286320	29286521
chr1	29295193	29295521
chr1	29295532	29295732
chr1	29296144	29296457
chr1	29296475	29296676
chr1	29296899	29297099
chr1	29308385	29308585
chr1	29311406	29311607
chr1	29312143	29312344
chr1	29314749	29314950
chr1	29315917	29319545
chr1	31425179	31427146
chr1	31427234	31427434
chr1	31427893	31428094
chr1	31429249	31429449
chr1	31430620	31430821
chr1	31433483	31438587
chr1	32480404	32485870
chr1	32486558	32487048
chr1	35093304	35098868
chr1	37730762	37732295
chr1	37733989	37734365
chr1	37734467	37735078
chr1	37739987	37740188
chr1	37747388	37747786
chr1	37751610	37757454
chr1	38041555	38046698
chr1	38046789	38046991
chr1	38047236	38047713
chr1	40464062	40469917
chr1	40474050	40479180
chr1	47300746	47305926
chr1	47306851	47307051
chr1	47321088	47321288
chr1	47332776	47332976
chr1	47337347	47337548
chr1	47344353	47344553
chr1	47353719	47353920
chr1	47356024	47356579
chr1	50281375	50286441
chr1	50287568	50287774
chr1	50287992	50288193
chr1	50289215	50289416
chr1	50294323	50294524
chr1	50298344	50298545
chr1	50302770	50302971
chr1	50305100	50305360
chr1	50307292	50307492
chr1	50310097	50310297
chr1	50311584	50311941
chr1	50313111	50313311
chr1	50318157	50318430
chr1	50318491	50318692
chr1	50319231	50319432
chr1	50322035	50322236
chr1	50322311	50322512
chr1	50322604	50322805
chr1	50324782	50324982
chr1	50326537	50326737
chr1	50329318	50329941
chr1	50334256	50334456
chr1	50335583	50335783
chr1	50336516	50336716
chr1	50336780	50337137
chr1	50337305	50337505
chr1	50341847	50342420
chr1	50342449	50342781
chr1	50342794	50342994
chr1	50343575	50343775
chr1	50343838	50344247
chr1	50344308	50345095
chr1	50346306	50346507
chr1	50346613	50346814
chr1	50346884	50347263
chr1	50347293	50348895
chr1	50348974	50349375
chr1	50349468	50349768
chr1	50350564	50350764
chr1	50351706	50351906
chr1	50352680	50353271
chr1	50354720	50355006
chr1	50355122	50355600
chr1	50356531	50356732
chr1	50362423	50362624
chr1	50367867	50368068
chr1	50370448	50370922
chr1	50370928	50371129
chr1	50372472	50372673
chr1	50373161	50373362
chr1	50373855	50374055
chr1	50374365	50374566
chr1	50374589	50374809
chr1	50375885	50376086
chr1	50378065	50378588
chr1	50382745	50383081
chr1	50383215	50383456
chr1	50384922	50385434
chr1	50385462	50385744
chr1	50385870	50386092
chr1	50386704	50386905
chr1	50389903	50390104
chr1	50390460	50390660
chr1	50390735	50390935
chr1	50391009	50391209
chr1	50395238	50395439
chr1	50395690	50396171
chr1	50399360	50399707
chr1	50399737	50399937
chr1	50400644	50400845
chr1	50410149	50410404
chr1	50411927	50412127
chr1	50412140	50412340
chr1	50413363	50413563
chr1	50413959	50414723
chr1	50415299	50415499
chr1	50416350	50417165
chr1	50417445	50417911
chr1	50421978	50422178
chr1	50423676	50423877
chr1	50425321	50425606
chr1	50430432	50430633
chr1	50430887	50431247
chr1	50431327	50431552
chr1	50431619	50431820
chr1	50432000	50432200
chr1	50433819	50434045
chr1	50434907	50435108
chr1	50435606	50435807
chr1	50436039	50436240
chr1	50436245	50436445
chr1	50436490	50436690
chr1	50438045	50438246
chr1	50439109	50439641
chr1	53346195	53346894
chr1	53353017	53353233
chr1	53354182	53354382
chr1	53354702	53354903
chr1	53362245	53362563
chr1	53362574	53362775
chr1	53372549	53372749
chr1	53378280	53378670
chr1	53380574	53385837
chr1	55304619	55307368
chr1	55310029	55310230
chr1	55310520	55310721
chr1	55310984	55311184
chr1	55312027	55312228
chr1	55313650	55313851
chr1	55315428	55315628
chr1	55316755	55316955
chr1	55317759	55317959
chr1	55319533	55319734
chr1	55321478	55321679
chr1	55321990	55322373
chr1	55322488	55322788
chr1	55322821	55323021
chr1	55323589	55323790
chr1	55324150	55324351
chr1	55327844	55328044
chr1	55330235	55330435
chr1	55331029	55331229
chr1	55332172	55332373
chr1	55333486	55333686
chr1	55334254	55334536
chr1	55334720	55334921
chr1	55335212	55335433
chr1	55335818	55336018
chr1	55336174	55336374
chr1	55336677	55336878
chr1	55337980	55338181
chr1	55339062	55339262
chr1	55339804	55340004
chr1	55342108	55342309
chr1	55344365	55344565
chr1	55345495	55345695
chr1	55348376	55348576
chr1	55358836	55359037
chr1	55359631	55359832
chr1	55361685	55361885
chr1	55362709	55362909
chr1	55363580	55363809
chr1	55363871	55364071
chr1	55367686	55367886
chr1	55369406	55369607
chr1	55370783	55370983
chr1	55372277	55372477
chr1	55372531	55372731
chr1	55375762	55375962
chr1	55376015	55376216
chr1	55376823	55377024
chr1	55377137	55377338
chr1	55379834	55380034
chr1	55380929	55381129
chr1	55381209	55381410
chr1	55382325	55382526
chr1	55384214	55384414
chr1	55385155	55385355
chr1	55385884	55386084
chr1	55386677	55387187
chr1	55388574	55388774
chr1	55389885	55390351
chr1	55390481	55390682
chr1	55392065	55392265
chr1	55392360	55392560
chr1	55392578	55392779
chr1	55392885	55393085
chr1	55395160	55395360
chr1	55395473	55395674
chr1	55397117	55397318
chr1	55397808	55398009
chr1	55400392	55400592
chr1	55401329	55401530
chr1	55404078	55404278
chr1	55404746	55404946
chr1	55409409	55409610
chr1	55409777	55409978
chr1	55410419	55410809
chr1	55414570	55414770
chr1	55416213	55416413
chr1	55426388	55426588
chr1	55441426	55441626
chr1	55442587	55442898
chr1	55443800	55444001
chr1	55449748	55449949
chr1	55452991	55453192
chr1	55453196	55458350
chr1	84631802	84636960
chr1	84640160	84640360
chr1	84645798	84645998
chr1	84646648	84646848
chr1	84648710	84648910
chr1	84649089	84649289
chr1	84650618	84650818
chr1	84652798	84653279
chr1	84739561	84744689
chr1	84751249	84751450
chr1	84754145	84754345
chr1	84754479	84754680
chr1	84756494	84756869
chr1	84757462	84757663
chr1	84758808	84759009
chr1	84759839	84760039
chr1	84760186	84760387
chr1	84760619	84760819
chr1	84763893	84764093
chr1	84764115	84765138
chr1	95135094	95136227
chr1	95137487	95137688
chr1	95139770	95139971
chr1	95140233	95140433
chr1	95141198	95141399
chr1	95141507	95141707
chr1	95163219	95163419
chr1	95163896	95164138
chr1	95164981	95170323
chr1	100387000	100387241
chr1	100387444	100387644
chr1	100388131	100388331
chr1	100390498	100390698
chr1	100392158	100392947
chr1	100393170	100393371
chr1	100394288	100394488
chr1	100396342	100396543
chr1	100397380	100397581
chr1	100398562	100398762
chr1	100406542	100406743
chr1	100411394	100411594
chr1	100416261	100421388
chr1	109653714	109658202
chr1	109658367	109658567
chr1	109658769	109658970
chr1	109659396	109659597
chr1	109660948	109661149
chr1	109661955	109662156
chr1	109667071	109667271
chr1	109669038	109669239
chr1	109671120	109671321
chr1	109671594	109671795
chr1	109680337	109680538
chr1	109684390	109684590
chr1	109684614	109684814
chr1	109684846	109685046
chr1	109686130	109686331
chr1	109689860	109690061
chr1	109691552	109691752
chr1	109692216	109692417
chr1	109694785	109694985
chr1	109695010	109695210
chr1	109698493	109698694
chr1	109699462	109699663
chr1	109702131	109702331
chr1	109711489	109711689
chr1	109713604	109713804
chr1	109713911	109714111
chr1	109714902	109715103
chr1	109727048	109727249
chr1	109727803	109728004
chr1	109729410	109729611
chr1	109737303	109737759
chr1	109741731	109747086
chr1	109882167	109888523
chr1	114163443	114163799
chr1	114168616	114168817
chr1	114169201	114169402
chr1	114173087	114173288
chr1	114173694	114173894
chr1	114174033	114174234
chr1	114175992	114176192
chr1	114177169	114177369
chr1	114178418	114178619
chr1	114178996	114179196
chr1	114181734	114182552
chr1	114182626	114182827
chr1	114192627	114192828
chr1	114194665	114194945
chr1	114196110	114196310
chr1	114198545	114198745
chr1	114199048	114199248
chr1	114200456	114200657
chr1	114202080	114202281
chr1	114202570	114202770
chr1	114203084	114203285
chr1	114203450	114203651
chr1	114212648	114212849
chr1	114215681	114220857
chr1	115017230	115017430
chr1	115017737	115017938
chr1	115018039	115018239
chr1	115018473	115018673
chr1	115018855	115019056
chr1	115019655	115019855
chr1	115019983	115020184
chr1	115021476	115021676
chr1	115022019	115022219
chr1	115022473	115022674
chr1	115023687	115023887
chr1	115024402	115024622
chr1	115028325	115028525
chr1	115030078	115030278
chr1	115030871	115031071
chr1	115032694	115032895
chr1	115039593	115044699
chr1	143915467	143920793
chr1	143922756	143923133
chr1	143952485	143952806
chr1	143963562	143964050
chr1	143970741	143971012
chr1	143993311	143997269
chr1	144434082	144439106
chr1	144458398	144458610
chr1	144459694	144459944
chr1	144474926	144475430
chr1	150039388	150041817
chr1	150044329	150049506
chr1	153201397	153203031
chr1	153204642	153204881
chr1	153205012	153205396
chr1	153205418	153205617
chr1	153206733	153206934
chr1	153207005	153207205
chr1	153207230	153207430
chr1	153207554	153207754
chr1	153207802	153208168
chr1	153208412	153208613
chr1	153209131	153214626
chr1	153410500	153411728
chr1	153411814	153412015
chr1	153412320	153417428
chr1	154823181	154828402
chr1	154828516	154828891
chr1	154828929	154829129
chr1	154829797	154829997
chr1	154830297	154830715
chr1	155171255	155172474
chr1	155173226	155173426
chr1	155173664	155173912
chr1	155174781	155174981
chr1	155175963	155176326
chr1	155176622	155176841
chr1	155177718	155177918
chr1	155178242	155178442
chr1	155179050	155179251
chr1	155180334	155180534
chr1	155180711	155180911
chr1	155181423	155181624
chr1	155182419	155182619
chr1	155183040	155183240
chr1	155183291	155183491
chr1	155183692	155183893
chr1	155184178	155184378
chr1	155184520	155184720
chr1	155184724	155184924
chr1	155187951	155188152
chr1	155191222	155191422
chr1	155192066	155192267
chr1	155192807	155193008
chr1	155194119	155194319
chr1	155195118	155195319
chr1	155195409	155195610
chr1	155196754	155196955
chr1	155198041	155198242
chr1	155199569	155199769
chr1	155199872	155200073
chr1	155200168	155200369
chr1	155204371	155204571
chr1	155205635	155205836
chr1	155206336	155206536
chr1	155208070	155208271
chr1	155213334	155213534
chr1	155214608	155214809
chr1	155215573	155215773
chr1	155216777	155216977
chr1	155220703	155220904
chr1	155222443	155222643
chr1	155222864	155223064
chr1	155224057	155224357
chr1	155240744	155240945
chr1	155243808	155244008
chr1	155260831	155261031
chr1	155261925	155262126
chr1	155270575	155270776
chr1	155277145	155277345
chr1	155279438	155279638
chr1	155279934	155280135
chr1	155280714	155286786
chr1	155369599	155370643
chr1	155371569	155371769
chr1	155371886	155372124
chr1	155372651	155372852
chr1	155372902	155373364
chr1	155373455	155373656
chr1	155374731	155379801
chr1	156585163	156590460
chr1	156592197	156592397
chr1	156592858	156593058
chr1	156593141	156593967
chr1	160301204	160306696
chr1	160308739	160308939
chr1	160313845	160314045
chr1	160316205	160316406
chr1	160316448	160316649
chr1	160319598	160319798
chr1	160330786	160330987
chr1	160333843	160334043
chr1	160353489	160353689
chr1	160359231	160359432
chr1	160364843	160365043
chr1	160367943	160368144
chr1	160369963	160370378
chr1	160371771	160371971
chr1	160381320	160381669
chr1	160381867	160382067
chr1	160390754	160390954
chr1	160393585	160393947
chr1	160395662	160395971
chr1	160405644	160405956
chr1	160430252	160430452
chr1	160434538	160434738
chr1	160443360	160443561
chr1	160444000	160444200
chr1	160449710	160449910
chr1	160449997	160450365
chr1	160457581	160457781
chr1	160460375	160460576
chr1	160463142	160463342
chr1	160468695	160468895
chr1	160474130	160474331
chr1	160483624	160483825
chr1	160485345	160485585
chr1	160485793	160485993
chr1	160491428	160491628
chr1	160495574	160495775
chr1	160495780	160495981
chr1	160496396	160496597
chr1	160498956	160499156
chr1	160505945	160506145
chr1	160515534	160515734
chr1	160523703	160523904
chr1	160536990	160537191
chr1	160538637	160538838
chr1	160550660	160550861
chr1	160566478	160566678
chr1	160569384	160569585
chr1	160573490	160573780
chr1	160575686	160575887
chr1	160580219	160580419
chr1	160591583	160591784
chr1	160593361	160593562
chr1	160593667	160593868
chr1	160595115	160595316
chr1	160597194	160597395
chr1	160601800	160602000
chr1	160603465	160606437
chr1	172071626	172076734
chr1	172080920	172081121
chr1	172086063	172086264
chr1	172089109	172089328
chr1	172089496	172089697
chr1	172092364	172092564
chr1	172093002	172093203
chr1	172093278	172094305
chr1	177352609	177353274
chr1	177354333	177354533
chr1	177355889	177356090
chr1	177357153	177357625
chr1	177362134	177362430
chr1	177362775	177362975
chr1	177367053	177367254
chr1	177369000	177369201
chr1	177378690	177383834
chr1	179714338	179719769
chr1	179721103	179721303
chr1	179723133	179723333
chr1	179724986	179725187
chr1	179726773	179726973
chr1	179732467	179732790
chr1	179736707	179737006
chr1	179737320	179737700
chr1	179739009	179739286
chr1	179740484	179740790
chr1	179740913	179741113
chr1	179746188	179746388
chr1	179747099	179747299
chr1	179750285	179750485
chr1	179753451	179753651
chr1	179756730	179756930
chr1	179757865	179758293
chr1	179759906	179760106
chr1	179768032	179768233
chr1	179769938	179770138
chr1	179777211	179777411
chr1	179783414	179783614
chr1	179784381	179784723
chr1	179786638	179786861
chr1	179787024	179787224
chr1	179792543	179792743
chr1	179798251	179798452
chr1	179798514	179799003
chr1	179801595	179802025
chr1	179805171	179805371
chr1	179813231	179813676
chr1	179814806	179815007
chr1	179816344	179816544
chr1	179818169	179818370
chr1	179831678	179831879
chr1	179832411	179832610
chr1	179832796	179832997
chr1	179840325	179840526
chr1	179843289	179843490
chr1	179853453	179853714
chr1	179861656	179862007
chr1	179862502	179862841
chr1	179864171	179864688
chr1	179872899	179873100
chr1	179876372	179876573
chr1	179882570	179882771
chr1	179883346	179883547
chr1	179887048	179887248
chr1	179893059	179893260
chr1	179894431	179894632
chr1	179895092	179895292
chr1	179902706	179902907
chr1	179905914	179906273
chr1	179910859	179911059
chr1	179911227	179911427
chr1	179936991	179937300
chr1	179937523	179937723
chr1	179937744	179937945
chr1	179939791	179940085
chr1	179940424	179940624
chr1	179946670	179946870
chr1	179947943	179948143
chr1	179948661	179948940
chr1	179951023	179951223
chr1	179951230	179951430
chr1	179951743	179951943
chr1	179952851	179953061
chr1	179953769	179953970
chr1	179955465	179955666
chr1	179955930	179956130
chr1	179956477	179956678
chr1	179957475	179957675
chr1	179960162	179960362
chr1	179961772	179961972
chr1	179963929	179964130
chr1	179966861	179967062
chr1	179968142	179968793
chr1	179969195	179969509
chr1	179972013	179972213
chr1	179973015	179973215
chr1	179973248	179973448
chr1	179974055	179974255
chr1	179974858	179975059
chr1	179979787	179979987
chr1	179980436	179980720
chr1	179986140	179986340
chr1	179987849	179988050
chr1	179990975	179991176
chr1	179991683	179991883
chr1	179992683	179992885
chr1	179993687	179993888
chr1	179994471	179994672
chr1	179995615	179995816
chr1	179998274	179998474
chr1	179999127	179999327
chr1	180000047	180000248
chr1	180002237	180002437
chr1	180005769	180005970
chr1	180006997	180007197
chr1	180007807	180008007
chr1	180009511	180009712
chr1	180011823	180012023
chr1	180015138	180015510
chr1	180016280	180016576
chr1	180016647	180016848
chr1	180016903	180017104
chr1	180017133	180017334
chr1	180018812	180019012
chr1	180019390	180019590
chr1	180020139	180020340
chr1	180020373	180020573
chr1	180021026	180021227
chr1	180021424	180021625
chr1	180025813	180026026
chr1	180026159	180026359
chr1	180027993	180028194
chr1	180029376	180029577
chr1	180029892	180030092
chr1	180030612	180030813
chr1	180032421	180032622
chr1	180034050	180037338
chr1	180618291	180620481
chr1	180621114	180621314
chr1	180621481	180621681
chr1	180621986	180622187
chr1	180622869	180623069
chr1	180624318	180624519
chr1	180625456	180625656
chr1	180626932	180632131
chr1	185059654	185064790
chr1	185065864	185066064
chr1	185084618	185084819
chr1	185089991	185090191
chr1	185101646	185101846
chr1	185102275	185102476
chr1	185106130	185106330
chr1	185113781	185113982
chr1	185119936	185120137
chr1	185128739	185128940
chr1	185129809	185130009
chr1	185140064	185140265
chr1	185142638	185142838
chr1	185143576	185143776
chr1	185146973	185147173
chr1	185164498	185164698
chr1	185168485	185168686
chr1	185168837	185169153
chr1	185169737	185169937
chr1	185174762	185174985
chr1	185175691	185175892
chr1	185182360	185182560
chr1	185182569	185182770
chr1	185186347	185186547
chr1	185191856	185192099
chr1	185194343	185194543
chr1	185195962	185196162
chr1	185201155	185201356
chr1	185203523	185203723
chr1	185213345	185213545
chr1	185215048	185215248
chr1	185224131	185224736
chr1	191414798	191417435
chr1	191417786	191418072
chr1	191419742	191419942
chr1	191421300	191421500
chr1	191421771	191427363
chr1	201913492	201919149
chr1	201928924	201929124
chr1	201933906	201934106
chr1	201935210	201935468
chr1	201935919	201936119
chr1	201936511	201936711
chr1	201937712	201938050
chr1	201939383	201939583
chr1	201942759	201942974
chr1	201943612	201943855
chr1	201945051	201945293
chr1	201946627	201946859
chr1	201947700	201947900
chr1	201948859	201949059
chr1	201949874	201950075
chr1	201956295	201956495
chr1	201956947	201957161
chr1	201957358	201957558
chr1	201958228	201958440
chr1	201959585	201959785
chr1	201963133	201963334
chr1	201965856	201966057
chr1	201968973	201969380
chr1	209984951	209990015
chr1	209990878	209991079
chr1	209995611	209995811
chr1	210005333	210005533
chr1	210006897	210007097
chr1	210013577	210013778
chr1	210018845	210019046
chr1	210019274	210019475
chr1	210021348	210021549
chr1	210023193	210023467
chr1	210027544	210027744
chr1	210032995	210033196
chr1	210033228	210033429
chr1	210036679	210036880
chr1	210037337	210037538
chr1	210037654	210037854
chr1	210039166	210039367
chr1	210044530	210044730
chr1	210044972	210045172
chr1	210045454	210045654
chr1	210047805	210048022
chr1	210048708	210048909
chr1	210049769	210049970
chr1	210056328	210056529
chr1	210060664	210060865
chr1	210061838	210062039
chr1	210062274	210062474
chr1	210067106	210067307
chr1	210069023	210069288
chr1	210069414	210075737
chr1	222481658	222481995
chr1	222485485	222485686
chr1	222487469	222487670
chr1	222490768	222490969
chr1	222504489	222504690
chr1	222522308	222522508
chr1	222529623	222529823
chr1	222535378	222535579
chr1	222538529	222538729
chr1	222540302	222540503
chr1	222541607	222542008
chr1	222542099	222542318
chr1	222543808	222544058
chr1	222548563	222548764
chr1	222550784	222550984
chr1	222551910	222552110
chr1	222552554	222552981
chr1	222554837	222555037
chr1	222558014	222558215
chr1	222558998	222559199
chr1	222559324	222559525
chr1	222562315	222562588
chr1	222566053	222566253
chr1	222571968	222572329
chr1	222580651	222580852
chr1	222581939	222582140
chr1	222584395	222589495
chr1	234205754	234207911
chr1	234208873	234209074
chr1	234209706	234209906
chr1	234210397	234210597
chr1	234211519	234211719
chr1	234215264	234215465
chr1	234220794	234220995
chr1	234223567	234223795
chr1	234235253	234235454
chr1	234241804	234242005
chr1	234243308	234243508
chr1	234247033	234247233
chr1	234250556	234250757
chr1	234253964	234254164
chr1	234255818	234256064
chr1	234259472	234259673
chr1	234262323	234262575
chr1	234268001	234268201
chr1	234271303	234271596
chr1	234271832	234272215
chr1	234275379	234275606
chr1	234278612	234278912
chr1	234294777	234300104
chr1	246698274	246704231
chr2	3595727	3600815
chr2	3601002	3601203
chr2	3601217	3601417
chr2	3601923	3602123
chr2	3603106	3603307
chr2	3605549	3605750
chr2	3606068	3606427
chr2	9500770	9505930
chr2	9510446	9510647
chr2	9513187	9513388
chr2	9514459	9514660
chr2	9517054	9517254
chr2	9521894	9522094
chr2	9524962	9525163
chr2	9525221	9525421
chr2	9528870	9529071
chr2	9530486	9530687
chr2	27727182	27730118
chr2	27731735	27731973
chr2	27732245	27732539
chr2	27733715	27734040
chr2	27737354	27738652
chr2	27739699	27744953
chr2	28673269	28678335
chr2	28679141	28679342
chr2	28682182	28682382
chr2	28682802	28683002
chr2	28683412	28683612
chr2	28690334	28690534
chr2	28694027	28694228
chr2	28694640	28694841
chr2	28696569	28696769
chr2	28696892	28697092
chr2	28697199	28697399
chr2	28701353	28701553
chr2	28702738	28702939
chr2	28703325	28703526
chr2	28704866	28705066
chr2	28705410	28705610
chr2	28706895	28707096
chr2	28708358	28708559
chr2	28709262	28709462
chr2	28717233	28717434
chr2	28719227	28720117
chr2	46592489	46598354
chr2	46599587	46605600
chr2	50000991	50002893
chr2	50004576	50004976
chr2	50005190	50005390
chr2	50008387	50008588
chr2	50009082	50009282
chr2	50015074	50015275
chr2	50018374	50018758
chr2	50020169	50020370
chr2	50023779	50023979
chr2	50024289	50024489
chr2	50024670	50024871
chr2	50025089	50025289
chr2	50029265	50029631
chr2	50031435	50031659
chr2	50035927	50036149
chr2	50040561	50040925
chr2	50042081	50042333
chr2	50046623	50046823
chr2	50051805	50052120
chr2	50053496	50053793
chr2	50053930	50054884
chr2	50055149	50055492
chr2	50063493	50063708
chr2	50068592	50068919
chr2	50075402	50075602
chr2	50075649	50075850
chr2	50075901	50076101
chr2	50078544	50078745
chr2	50079229	50079430
chr2	50080783	50081082
chr2	50081949	50082149
chr2	50083935	50084182
chr2	50090175	50090589
chr2	50090816	50091017
chr2	50091977	50092178
chr2	50095495	50095696
chr2	50097844	50098072
chr2	50099633	50099834
chr2	50106977	50107178
chr2	50112323	50112524
chr2	50118029	50118407
chr2	50128857	50129190
chr2	50130935	50131149
chr2	50131592	50131792
chr2	50133912	50134232
chr2	50134744	50135195
chr2	50135198	50136362
chr2	50136503	50136703
chr2	50143127	50143554
chr2	50148079	50148542
chr2	50158118	50158451
chr2	50158507	50158796
chr2	50168092	50168293
chr2	50168336	50168683
chr2	50171566	50171918
chr2	50171950	50172150
chr2	50177022	50177451
chr2	50181740	50181941
chr2	50182015	50182216
chr2	50183667	50183901
chr2	50190376	50190577
chr2	50196745	50197059
chr2	50197749	50198031
chr2	50198088	50198487
chr2	50200142	50200417
chr2	50202742	50203107
chr2	50206184	50206467
chr2	50206520	50206721
chr2	50206750	50206950
chr2	50207328	50207548
chr2	50207558	50207833
chr2	50209868	50210069
chr2	50212167	50212368
chr2	50218149	50218358
chr2	50219382	50219582
chr2	50223973	50224364
chr2	50230724	50230924
chr2	50235289	50235489
chr2	50239546	50239746
chr2	50242839	50243226
chr2	50244713	50244914
chr2	50254305	50254536
chr2	50257994	50258404
chr2	50259899	50260207
chr2	50263778	50264084
chr2	50266956	50267157
chr2	50274327	50274528
chr2	50278347	50278548
chr2	50279744	50279945
chr2	50280210	50280411
chr2	50280501	50280835
chr2	50281192	50281392
chr2	50283781	50283982
chr2	50285116	50285317
chr2	50290951	50291257
chr2	50297508	50297844
chr2	50301298	50301498
chr2	50301815	50302127
chr2	50302480	50302798
chr2	50303613	50303814
chr2	50304214	50304415
chr2	50312045	50312339
chr2	50314064	50314265
chr2	50315622	50315823
chr2	50315824	50316047
chr2	50317421	50317621
chr2	50320326	50320664
chr2	50322046	50322246
chr2	50325940	50326140
chr2	50327382	50327582
chr2	50336301	50336502
chr2	50336637	50336910
chr2	50341873	50342073
chr2	50343065	50343392
chr2	50344511	50344711
chr2	50344966	50345167
chr2	50347544	50347745
chr2	50349141	50349341
chr2	50352097	50352471
chr2	50355615	50356094
chr2	50357644	50357845
chr2	50368195	50368396
chr2	50370412	50370612
chr2	50371505	50371814
chr2	50372296	50372694
chr2	50373394	50373594
chr2	50376143	50376344
chr2	50376368	50376910
chr2	50379516	50379779
chr2	50380368	50380569
chr2	50382835	50383035
chr2	50383769	50383969
chr2	50384571	50384771
chr2	50387058	50387324
chr2	50391091	50391292
chr2	50395834	50396255
chr2	50399809	50400009
chr2	50401496	50401711
chr2	50403059	50403395
chr2	50406929	50407129
chr2	50409637	50409838
chr2	50410187	50410388
chr2	50411142	50411342
chr2	50413244	50413445
chr2	50414418	50414618
chr2	50415817	50416197
chr2	50417210	50417411
chr2	50418705	50418905
chr2	50419240	50419440
chr2	50420672	50420873
chr2	50423647	50424119
chr2	50424222	50424429
chr2	50424675	50424875
chr2	50425206	50425406
chr2	50427068	50427268
chr2	50427326	50427638
chr2	50427657	50427858
chr2	50427863	50428064
chr2	50428065	50428294
chr2	50428364	50428565
chr2	50428664	50428864
chr2	50432998	50433199
chr2	50436563	50436763
chr2	50437108	50437454
chr2	50445162	50445362
chr2	50445389	50445602
chr2	50445612	50445813
chr2	50448426	50448695
chr2	50451686	50451886
chr2	50455474	50455799
chr2	50460067	50460350
chr2	50460394	50460639
chr2	50461247	50461605
chr2	50465415	50465690
chr2	50468162	50468555
chr2	50469126	50469415
chr2	50472293	50472494
chr2	50472555	50472769
chr2	50476615	50476816
chr2	50478855	50479056
chr2	50479531	50479732
chr2	50486737	50486938
chr2	50487876	50488076
chr2	50489731	50489932
chr2	50491460	50491661
chr2	50501806	50502296
chr2	50502642	50502843
chr2	50505707	50505908
chr2	50507163	50507363
chr2	50510552	50510753
chr2	50514408	50514608
chr2	50515449	50515675
chr2	50517370	50517675
chr2	50518897	50519282
chr2	50522164	50522365
chr2	50524558	50524758
chr2	50524793	50524993
chr2	50528499	50528768
chr2	50529187	50529573
chr2	50532717	50532989
chr2	50536061	50536368
chr2	50536668	50536944
chr2	50537187	50537387
chr2	50541430	50541630
chr2	50541636	50542150
chr2	50543344	50543545
chr2	50544056	50544270
chr2	50546043	50546243
chr2	50546471	50547208
chr2	50547210	50547411
chr2	50548971	50549272
chr2	50551348	50551548
chr2	50552926	50553126
chr2	50558177	50558377
chr2	50562721	50562921
chr2	50575085	50575286
chr2	50576240	50576441
chr2	50576541	50576742
chr2	50577974	50578356
chr2	50587097	50587298
chr2	50587372	50587572
chr2	50589258	50589536
chr2	50592939	50593140
chr2	50598662	50598862
chr2	50604165	50604366
chr2	50608434	50608812
chr2	50609041	50609380
chr2	50609579	50609779
chr2	50610174	50610375
chr2	50611220	50611420
chr2	50611684	50612072
chr2	50615735	50615936
chr2	50615938	50616180
chr2	50616926	50617300
chr2	50617895	50618095
chr2	50618894	50619278
chr2	50627555	50628041
chr2	50629850	50630050
chr2	50632869	50633069
chr2	50633228	50633667
chr2	50635445	50635645
chr2	50645489	50645706
chr2	50654977	50655351
chr2	50669241	50669796
chr2	50669858	50670059
chr2	50672462	50672662
chr2	50673503	50673703
chr2	50680375	50680575
chr2	50683807	50684007
chr2	50688113	50688313
chr2	50688362	50688562
chr2	50690515	50690716
chr2	50691830	50692031
chr2	50695694	50695894
chr2	50700644	50700844
chr2	50701291	50701492
chr2	50701779	50701979
chr2	50702308	50702719
chr2	50702925	50703137
chr2	50703545	50703913
chr2	50703955	50704257
chr2	50704845	50705206
chr2	50705283	50705484
chr2	50717118	50717319
chr2	50722280	50722480
chr2	50728794	50728995
chr2	50730984	50731475
chr2	50732357	50732558
chr2	50738337	50738664
chr2	50741980	50742338
chr2	50742583	50742953
chr2	50745698	50745898
chr2	50747774	50748152
chr2	50752082	50752283
chr2	50758780	50759019
chr2	50771600	50771946
chr2	50772092	50772292
chr2	50773007	50773351
chr2	50775601	50775801
chr2	50778011	50778211
chr2	50780869	50781069
chr2	50787664	50788051
chr2	50788085	50788483
chr2	50793159	50793359
chr2	50794794	50795008
chr2	50797041	50797241
chr2	50804661	50804861
chr2	50806060	50806262
chr2	50808217	50808417
chr2	50810551	50810780
chr2	50815165	50815366
chr2	50821550	50821806
chr2	50827392	50827593
chr2	50828982	50829237
chr2	50829334	50829535
chr2	50832957	50833430
chr2	50833472	50833673
chr2	50834452	50834653
chr2	50835280	50835556
chr2	50840652	50840896
chr2	50844453	50844654
chr2	50850199	50850399
chr2	50850403	50850817
chr2	50854090	50854444
chr2	50856531	50856870
chr2	50857834	50858034
chr2	50858793	50858994
chr2	50866856	50867056
chr2	50867382	50867582
chr2	50869931	50870131
chr2	50871991	50872191
chr2	50874817	50875314
chr2	50883737	50883937
chr2	50891114	50891315
chr2	50908099	50908300
chr2	50910481	50911183
chr2	50915743	50915944
chr2	50915971	50916370
chr2	50917726	50917926
chr2	50920959	50921209
chr2	50921668	50921999
chr2	50922189	50922390
chr2	50931373	50931573
chr2	50934340	50934540
chr2	50934544	50934745
chr2	50935143	50935479
chr2	50938775	50939163
chr2	50942194	50942395
chr2	50943951	50944151
chr2	50946697	50947006
chr2	50947994	50948476
chr2	50954229	50954430
chr2	50965627	50966007
chr2	50966623	50966824
chr2	50967211	50967412
chr2	50969355	50969556
chr2	50979503	50979855
chr2	50990332	50990532
chr2	50993925	50994125
chr2	51002278	51002689
chr2	51002777	51002977
chr2	51003212	51003413
chr2	51003693	51003894
chr2	51006488	51006688
chr2	51010410	51010610
chr2	51025283	51025484
chr2	51029919	51030120
chr2	51046041	51046241
chr2	51046979	51047180
chr2	51047193	51047516
chr2	51054755	51055137
chr2	51073179	51073379
chr2	51075491	51075692
chr2	51081700	51081901
chr2	51081907	51082159
chr2	51082928	51083255
chr2	51089911	51090298
chr2	51092844	51093044
chr2	51094413	51094613
chr2	51094982	51095182
chr2	51098492	51098693
chr2	51105552	51105753
chr2	51106059	51106259
chr2	51106618	51106818
chr2	51108143	51109836
chr2	51110573	51110773
chr2	51110939	51111169
chr2	51111181	51111382
chr2	51111713	51111994
chr2	51112122	51112323
chr2	51112622	51118178
chr2	71263375	71269173
chr2	71270470	71270671
chr2	71282721	71282921
chr2	71283063	71283264
chr2	71284312	71284625
chr2	71296233	71296434
chr2	71297342	71297543
chr2	71298660	71298861
chr2	71307565	71312741
chr2	73595409	73600651
chr2	73615421	73615621
chr2	73632861	73633062
chr2	73637821	73638022
chr2	85404967	85405632
chr2	85407141	85408319
chr2	85408550	85413885
chr2	95050205	95055357
chr2	95079015	95079215
chr2	95082852	95083462
chr2	96052070	96052270
chr2	96052749	96052949
chr2	96053901	96054142
chr2	96054182	96054383
chr2	96055345	96055546
chr2	96055618	96055819
chr2	96561190	96566294
chr2	96566462	96566757
chr2	96568171	96568371
chr2	96576823	96577023
chr2	96578742	96578943
chr2	96579216	96579749
chr2	96580017	96580217
chr2	96580562	96582098
chr2	96667300	96672385
chr2	96675790	96675991
chr2	96676473	96676673
chr2	96677195	96677396
chr2	96679013	96679214
chr2	96679598	96679798
chr2	96681319	96681520
chr2	96683034	96683235
chr2	96689719	96689920
chr2	96690746	96690946
chr2	96691093	96691293
chr2	96691604	96691805
chr2	96692836	96693037
chr2	96698136	96698654
chr2	96699546	96699747
chr2	96702529	96702729
chr2	96713752	96713953
chr2	96714742	96714943
chr2	96715392	96715592
chr2	96715636	96715836
chr2	96717245	96717445
chr2	96718658	96718858
chr2	96719064	96719265
chr2	96719898	96720099
chr2	96720635	96720835
chr2	96720892	96721092
chr2	96721186	96721427
chr2	96721506	96721706
chr2	96722960	96723160
chr2	96723355	96723555
chr2	96723775	96723976
chr2	96724948	96725149
chr2	96725186	96725387
chr2	96725428	96725628
chr2	96726914	96727274
chr2	96727460	96727660
chr2	96728115	96728315
chr2	96728454	96728654
chr2	96728998	96729199
chr2	96729369	96729570
chr2	96729765	96729965
chr2	96731362	96731563
chr2	96731703	96731904
chr2	96732034	96732234
chr2	96732391	96732591
chr2	96732613	96732813
chr2	96732941	96733141
chr2	96733652	96733852
chr2	96733931	96734351
chr2	98776740	98777566
chr2	98778986	98779187
chr2	98779828	98780029
chr2	98780238	98780438
chr2	98804751	98806432
chr2	98809866	98810067
chr2	98815224	98815425
chr2	98815724	98815924
chr2	98820997	98821198
chr2	98826155	98826356
chr2	98829565	98829765
chr2	98848679	98848880
chr2	98866724	98866925
chr2	98875112	98875312
chr2	98879999	98880199
chr2	98895509	98895709
chr2	98918832	98924116
chr2	100990121	100991167
chr2	100993771	100993971
chr2	100994289	100994489
chr2	100996276	100996476
chr2	100996503	100996703
chr2	100996727	100997321
chr2	100997380	100997909
chr2	101000493	101000693
chr2	101004507	101004707
chr2	101005174	101005415
chr2	101010210	101010411
chr2	101010890	101011091
chr2	101011161	101011361
chr2	101012384	101012670
chr2	101015120	101015320
chr2	101016437	101016652
chr2	101018886	101019087
chr2	101020413	101020614
chr2	101021351	101021552
chr2	101023071	101023279
chr2	101033294	101033535
chr2	101037001	101037230
chr2	101042273	101042474
chr2	101046327	101046528
chr2	101047895	101048095
chr2	101051337	101051537
chr2	101073102	101073303
chr2	101092863	101093064
chr2	101107865	101108065
chr2	101134020	101139278
chr2	102739921	102745240
chr2	102745427	102745627
chr2	102747168	102747369
chr2	102749095	102749296
chr2	102750197	102750397
chr2	102772054	102772255
chr2	102779820	102780021
chr2	102780722	102780922
chr2	102793554	102793755
chr2	102797638	102800570
chr2	108585048	108590143
chr2	108593638	108593839
chr2	108601880	108602080
chr2	108603718	108603919
chr2	108603954	108604155
chr2	108604173	108604373
chr2	108608603	108608804
chr2	108614201	108614401
chr2	108615613	108615813
chr2	108632998	108633199
chr2	108658740	108658941
chr2	108663520	108663720
chr2	108665537	108665738
chr2	108666772	108667321
chr2	109657664	109659190
chr2	109660266	109660467
chr2	109660909	109661109
chr2	109667371	109667707
chr2	109667918	109668119
chr2	109679215	109679416
chr2	109680576	109680777
chr2	109682661	109682861
chr2	109689439	109689640
chr2	109699989	109700189
chr2	109700545	109700745
chr2	109707850	109708051
chr2	109713772	109713973
chr2	109720561	109720762
chr2	109723582	109723783
chr2	109728663	109734072
chr2	113586940	113592076
chr2	113601319	113601520
chr2	113601662	113601862
chr2	113603567	113603768
chr2	113605048	113605249
chr2	113606703	113608064
chr2	138433277	138438668
chr2	138439276	138439477
chr2	138440341	138440541
chr2	138444130	138444331
chr2	138446769	138446969
chr2	138451007	138451208
chr2	138454660	138454860
chr2	138455046	138455246
chr2	138455255	138455718
chr2	165249503	165250788
chr2	165252039	165252353
chr2	165253956	165254254
chr2	165255045	165255245
chr2	165256964	165257165
chr2	165258099	165258300
chr2	165259024	165260592
chr2	165262193	165262393
chr2	165264107	165264501
chr2	165265277	165265512
chr2	165267902	165268103
chr2	165269136	165269337
chr2	165269684	165269884
chr2	165276531	165276731
chr2	165279971	165280171
chr2	165280436	165280636
chr2	165284894	165285126
chr2	165286830	165287067
chr2	165287180	165294763
chr2	167448242	167453313
chr2	167453918	167454119
chr2	167454253	167454544
chr2	167455629	167456149
chr2	167456215	167456416
chr2	167456623	167456823
chr2	167457785	167457985
chr2	167468220	167468646
chr2	167482158	167482359
chr2	167483979	167484180
chr2	167488057	167488258
chr2	167507529	167507729
chr2	167514899	167515452
chr2	167524066	167524266
chr2	167524515	167524797
chr2	167525626	167525826
chr2	167534135	167534613
chr2	167567626	167567827
chr2	167571384	167571584
chr2	167579949	167580149
chr2	167584215	167584456
chr2	167584486	167584686
chr2	167602288	167602489
chr2	167614624	167614824
chr2	167618406	167618607
chr2	167620953	167621153
chr2	167622342	167622613
chr2	167635104	167635501
chr2	167665283	167665483
chr2	167668312	167668512
chr2	167684525	167684777
chr2	167686187	167686620
chr2	167700219	167700611
chr2	167700641	167700841
chr2	167701214	167701445
chr2	167703783	167703983
chr2	167704062	167704358
chr2	167704996	167705291
chr2	167705695	167705965
chr2	167709032	167709233
chr2	167716624	167716825
chr2	167744818	167745107
chr2	167751999	167752200
chr2	167752799	167753064
chr2	167753078	167753278
chr2	167759808	167760008
chr2	167761706	167761906
chr2	167763559	167763759
chr2	167766879	167767080
chr2	167768403	167768787
chr2	167771525	167771726
chr2	167775470	167775671
chr2	167776238	167776577
chr2	167782888	167783089
chr2	167783236	167783723
chr2	167786536	167786736
chr2	167794309	167794509
chr2	167801747	167801947
chr2	167804565	167804766
chr2	167805355	167805556
chr2	167806499	167806699
chr2	167806877	167807078
chr2	167807235	167807435
chr2	167807567	167808549
chr2	167808594	167810192
chr2	167810196	167810396
chr2	167810402	167811940
chr2	167812141	167812341
chr2	167812822	167813156
chr2	167813682	167813882
chr2	167814893	167815275
chr2	167815743	167815944
chr2	167816302	167816711
chr2	167817460	167817719
chr2	167818754	167818954
chr2	167822612	167824507
chr2	169016080	169021374
chr2	169022503	169022704
chr2	169031929	169032129
chr2	169034089	169034289
chr2	169044126	169044326
chr2	169046503	169046703
chr2	169047270	169047471
chr2	169054088	169054289
chr2	169057543	169057743
chr2	169080383	169080584
chr2	169088993	169089193
chr2	169095903	169096103
chr2	169107831	169108129
chr2	169112304	169112504
chr2	169114374	169114575
chr2	169120783	169120984
chr2	169125912	169126113
chr2	169126462	169126663
chr2	169132729	169132929
chr2	169135075	169135275
chr2	169143187	169143388
chr2	169147345	169147545
chr2	169162893	169163094
chr2	169165841	169166041
chr2	169176406	169176606
chr2	169191219	169191419
chr2	169193731	169194076
chr2	169195669	169195869
chr2	169203749	169203949
chr2	169203987	169204370
chr2	169217891	169218227
chr2	169218475	169218675
chr2	169225936	169226136
chr2	169236140	169236340
chr2	169237565	169237766
chr2	169237823	169238024
chr2	169245960	169246264
chr2	169250520	169250720
chr2	169252850	169253051
chr2	169255714	169255915
chr2	169259660	169259861
chr2	169264608	169264809
chr2	169270989	169271189
chr2	169272638	169272839
chr2	169274925	169275125
chr2	169279720	169279921
chr2	169282246	169282542
chr2	169282580	169282781
chr2	169299466	169299813
chr2	169301794	169302128
chr2	169303023	169303223
chr2	169311563	169311764
chr2	169315181	169315381
chr2	169325855	169326055
chr2	169330325	169330526
chr2	169334265	169339398
chr2	188859640	188865138
chr2	188865950	188866151
chr2	188866671	188866945
chr2	188867096	188867297
chr2	188867895	188868095
chr2	188872577	188872778
chr2	188879006	188879206
chr2	188893928	188894128
chr2	188895566	188895766
chr2	188896408	188896608
chr2	188899999	188900200
chr2	188903329	188903529
chr2	188906794	188906994
chr2	188923820	188924020
chr2	188933400	188933601
chr2	188949512	188949712
chr2	188954134	188954335
chr2	188956697	188956898
chr2	188974805	188975006
chr2	188987326	188987527
chr2	189014789	189015121
chr2	189022669	189022870
chr2	189050566	189050766
chr2	189055569	189055769
chr2	189056333	189056533
chr2	189080909	189081110
chr2	189088774	189088974
chr2	189092217	189092417
chr2	189095663	189095863
chr2	189102017	189102218
chr2	189114121	189114321
chr2	189114330	189114531
chr2	189142168	189142369
chr2	189142371	189142746
chr2	189142945	189143146
chr2	189149681	189149883
chr2	189150024	189150225
chr2	189150280	189150480
chr2	189155212	189155555
chr2	189157205	189157406
chr2	189159235	189159436
chr2	189160773	189160974
chr2	189162642	189162842
chr2	189166911	189168897
chr2	202332427	202334786
chr2	202335059	202335260
chr2	202335771	202335971
chr2	202336052	202336554
chr2	202340173	202340374
chr2	202341773	202341973
chr2	202342274	202342475
chr2	202353844	202358983
chr2	208154323	208155129
chr2	208167445	208167645
chr2	208169154	208169354
chr2	208169861	208170272
chr2	208170285	208171013
chr2	208171987	208172188
chr2	208172748	208173171
chr2	208173185	208173417
chr2	208173445	208173952
chr2	208174074	208174450
chr2	208174783	208175338
chr2	208175538	208176419
chr2	208180697	208180898
chr2	208186039	208186480
chr2	208194730	208194930
chr2	208197185	208197385
chr2	208198030	208203218
chr2	218785118	218790222
chr2	218790371	218790571
chr2	218790596	218790797
chr2	218791971	218792216
chr2	218794098	218794394
chr2	218795313	218795514
chr2	218798804	218799005
chr2	218801661	218801862
chr2	218802298	218802595
chr2	218807242	218807442
chr2	218811624	218811825
chr2	218812305	218812505
chr2	218814380	218814580
chr2	218818350	218818551
chr2	218822281	218822482
chr2	218822738	218822939
chr2	218826858	218827316
chr2	218828982	218834184
chr2	218835647	218835896
chr2	218835898	218836826
chr2	220082295	220088272
chr2	220088284	220088485
chr2	220090815	220091016
chr2	220093110	220093310
chr2	220094167	220094368
chr2	220095128	220095328
chr2	220095719	220095919
chr2	220097519	220097720
chr2	220098871	220099071
chr2	220100006	220100207
chr2	220104695	220104896
chr2	220104930	220105130
chr2	220105280	220105529
chr2	220105848	220106786
chr2	220108113	220108313
chr2	220109977	220110347
chr2	220110549	220110750
chr2	220110898	220111738
chr2	224328290	224331711
chr2	224338142	224338342
chr2	224345463	224345664
chr2	224345854	224346055
chr2	224348815	224349016
chr2	224350640	224350841
chr2	224355839	224356040
chr2	224410408	224415563
chr2	231480286	231484055
chr2	231492805	231493005
chr2	231498126	231503185
chr2	233118600	233123698
chr2	233129326	233129527
chr2	233130804	233131005
chr2	233137152	233137353
chr2	233139758	233139959
chr2	233139999	233140200
chr2	233140474	233140674
chr2	233141853	233142271
chr2	233142454	233142655
chr2	233147134	233147340
chr2	233153857	233156593
chr2	237897393	237898196
chr2	237898923	237899124
chr2	237906780	237906981
chr2	237908007	237908271
chr2	237909516	237909914
chr2	237912347	237912548
chr2	237913833	237914532
chr2	237915394	237915595
chr2	237917731	237918225
chr2	237918228	237918679
chr2	237919815	237920016
chr2	237921119	237921320
chr2	237921648	237921848
chr2	237921919	237922120
chr2	237923459	237923660
chr2	237924442	237924643
chr2	237925834	237926035
chr2	237926653	237926854
chr2	237928198	237928398
chr2	237930646	237930846
chr2	237931131	237931331
chr2	237931833	237932034
chr2	237932343	237932857
chr2	237933405	237933605
chr2	237934429	237934629
chr2	237935066	237935267
chr2	237936607	237936807
chr2	237937670	237937871
chr2	237939079	237939417
chr2	237940068	237940668
chr2	237941944	237942559
chr2	237945113	237945719
chr2	237947793	237948402
chr2	237950153	237950726
chr2	237952017	237952617
chr2	237954296	237954881
chr2	237960963	237961566
chr2	237962278	237962479
chr2	237964585	237964785
chr2	237967968	237968586
chr2	237970068	237970269
chr2	237979567	237979767
chr2	237981813	237982013
chr2	237987334	237992589
chr2	240571607	240571807
chr2	240578117	240578318
chr2	240579742	240579942
chr2	240593242	240593442
chr2	240595332	240595533
chr2	240599646	240599846
chr2	240602804	240603004
chr2	240605849	240606050
chr2	240606501	240606729
chr2	240609286	240609502
chr2	240610245	240610446
chr2	240611744	240611945
chr2	240613316	240618471
chr3	9928781	9934104
chr3	9934307	9934507
chr3	9934582	9934783
chr3	9934955	9935338
chr3	9937130	9937330
chr3	9937530	9937731
chr3	9940534	9940734
chr3	9940845	9941045
chr3	9944776	9944977
chr3	9944979	9945179
chr3	9946458	9946658
chr3	9946672	9946872
chr3	9947013	9947213
chr3	9947502	9947703
chr3	9949239	9949627
chr3	9949636	9950314
chr3	10827916	10833206
chr3	10834342	10834542
chr3	10836116	10836317
chr3	10836366	10836567
chr3	10839931	10840132
chr3	10842218	10842419
chr3	10854553	10854754
chr3	10857908	10858108
chr3	10858118	10858318
chr3	10859486	10859686
chr3	10859711	10859912
chr3	10860864	10861065
chr3	10867798	10868244
chr3	10868580	10869010
chr3	10869047	10869248
chr3	10884963	10885268
chr3	10891612	10891813
chr3	10899793	10900199
chr3	10908779	10908979
chr3	10918419	10918782
chr3	10928726	10928926
chr3	10934975	10935176
chr3	10942645	10942846
chr3	10945856	10946056
chr3	10949787	10949988
chr3	10950701	10950902
chr3	10951699	10951900
chr3	10954935	10955146
chr3	11270723	11277187
chr3	14663256	14668389
chr3	14670888	14671089
chr3	14671989	14672190
chr3	14675310	14675511
chr3	14678029	14678229
chr3	14680130	14680543
chr3	14681486	14681686
chr3	14683315	14683809
chr3	15466643	15468224
chr3	15470290	15470491
chr3	15472369	15472570
chr3	15472930	15473130
chr3	15474666	15474866
chr3	15482799	15483000
chr3	15486986	15487187
chr3	15488477	15488678
chr3	15490428	15490628
chr3	15490660	15490861
chr3	15491348	15491549
chr3	15491866	15492067
chr3	15492668	15492869
chr3	15493572	15493772
chr3	15495400	15495601
chr3	15495770	15495971
chr3	15505991	15506192
chr3	15512746	15512946
chr3	15514929	15515129
chr3	15515734	15515934
chr3	15517592	15517793
chr3	15521940	15522140
chr3	15532642	15532842
chr3	15537109	15537310
chr3	15538030	15543262
chr3	28348185	28348449
chr3	28348792	28348993
chr3	28353205	28353406
chr3	28354381	28354581
chr3	28354948	28355149
chr3	28356896	28357117
chr3	28357514	28357715
chr3	28358140	28358340
chr3	28365095	28370579
chr3	29292946	29298251
chr3	29298969	29299169
chr3	29299239	29299439
chr3	29299634	29299835
chr3	29300044	29300244
chr3	29302449	29302650
chr3	29303141	29303534
chr3	29304825	29305025
chr3	29307809	29308009
chr3	29311060	29311260
chr3	29311559	29311760
chr3	29313721	29313921
chr3	29314111	29314311
chr3	29326659	29326859
chr3	29327559	29327759
chr3	29329577	29329777
chr3	29334249	29334613
chr3	29338328	29338529
chr3	29346812	29347208
chr3	29347264	29347464
chr3	29349253	29349453
chr3	29351023	29351523
chr3	29351996	29352196
chr3	29352549	29352749
chr3	29354668	29354868
chr3	29360961	29361162
chr3	29361638	29361839
chr3	29362198	29362398
chr3	29363480	29363681
chr3	29364003	29364204
chr3	29364816	29365016
chr3	29369997	29370250
chr3	29381107	29381490
chr3	29387087	29387538
chr3	29389872	29390332
chr3	29399893	29400093
chr3	29406672	29406872
chr3	29407287	29407773
chr3	29413399	29413600
chr3	29418303	29418503
chr3	29418807	29419007
chr3	29422721	29422920
chr3	29426821	29427021
chr3	29428025	29428225
chr3	29431002	29431350
chr3	29439299	29439515
chr3	29442781	29442981
chr3	29444049	29444268
chr3	29444314	29444514
chr3	29445090	29445376
chr3	29446127	29446327
chr3	29446486	29446686
chr3	29451225	29451425
chr3	29452649	29452850
chr3	29454701	29455044
chr3	29457276	29457476
chr3	29464392	29464593
chr3	29464627	29464965
chr3	29469836	29470037
chr3	29470613	29470814
chr3	29470893	29471093
chr3	29481877	29482077
chr3	29482340	29482722
chr3	29482895	29483227
chr3	29501217	29501673
chr3	29502656	29502856
chr3	29504864	29505065
chr3	29505131	29505350
chr3	29510775	29511061
chr3	29511090	29511470
chr3	29512437	29512637
chr3	29520461	29520662
chr3	29528385	29528585
chr3	29529312	29529513
chr3	29529746	29530096
chr3	29541801	29542002
chr3	29542297	29542498
chr3	29548063	29548263
chr3	29554935	29555135
chr3	29559252	29559453
[truncated: 24,857 more rows]
