# Supplementary material for: Comparison of Three Targeted Enrichment Strategies on the SOLiD Sequencing Platform
Source: PLoS One. 2011 Apr 29;6(4):e18595. doi: 10.1371/journal.pone.0018595 (PMC3084696; doi:10.1371/journal.pone.0018595)
Supplement: Table S7 — Positions (hg18) of basepairs targeted by all three capture methods. (XLSX) [file pone.0018595.s007.xlsx]

## Sheet: raindance.agilent.nimblegen.int
Table S7. Coordinates of basepair positions targeted by all three enrichment methods
hg18 coordinates			**NOTE:	Although X chromosome positions were targeted, they were not included in analysis to simplify comparisons among samples of different gender.
chr	position
1	1256116
1	1256117
1	1256118
1	1256119
1	1256120
1	1256121
1	1256122
1	1256123
1	1256124
1	1256125
1	1256126
1	1256127
1	1256128
1	1256129
1	1256130
1	1256131
1	1256132
1	1256133
1	1256134
1	1256135
1	1256136
1	1256137
1	1256138
1	1256139
1	1256140
1	1256141
1	1256142
1	1256143
1	1256144
1	1256145
1	1256146
1	1256147
1	1256148
1	1256149
1	1256150
1	1256151
1	1256152
1	1256153
1	1256154
1	1256155
1	1256156
1	1256157
1	1256158
1	1256159
1	1256160
1	1256161
1	1256162
1	1256163
1	1256164
1	1256165
1	1256166
1	1256167
1	1256168
1	1256169
1	1256170
1	1256171
1	1256172
1	1256173
1	1256174
1	1256175
1	1256176
1	1256177
1	1256178
1	1256179
1	1256180
1	1256181
1	1256182
1	1256183
1	1256184
1	1256185
1	1256186
1	1256187
1	1256188
1	1256189
1	1256190
1	1256191
1	1256192
1	1256193
1	1256194
1	1256195
1	1256196
1	1256197
1	1256198
1	1256199
1	1256200
1	1256201
1	1256202
1	1256203
1	1256204
1	1256205
1	1256206
1	1673457
1	1673458
1	1673459
1	1673460
1	1673461
1	1673462
1	1673463
1	1673464
1	1673465
1	1673466
1	1673467
1	1673468
1	1673469
1	1673470
1	1673471
1	1673472
1	1673473
1	1673474
1	1673475
1	1673476
1	1673477
1	1673478
1	1673479
1	1673480
1	1673481
1	1673482
1	1673483
1	1673484
1	1673485
1	1673486
1	1673487
1	1673488
1	1673489
1	1673490
1	1673491
1	1673492
1	1673493
1	1673494
1	1673495
1	1673496
1	1673497
1	1673498
1	1673499
1	1673500
1	1673501
1	1673502
1	1673503
1	1673504
1	1673505
1	1673506
1	1673507
1	1673508
1	1673509
1	1673510
1	1673511
1	1673512
1	1673513
1	1673514
1	1673515
1	1673516
1	1673517
1	1673518
1	1673519
1	1673520
1	1673521
1	1673522
1	1673523
1	1673524
1	1673525
1	1673526
1	1673527
1	1673528
1	1673529
1	1673530
1	1673531
1	1673532
1	1673533
1	1673534
1	1673535
1	1673536
1	1673537
1	1673538
1	1673539
1	1673540
1	1673541
1	1673542
1	1673543
1	1673544
1	1673545
1	1673546
1	1673547
1	1673548
1	1673549
1	1673550
1	1673551
1	1673552
1	1673553
1	1673554
1	1673555
1	1673556
1	1673557
1	1673558
1	1673559
1	1673560
1	1673561
1	1673562
1	1673563
1	1673564
1	1673565
1	1673566
1	1673567
1	1673568
1	1673569
1	1673570
1	1673571
1	1673572
1	1673573
1	1673574
1	1673575
1	1673576
1	1673577
1	1673578
1	1673579
1	1673580
1	1673581
1	1673582
1	1673583
1	1673584
1	1673585
1	1673586
1	1673587
1	1673588
1	1673589
1	1673590
1	1673591
1	1673592
1	1673593
1	1673594
1	1673595
1	1673596
1	1673597
1	1673598
1	1673599
1	1673600
1	1673601
1	1673602
1	1673603
1	1673604
1	1673605
1	1673606
1	1673607
1	1673608
1	1673609
1	1673610
1	1673611
1	1673612
1	1673613
1	1673614
1	1673615
1	1673616
1	1673617
1	1673618
1	1673619
1	1673620
1	1673621
1	1673622
1	1673623
1	1673624
1	1673625
1	1673626
1	1673627
1	1673628
1	1673629
1	1673630
1	1673631
1	1673632
1	1673633
1	1673634
1	1673635
1	1673636
1	1673637
1	1673645
1	1673646
1	1673647
1	1673648
1	1673649
1	1673650
1	1673651
1	1673652
1	1673653
1	1673654
1	1673655
1	1673656
1	1673657
1	1673658
1	1673659
1	1673660
1	1673661
1	1673662
1	1673663
1	1673664
1	1673665
1	1673666
1	1673667
1	1673668
1	1673669
1	1673670
1	1673671
1	1673672
1	1673673
1	1673674
1	1673675
1	1673676
1	1673677
1	1673678
1	1673679
1	1673680
1	1673681
1	1673682
1	1673683
1	1673684
1	1673685
1	1673686
1	1673687
1	1673688
1	1673689
1	1673690
1	1673691
1	1673692
1	1673693
1	1673694
1	1673695
1	1673696
1	1673697
1	1673698
1	1673699
1	1673700
1	1673701
1	1673702
1	1673703
1	1673704
1	1673705
1	1673706
1	1673707
1	1673708
1	1673709
1	1673710
1	1673711
1	1673712
1	1673713
1	1673714
1	1673715
1	1673716
1	1673717
1	1673718
1	1673719
1	1673720
1	1673721
1	1673722
1	1673723
1	1673724
1	1673725
1	1673726
1	1673727
1	1673728
1	1673729
1	1673730
1	1673731
1	1673732
1	1673733
1	1673734
1	1673735
1	1673736
1	1673737
1	1673738
1	1673739
1	1673740
1	1673741
1	1673742
1	1673743
1	1673744
1	1673745
1	1673746
1	1673747
1	1673748
1	1673749
1	1673750
1	1673751
1	1673752
1	1673753
1	1673754
1	1673755
1	1673756
1	1673757
1	1673758
1	1673759
1	1673760
1	1673761
1	1673762
1	1673763
1	1673764
1	1673765
1	1673766
1	1673767
1	1673768
1	1673769
1	1673770
1	1673771
1	1673772
1	1673773
1	1673774
1	1673775
1	1673776
1	1673777
1	1673778
1	1673779
1	1673780
1	1673781
1	1673782
1	1673783
1	1673784
1	1673785
1	1673786
1	1673787
1	1673788
1	1673789
1	1673790
1	1673791
1	1673792
1	1673793
1	1673794
1	1673795
1	1673796
1	1673797
1	1673798
1	1673799
1	1673800
1	1673801
1	1673802
1	1673803
1	1673804
1	1673805
1	1673806
1	1673807
1	1673808
1	1673809
1	1673810
1	1673811
1	1673812
1	1673813
1	1673814
1	1673815
1	1673816
1	1673817
1	1673818
1	1673819
1	1673820
1	1673821
1	1673822
1	1673823
1	1673824
1	1673825
1	1673826
1	1673827
1	1673828
1	1673829
1	1673830
1	1673831
1	1673832
1	1673833
1	1673834
1	1673835
1	1673836
1	1673837
1	1673838
1	1673839
1	1673840
1	1673841
1	1673842
1	1673843
1	1673844
1	1673845
1	1673846
1	1673847
1	1673848
1	1673849
1	1673850
1	1673851
1	1673852
1	1673853
1	1673854
1	1673855
1	1673856
1	1673857
1	1673858
1	1673859
1	1673860
1	1673861
1	1673862
1	1673863
1	1673864
1	1673865
1	1673866
1	1673867
1	1673868
1	1673869
1	1673870
1	1673871
1	1673872
1	1673873
1	1673874
1	1673875
1	1673876
1	1673877
1	1673878
1	1673879
1	1673880
1	1673881
1	1673882
1	1673883
1	1673884
1	1673885
1	1673886
1	1673887
1	1673888
1	1673889
1	1673890
1	1673891
1	1673892
1	1673893
1	1673894
1	1673895
1	1673896
1	1673897
1	1673898
1	1673899
1	1673900
1	1673901
1	1673902
1	1673903
1	1673904
1	1673905
1	1673906
1	1673907
1	1673908
1	1673909
1	1673910
1	1673911
1	1673912
1	1673913
1	1673914
1	1673915
1	1673916
1	1673917
1	1673918
1	1673919
1	1673920
1	1673921
1	1673922
1	1673923
1	1673924
1	1673925
1	1673926
1	1673927
1	1673928
1	1673929
1	1673930
1	1673931
1	1673932
1	1673933
1	1673934
1	1673935
1	1673936
1	1673937
1	1673938
1	1673939
1	1673940
1	1673941
1	1673942
1	1673943
1	1673944
1	1673945
1	1673946
1	1673947
1	1673948
1	1673949
1	1673950
1	1673951
1	1673952
1	1673953
1	1673954
1	1673955
1	1673956
1	1673957
1	1673958
1	1673959
1	1673960
1	1673961
1	1673962
1	1673963
1	1673964
1	1673965
1	1673966
1	1673967
1	1673968
1	1673969
1	1673970
1	1673971
1	1673972
1	1673973
1	1673974
1	1673975
1	1673976
1	1673977
1	1673978
1	1673979
1	1673980
1	1673981
1	1673982
1	1673983
1	1673984
1	1673985
1	1673986
1	1673987
1	1673988
1	1673989
1	1673990
1	1673991
1	1673992
1	1673993
1	1673994
1	1673995
1	1673996
1	1673997
1	1673998
1	1673999
1	1674000
1	1674001
1	1674002
1	1674003
1	1674004
1	1674005
1	1674006
1	1674007
1	1674008
1	1674009
1	1674010
1	1674011
1	1674012
1	1674013
1	1674014
1	1674015
1	1674016
1	1674017
1	1674018
1	1674019
1	1674020
1	1674021
1	1674022
1	1674023
1	1674024
1	1674025
1	1674026
1	1674027
1	1674028
1	1674029
1	1674030
1	1674031
1	1674032
1	1674033
1	1674034
1	1674035
1	1674036
1	1674037
1	1674038
1	1674039
1	1674040
1	1674041
1	1674042
1	1674043
1	1674044
1	1674045
1	1674046
1	1674047
1	1674048
1	1674049
1	1674050
1	1674051
1	1674052
1	1674053
1	1674054
1	1674055
1	1674056
1	1674057
1	1674063
1	1674064
1	1674065
1	1674066
1	1674067
1	1674068
1	1674069
1	1674070
1	1674071
1	1674072
1	1674073
1	1674074
1	1674075
1	1674076
1	1674077
1	1674078
1	1674079
1	1674080
1	1674081
1	1674082
1	1674083
1	1674084
1	1674085
1	1674086
1	1674087
1	1674088
1	1674089
1	1674090
1	1674091
1	1674092
1	1674093
1	1674094
1	1674095
1	1674096
1	1674097
1	1674098
1	1674099
1	1674100
1	1674101
1	1674102
1	1674103
1	1674104
1	1674105
1	1674106
1	1674107
1	1674108
1	1674109
1	1674110
1	1674111
1	1674112
1	1674113
1	1674114
1	1674115
1	1674116
1	1674117
1	1674118
1	1674119
1	1674120
1	1674121
1	1674122
1	1674123
1	1674124
1	1674125
1	1674126
1	1674127
1	1674128
1	1674129
1	1674130
1	1674131
1	1674132
1	1674133
1	1674134
1	1674135
1	1674136
1	1674137
1	1674138
1	1674139
1	1674140
1	1674141
1	1674142
1	1674143
1	1674144
1	1674145
1	1674146
1	1674147
1	1674148
1	1674149
1	1674150
1	1674151
1	1674152
1	1674153
1	1674154
1	1674155
1	1674156
1	1674157
1	1674158
1	1674159
1	1674160
1	1674161
1	1674162
1	1674163
1	1674164
1	1674165
1	1674166
1	1674167
1	1674168
1	1674169
1	1674170
1	1674171
1	1674172
1	1674173
1	1674174
1	1674175
1	1674176
1	1674177
1	1674178
1	1674179
1	1674180
1	1674181
1	1674182
1	1674183
1	1674184
1	1674185
1	1674186
1	1674187
1	1674188
1	1674189
1	1674190
1	1674191
1	1674192
1	1674193
1	1674194
1	1674195
1	1674196
1	1674197
1	1674198
1	1674199
1	1674200
1	1674201
1	1674202
1	1674203
1	1674204
1	1674205
1	1674206
1	1674207
1	1674208
1	1674237
1	1674238
1	1674239
1	1674240
1	1674241
1	1674242
1	1674243
1	1674244
1	1674245
1	1674246
1	1674247
1	1674248
1	1674249
1	1674250
1	1674251
1	1674252
1	1674253
1	1674254
1	1674255
1	1674256
1	1674257
1	1674258
1	1674259
1	1674260
1	1674261
1	1674262
1	1674263
1	1674264
1	1674265
1	1674266
1	1674267
1	1674268
1	1674269
1	1674270
1	1674271
1	1674272
1	1674273
1	1674274
1	1674275
1	1674276
1	1674277
1	1674278
1	1674279
1	1674280
1	1674281
1	1674282
1	1674283
1	1674284
1	1674285
1	1674286
1	1674287
1	1674288
1	1674289
1	1674290
1	1674291
1	1674292
1	1674293
1	1674294
1	1674295
1	1674296
1	1674297
1	1674298
1	1674299
1	1674300
1	1674301
1	1674302
1	1674303
1	1674304
1	1674305
1	1674306
1	1674307
1	1674308
1	1674309
1	1674310
1	1674311
1	1674312
1	1674313
1	1674314
1	1674315
1	1674316
1	1674317
1	1674318
1	1674319
1	1674320
1	1674321
1	1674322
1	1674323
1	1674324
1	1674325
1	1674326
1	1674327
1	1674328
1	1674329
1	1674330
1	1674331
1	1674332
1	1674333
1	1674334
1	1674335
1	1674336
1	1674337
1	1674338
1	1674339
1	1674340
1	1674341
1	1674342
1	1674343
1	1674344
1	1674345
1	1674346
1	1674347
1	1674348
1	1674349
1	1674350
1	1674351
1	1674352
1	1674353
1	1674354
1	1674355
1	1674356
1	1674357
1	1674358
1	1674359
1	1674360
1	1674361
1	1674362
1	1674363
1	1674364
1	1674365
1	1674366
1	1674367
1	1674368
1	1674369
1	1674370
1	1674371
1	1674372
1	1674373
1	1674374
1	1674375
1	1674376
1	1674377
1	1674378
1	1674379
1	1674380
1	1674381
1	1674382
1	1674383
1	1674384
1	1674846
1	1674847
1	1674848
1	1674849
1	1674850
1	1674851
1	1674852
1	1674853
1	1674854
1	1674855
1	1674856
1	1674857
1	1674858
1	1674859
1	1674860
1	1674861
1	1674862
1	1674863
1	1674864
1	1674865
1	1674866
1	1674867
1	1674868
1	1674869
1	1674870
1	1674871
1	1674872
1	1674873
1	1674874
1	1674875
1	1674876
1	1674877
1	1674878
1	1674879
1	1674880
1	1674881
1	1674882
1	1674883
1	1674884
1	1674885
1	1674886
1	1674887
1	1674888
1	1674889
1	1674890
1	1674891
1	1674892
1	1674893
1	1674894
1	1674895
1	1674896
1	1674897
1	1674898
1	1674899
1	1674900
1	1674901
1	1674902
1	1674903
1	1674904
1	1674905
1	1674906
1	1674907
1	1674908
1	1674909
1	1674910
1	1674911
1	1674912
1	1674913
1	1674914
1	1674915
1	1674916
1	1674917
1	1674918
1	1674919
1	1674920
1	1674921
1	1674922
1	1674923
1	1674924
1	1674925
1	1674926
1	1674927
1	1674928
1	1674929
1	1674930
1	1674931
1	1674932
1	1674933
1	1674934
1	1674935
1	1674936
1	1674937
1	1674938
1	1674939
1	1674940
1	1674941
1	1674942
1	1674943
1	1674944
1	1674945
1	1674946
1	1674947
1	1674948
1	1674949
1	1674950
1	1674951
1	1674952
1	1674953
1	1674954
1	1674955
1	1674956
1	1674957
1	1674958
1	1674959
1	1674960
1	1674961
1	1674962
1	1674963
1	1674964
1	1674965
1	1674966
1	1675307
1	1675308
1	1675309
1	1675310
1	1675311
1	1675312
1	1675313
1	1675314
1	1675315
1	1675316
1	1675317
1	1675318
1	1675319
1	1675320
1	1675321
1	1675322
1	1675323
1	1675324
1	1675325
1	1675326
1	1675327
1	1675328
1	1675329
1	1675330
1	1675331
1	1675332
1	1675333
1	1675334
1	1675335
1	1675336
1	1675337
1	1675338
1	1675339
1	1675340
1	1675341
1	1675342
1	1675343
1	1675344
1	1675345
1	1675346
1	1675347
1	1675348
1	1675349
1	1675350
1	1675351
1	1675352
1	1675353
1	1675354
1	1675355
1	1675356
1	1675357
1	1675358
1	1675359
1	1675360
1	1675361
1	1675362
1	1675363
1	1675364
1	1675365
1	1675366
1	1675367
1	1675368
1	1675369
1	1675370
1	1675371
1	1675372
1	1675373
1	1675374
1	1675375
1	1675376
1	1675377
1	1675378
1	1675379
1	1675380
1	1675381
1	1675382
1	1675383
1	1675384
1	1675385
1	1675386
1	1675387
1	1675388
1	1675389
1	1675390
1	1675391
1	1675392
1	1675393
1	1675394
1	1675395
1	1675396
1	1675397
1	1675398
1	1675399
1	1675400
1	1675401
1	1675402
1	1675403
1	1675404
1	1675405
1	1675406
1	1675407
1	1675408
1	1675409
1	1675410
1	1675411
1	1675412
1	1675413
1	1675414
1	1675415
1	1675416
1	1675417
1	1675418
1	1675419
1	1675420
1	1675421
1	1675422
1	1675423
1	1675424
1	1675425
1	1675426
1	1675427
1	1675428
1	1675429
1	1675430
1	1675431
1	1675432
1	1675433
1	1675434
1	1675435
1	1675436
1	1675437
1	1675438
1	1675439
1	1675440
1	1675441
1	1675442
1	1675443
1	1675444
1	1675445
1	1675446
1	1675447
1	1675448
1	1675449
1	1675450
1	1675451
1	1675452
1	1675453
1	1675454
1	1675455
1	1675456
1	1675457
1	1675458
1	1675459
1	1675460
1	1675461
1	1675462
1	1675463
1	1675464
1	1675465
1	1675466
1	1675467
1	1675468
1	1675469
1	1675470
1	1675471
1	1675472
1	1675473
1	1675474
1	1675475
1	1675476
1	1675477
1	1675478
1	1675479
1	1675480
1	1675481
1	1675482
1	1675483
1	1675484
1	1675485
1	1675486
1	1675487
1	1675488
1	1675489
1	1675490
1	1675491
1	1675492
1	1675493
1	1675494
1	1675495
1	1675496
1	1675497
1	1675498
1	1675499
1	1675500
1	1675501
1	1675502
1	1675503
1	1675504
1	1675505
1	1675506
1	1675507
1	1675508
1	1675509
1	1675510
1	1675511
1	1675512
1	1675513
1	1675514
1	1675515
1	1675516
1	1675517
1	1675518
1	1675519
1	1675520
1	1675521
1	1675522
1	1675523
1	1675524
1	1675525
1	1675526
1	1675527
1	1675528
1	1675529
1	1675530
1	1675531
1	1675532
1	1675533
1	1675534
1	1675535
1	1675536
1	1675537
1	1675538
1	1675539
1	1675540
1	1675541
1	1675542
1	1675543
1	1675544
1	1675545
1	1675546
1	1675547
1	1675571
1	1675572
1	1675573
1	1675574
1	1675575
1	1675576
1	1675577
1	1675578
1	1675579
1	1675580
1	1675581
1	1675582
1	1675583
1	1675584
1	1675585
1	1675586
1	1675587
1	1675588
1	1675589
1	1675590
1	1675591
1	1675592
1	1675593
1	1675594
1	1675595
1	1675596
1	1675597
1	1675598
1	1675599
1	1675600
1	1675601
1	1675602
1	1675603
1	1675604
1	1675605
1	1675606
1	1675607
1	1675608
1	1675609
1	1675610
1	1675611
1	1675612
1	1675613
1	1675614
1	1675615
1	1675616
1	1675617
1	1675618
1	1675619
1	1675620
1	1675621
1	1675622
1	1675623
1	1675624
1	1675625
1	1675626
1	1675627
1	1675628
1	1675629
1	1675630
1	1675631
1	1675632
1	1675633
1	1675634
1	1675635
1	1675636
1	1675637
1	1675638
1	1675639
1	1675640
1	1675641
1	1675642
1	1675643
1	1675644
1	1675645
1	1675646
1	1675647
1	1675648
1	1675649
1	1675650
1	1675651
1	1675652
1	1675653
1	1675654
1	1675655
1	1675656
1	1675657
1	1675658
1	1675659
1	1675660
1	1675661
1	1675662
1	1675663
1	1675664
1	1675665
1	1675666
1	1675667
1	1675668
1	1675669
1	1675670
1	1675671
1	1675672
1	1675673
1	1675674
1	1675675
1	1675676
1	1675677
1	1675678
1	1675679
1	1675799
1	1675800
1	1675801
1	1675802
1	1675803
1	1675804
1	1675805
1	1675806
1	1675807
1	1675808
1	1675809
1	1675810
1	1675811
1	1675812
1	1675813
1	1675814
1	1675815
1	1675816
1	1675817
1	1675818
1	1675819
1	1675820
1	1675821
1	1675822
1	1675823
1	1675824
1	1675825
1	1675826
1	1675827
1	1675828
1	1675829
1	1675830
1	1675831
1	1675832
1	1675833
1	1675834
1	1675835
1	1675836
1	1675837
1	1675838
1	1675839
1	1675840
1	1675841
1	1675842
1	1675843
1	1675844
1	1675845
1	1675846
1	1675847
1	1675848
1	1675849
1	1675850
1	1675851
1	1675852
1	1675853
1	1675854
1	1675855
1	1675856
1	1675857
1	1675858
1	1675859
1	1675860
1	1675861
1	1675862
1	1675863
1	1675864
1	1675865
1	1675866
1	1675867
1	1675868
1	1675869
1	1675870
1	1675871
1	1675872
1	1675873
1	1675874
1	1675875
1	1675876
1	1675877
1	1675878
1	1675879
1	1675880
1	1675881
1	1675882
1	1675883
1	1675884
1	1675885
1	1675886
1	1675887
1	1675888
1	1675889
1	1675890
1	1675891
1	1675892
1	1675893
1	1675894
1	1675895
1	1675896
1	1675897
1	1675898
1	1675899
1	1675900
1	1675901
1	1675902
1	1675903
1	1675904
1	1675905
1	1675906
1	1675907
1	1675908
1	1675909
1	1675910
1	1675911
1	1675912
1	1675913
1	1675914
1	1675915
1	1675916
1	1675917
1	1675918
1	1675919
1	1675920
1	1675921
1	1675922
1	1675923
1	1675924
1	1675925
1	1675926
1	1675927
1	1675928
1	1675929
1	1675930
1	1675931
1	1675932
1	1675933
1	1675934
1	1675935
1	1675936
1	1675937
1	1675938
1	1675939
1	1675940
1	1675941
1	1675942
1	1675943
1	1675944
1	1675945
1	1675946
1	1675947
1	1675948
1	1675949
1	1675950
1	1675951
1	1675952
1	1675953
1	1675954
1	1675955
1	1675956
1	1675957
1	1675958
1	1675959
1	1675960
1	1675961
1	1675962
1	1675963
1	1675964
1	1675965
1	1675966
1	1675967
1	1675968
1	1675969
1	1675970
1	1675971
1	1675972
1	1675973
1	1675974
1	1675975
1	1675976
1	1675977
1	1675978
1	1675979
1	1675980
1	1675981
1	1675982
1	1675983
1	1675984
1	1675985
1	1675986
1	1675987
1	1675988
1	1675989
1	1675990
1	1675991
1	1675992
1	1675993
1	1675994
1	1675995
1	1675996
1	1675997
1	1675998
1	1675999
1	1676000
1	1676001
1	1676002
1	1676003
1	1676004
1	1676005
1	1676006
1	1676007
1	1676008
1	1676009
1	1676010
1	1676011
1	1676012
1	1676013
1	1676014
1	1676015
1	1676016
1	1676017
1	1676018
1	1676019
1	1676020
1	1676021
1	1676022
1	1676023
1	1676024
1	1676025
1	1676026
1	1676027
1	1676028
1	1676029
1	1676030
1	1676031
1	1676032
1	1676033
1	1676034
1	1676035
1	1676036
1	1676037
1	1676038
1	1676039
1	1676663
1	1676664
1	1676665
1	1676666
1	1676667
1	1676668
1	1676669
1	1676670
1	1676671
1	1676672
1	1676673
1	1676674
1	1676675
1	1676676
1	1676677
1	1676678
1	1676679
1	1676680
1	1676681
1	1676682
1	1676683
1	1676684
1	1676685
1	1676686
1	1676687
1	1676688
1	1676689
1	1676690
1	1676691
1	1676692
1	1676693
1	1676694
1	1676695
1	1676696
1	1676697
1	1676698
1	1676699
1	1676700
1	1676701
1	1676702
1	1676703
1	1676704
1	1676705
1	1676706
1	1676707
1	1676708
1	1676709
1	1676710
1	1676711
1	1676712
1	1676713
1	1676714
1	1676715
1	1676716
1	1676717
1	1676718
1	1676719
1	1676720
1	1676721
1	1676722
1	1676723
1	1676724
1	1676725
1	1676726
1	1676727
1	1676728
1	1676729
1	1676730
1	1676731
1	1676732
1	1676733
1	1676734
1	1676735
1	1676736
1	1676737
1	1676738
1	1676739
1	1676740
1	1676741
1	1676742
1	1676743
1	1676744
1	1676745
1	1676746
1	1676747
1	1676748
1	1676749
1	1676750
1	1676751
1	1676752
1	1676753
1	1676754
1	1676755
1	1676756
1	1676757
1	1676758
1	1676759
1	1676760
1	1676761
1	1676762
1	1676763
1	1676764
1	1676765
1	1676766
1	1676767
1	1676768
1	1676769
1	1676770
1	1676771
1	1676772
1	1676773
1	1676774
1	1676775
1	1676776
1	1676777
1	1676778
1	1676779
1	1676780
1	1676781
1	1676782
1	1676783
1	1677538
1	1677539
1	1677540
1	1677541
1	1677542
1	1677543
1	1677544
1	1677545
1	1677546
1	1677547
1	1677548
1	1677549
1	1677550
1	1677551
1	1677552
1	1677553
1	1677554
1	1677555
1	1677556
1	1677557
1	1677558
1	1677559
1	1677560
1	1677561
1	1677562
1	1677563
1	1677564
1	1677565
1	1677566
1	1677567
1	1677568
1	1677569
1	1677570
1	1677571
1	1677572
1	1677573
1	1677574
1	1677575
1	1677576
1	1677577
1	1677578
1	1677579
1	1677580
1	1677581
1	1677582
1	1677583
1	1677584
1	1677585
1	1677586
1	1677587
1	1677588
1	1677589
1	1677590
1	1677591
1	1677592
1	1677593
1	1677594
1	1677595
1	1677596
1	1677597
1	1677598
1	1677599
1	1677600
1	1677601
1	1677602
1	1677603
1	1677604
1	1677605
1	1677606
1	1677607
1	1677608
1	1677609
1	1677610
1	1677611
1	1677612
1	1677613
1	1677614
1	1677615
1	1677616
1	1677617
1	1677618
1	1677619
1	1677620
1	1677621
1	1677622
1	1677623
1	1677624
1	1677625
1	1677626
1	1677627
1	1677628
1	1677629
1	1677630
1	1677631
1	1677632
1	1677633
1	1677634
1	1677635
1	1677636
1	1677637
1	1677638
1	1677639
1	1677640
1	1677641
1	1677642
1	1677643
1	1677644
1	1677645
1	1677646
1	1677647
1	1677648
1	1677649
1	1677650
1	1677651
1	1677652
1	1677653
1	1677654
1	1677655
1	1677656
1	1677657
1	1677658
1	1677793
1	1677794
1	1677795
1	1677796
1	1677797
1	1677798
1	1677799
1	1677800
1	1677801
1	1677802
1	1677803
1	1677804
1	1677805
1	1677806
1	1677807
1	1677808
1	1677809
1	1677810
1	1677811
1	1677812
1	1677813
1	1677814
1	1677815
1	1677816
1	1677817
1	1677818
1	1677819
1	1677820
1	1677821
1	1677822
1	1677823
1	1677824
1	1677825
1	1677826
1	1677827
1	1677828
1	1677829
1	1677830
1	1677831
1	1677832
1	1677833
1	1677834
1	1677835
1	1677836
1	1677837
1	1677838
1	1677839
1	1677840
1	1677841
1	1677842
1	1677843
1	1677844
1	1677845
1	1677846
1	1677847
1	1677848
1	1677849
1	1677850
1	1677851
1	1677852
1	1677853
1	1677854
1	1677855
1	1677856
[truncated: 829,167+ more rows]
